# Supplementary material for: Global elimination of leprosy by 2020: are we
Source: Parasit Vectors. 2015 Oct 22;8:548. doi: 10.1186/s13071-015-1143-4 (PMC4618543; doi:10.1186/s13071-015-1143-4)
Supplement: Additional file 3: — SIMCOLEP model with input files. Zip archive contains: Instruction file, SIMCOLEP model (version 1.4.12), Input files for India, Brazil and Indonesia, Source code, R-script for output. The contents of this zip archive are licensed under the Creative Commons Attribution-NonCommercial-NoDerivatives 4.0 International License. To view a copy of this license, visit http://creativecommons.org/licenses/by-nc-nd/4.0/ or send a letter to Creative Commons, PO Box 1866, Mountain View, CA 94042, USA. By opening Additional file 3, you agree to the aforementioned license. You are free to use and share (copy and redistribute the material in any medium or format) the material contained within Additional File 3 under the following terms: Attribution — You must give appropriate credit, provide a link to the license, and indicate if changes were made. You may do so in any reasonable manner, but not in any way that suggests the licensor endorses you or your use. NonCommercial — You may not use the material for commercial purposes. NoDerivatives — If you remix, transform, or build upon the material, you may not distribute the modified material. [file 13071_2015_1143_MOESM3_ESM.zip › Input files/lep_india.xml]

<?xml version="1.0" encoding="UTF-8"?>
<input>
  <Title>lep_indiaE0020.xml</Title>
  <!--SIMULATION-->
  <Parameters>
    <RunTime value="1030.0" />
    <!-- simulation length-->
    <repeats value="100" />
    <!-- number of repeats-->
    <layers value="50" />
    <!--number of person one person stands for-->
    <recordStart value="989.0" />
    <!-- time to start recording stuff-->
    <recordInterval value="1.0" />
    <!-- Interval between records-->
    <databaseStart value="1029" />
  </Parameters>
  <!--OUTPUT-->
  <Files>
    <out>
      <output value="lep_india.txt" />
      <databaseL value="lep_indiaDBL.csv" />
    </out>
  </Files>
  <Path>
    <out>
      <output absPath="false" />
    </out>
  </Path>
  <!-- Output codes -->
  <Output>
    <Dga />
    <Dha />
    <Lia />
    <LGB />
  </Output>
  <!--TRANSMISSION-->
  <Parameters>
    <!--people at risk-->
    <random_mixing_code value="999" />
    <!-- outside dwelling -->
    <!-- within dwelling-->
    <c_dwel value=" 0.98 " />
    <c_pop value="0.97" />
  </Parameters>
  <!-- POPULATION SIZE -->
  <Functions>
    <popsize type="cFunction">
      <interval_starts t1="0" t2="901" t3="951" t4="1001" />
      <f1 type="Constant" c="400" />
      <f2 type="Exponential" N0="400 " r="0.008303748" t0="901" />
      <f3 type="Exponential" N0="400 x 1.514654586" r="0.020939312" t0="951" />
      <f4 type="Exponential" N0="400 x 4.315240293" r="0.016244794" t0="1001" />
    </popsize>
  </Functions>
  <Parameters>
    <sexratio value="0.5" />
  </Parameters>
  <!--MOVEMENT-->
  <Functions>
    <!-- duration to random movement for males-->
    <move_female type="Constant" c="Infinity" />
    <!-- duration to random movement for females-->
    <!-- weight of level size to move to by houshold size-->
    <split type="Exponential" r="-1/12" />
    <!-- time until a level splits after a couple entered the parents (in-law) after marriage-->
    <levelweight type="Triangular" start="0.0" end="4.0" max="3.0" />
    <move_male type="Uniform" min="18" max="28" Yvalue="0.98/10" />
  </Functions>
  <Parameters>
    <fractMoveWidow value="1.0" />
    <!-- fraction of widow(er)s that move at the moment of becoming widow(er) -->
    <fractMoveWidower value="1.0" />
    <!-- fraction of widow(er)s that move at the moment of becoming widow(er) -->
    <!-- fraction moving to the male after marriage -->
    <movetofemale value="0.0" />
    <!-- fraction moving to the female after marriage -->
    <!-- fraction of random moving person that create their own level -->
    <!--density above which widows do not move -->
    <!--density above which widows do not move -->
    <movetomale value="0.75" />
    <densityMoveWidow value="2" />
    <densityMoveWidower value="2" />
    <movesingle value="0.00" />
  </Parameters>
  <!-- NATURAL HISTORY OF INFECTION-->
  <Functions>
    <DiseaseHistory0 type="Immune" />
    <DiseaseHistory1 type="shPB">
      <lat type="Erlang" m="5" r="5/4.17854" />
      <incpb type="Constant" c="0.0" />
      <sh type="Exponential" r="-1/5" />
      <det type="TimeDistribution">
        <interval_starts t1="0" t2="970" t3="980" t4="990" t5="997" t6="998" t7="999" t8="1001" t9="1005" t10="1012" t11="1014" />
        <d1 type="Constant" c="110" />
        <d2 type="Erlang" m="2" r="2/13" />
        <d3 type="Erlang" m="2" r="2/11" />
        <d4 type="Erlang" m="2" r="2/9" />
        <d5 type="Erlang" m="2" r="2/8.5" />
        <d6 type="Erlang" m="2" r="2/5.5" />
        <d7 type="Erlang" m="2" r="2/3" />
        <d8 type="Erlang" m="2" r="2/2" />
        <d9 type="Erlang" m="2" r="2/3" />
        <d10 type="Erlang" m="2" r="2/2.5" />
        <d11 type="Erlang" m="2" r="2/2" />
      </det>
      <kernel type="PBKernel" beta="0.0" />
    </DiseaseHistory1>
    <DiseaseHistory2 type="MB">
      <lat type="Constant" c="0.0" />
      <incmb type="Erlang" m="5" r="5/11.126" />
      <det type="TimeDistribution">
        <interval_starts t1="0" t2="970" t3="980" t4="990" t5="997" t6="998" t7="999" t8="1001" t9="1005" t10="1012" t11="1014" />
        <d1 type="Constant" c="110" />
        <d2 type="Erlang" m="2" r="2/13" />
        <d3 type="Erlang" m="2" r="2/11" />
        <d4 type="Erlang" m="2" r="2/9" />
        <d5 type="Erlang" m="2" r="2/8.5" />
        <d6 type="Erlang" m="2" r="2/5.5" />
        <d7 type="Erlang" m="2" r="2/3" />
        <d8 type="Erlang" m="2" r="2/2" />
        <d9 type="Erlang" m="2" r="2/3" />
        <d10 type="Erlang" m="2" r="2/2.5" />
        <d11 type="Erlang" m="2" r="2/2" />
      </det>
      <kernel type="MBKernel" betalow="0.0" betahigh="1.0" />
    </DiseaseHistory2>
  </Functions>
  <Parameters>
    <cure_state value="9" />
    <selfheal_state value="8" />
  </Parameters>
  <!-- INHERITANCE  -->
  <Functions>
    <g0 type="QFraction" cum="false" interpolate="false">
      <e min="0" value="0.8" />
      <e min="1" value="0.16" />
      <e min="2" value="0.04" />
    </g0>
  </Functions>
  <Parameters>
    <iModel value="0" />
    <!--  0 random, 1 type, 2 susceptibility, 3 mendelian  -->
    <genes value="1" />
    <alleles0 value="3" />
    <distypes value="3" />
    <!--   number of disease types   -->
    <dFactor value="1.0" />
    <dis_mom value="0.5" />
    <!--  genotype to phenotype  -->
    <g00 value="0" />
    <g11 value="1" />
    <g22 value="2" />
  </Parameters>
  <!-- INTRODUCTION OF INFECTION -->
  <Parameters>
    <import_method value="2" />
    <!-- 0: random selection;	1: Only susceptibles;2: Only certain type;3: Only certain household size -->
    <imports_per_event value="1" />
    <!-- new infections per event-->
    <import_events value="50" />
    <!-- number of events -->
    <time_of_firstImport value="100.0" />
    <import_type value="2" />
    <!-- import infections in a type (only method 2) -->
    <import_hhsize value="2" />
    <!-- import in household of size (only method 3) -->
  </Parameters>
  <Functions>
    <TimeOfImport type="Constant" value="2" />
    <!--time between two import events-->
  </Functions>
  <!--INTERVENTIONS-->
  <Methods>
    <!-- interventions -->
    <contacttracing value="on" />
    <followup value="off" />
    <BCGcampaign value="on" />
    <!--when off, dependent on other parameters children until certain age during a period are vaccinated in households where en newly borne child is present-->
    <prophylactic value="off" />
    <contactvaccination value="off" />
    <survey value="off" />
    <blanket value="off" />
  </Methods>
  <!--ACTIVE DETECTION-->
  <Functions>
    <!-- ACTIVE DETECTION probability per state -->
    <Detection1 type="Constant" c="0.0" />
    <Detection5 type="Constant" c="0.0" />
    <Detection7 type="Constant" c="0.0" />
    <Detection8 type="Constant" c="0.0" />
    <Detection2 type="Constant" c="0.0" />
    <Detection4 type="Constant" c="0.0" />
    <Detection3 type="TimeDistribution">
      <interval_starts t1="0" t2="1000" t3="1002" t4="1003" />
      <d1 type="Constant" c="0.0" />
      <d2 type="Constant" c="0.0" />
      <d3 type="Constant" c="0.0" />
      <d4 type="Constant" c="0.0" />
    </Detection3>
    <Detection6 type="TimeDistribution">
      <interval_starts t1="0" t2="1000" t3="1002" t4="1003" />
      <d1 type="Constant" c="0.0" />
      <d2 type="Constant" c="0.0" />
      <d3 type="Constant" c="0.0" />
      <d4 type="Constant" c="0.0" />
    </Detection6>
  </Functions>
  <Parameters>
    <!--contacts-->
    <cStart value="990.0" />
    <ccIndividual value="1.0" />
    <ccLevel value="1.0" />
    <ccRank value="0" />
    <!-- follow up-->
    <fuFreq value="1.0" />
    <fuEnd value="3.0" />
    <cfIndividual value="1.0" />
    <!--survey-->
    <sStart value="5000.0" />
    <sFreq value="2.0" />
    <sEnd value="Infinity" />
    <scIndividual value="1.0" />
    <scLevel value="1.0" />
  </Parameters>
  <!--TREATMENT-->
  <Functions>
    <!--duration of treatment -->
    <treatmentduration type="cFunction">
      <interval_starts t1="0" t2="990" />
      <f1 type="Constant" c="9.0" />
      <f2 type="QDiscreteFunction" interpolate="false" cum="false">
        <entry min="0" value="0.000" />
        <entry min="1" value="0.500" />
        <entry min="2" value="0.500" />
        <entry min="3" value="1.000" />
        <entry min="4" value="0.500" />
      </f2>
    </treatmentduration>
    <!--relapse periods-->
    <relapse_period0 type="Constant" c="Infinity" />
    <relapse_period1 type="Constant" c="Infinity" />
    <relapse_period2 type="Constant" c="Infinity" />
    <relapse_period3 type="TimeDistribution">
      <interval_starts t1="0" t2="990" />
      <d1 type="Exponential" r="-0.015" />
      <d2 type="Exponential" r="-0.001" />
    </relapse_period3>
    <relapse_period4 type="Constant" c="Infinity" />
    <relapse_period5 type="Constant" c="Infinity" />
    <relapse_period6 type="TimeDistribution">
      <interval_starts t1="0" t2="990" />
      <d1 type="Exponential" r="-0.015" />
      <d2 type="Exponential" r="-0.001" />
    </relapse_period6>
    <!--relapse probabilities-->
    <relapse0 type="Constant" c="0.0" />
    <relapse1 type="Constant" c="0.0" />
    <relapse2 type="Constant" c="0.0" />
    <relapse3 type="Constant" c="1.0" />
    <relapse4 type="Constant" c="0.0" />
    <relapse5 type="Constant" c="0.0" />
    <relapse6 type="Constant" c="1.0" />
    <relapse7 type="Constant" c="0.0" />
    <relapse8 type="Constant" c="0.0" />
    <relapse9 type="Constant" c="0.0" />
  </Functions>
  <Parameters>
    <tStart value="970" />
    <!--treatment available from this time onwards-->
    <relapseUpgraded value="0.9" />
    <!-- probability to relapse to a type MB-->
    <relapseType value="2" />
    <!-- relapses occur to  type (MB) -->
  </Parameters>
  <!--BCG-->
  <Methods>
    <BCGprotection value="on" />
    <BCGshift value="off" />
  </Methods>
  <Functions>
    <BCGcampaign type="Uniform" min="0" max="10" Yvalue="1" />
    <BCGprotection0 type="Constant" c="0.6" />
    <BCGprotection1 type="Constant" c="0.6" />
    <BCGprotection2 type="Constant" c="0.6" />
    <BCGcoverage type="QDiscreteFunction" interpolate="true" cum="false">
      <entry min="0" value="0.0" />
      <entry min="980" value="0.08" />
      <entry min="981" value="0.12" />
      <entry min="982" value="0.28" />
      <entry min="983" value="0.30" />
      <entry min="984" value="0.37" />
      <entry min="985" value="0.47" />
      <entry min="986" value="0.77" />
      <entry min="987" value="0.95" />
      <entry min="988" value="0.97" />
      <entry min="989" value="0.99" />
      <entry min="990" value="0.99" />
      <entry min="991" value="0.93" />
      <entry min="992" value="0.96" />
      <entry min="993" value="0.97" />
      <entry min="994" value="0.99" />
      <entry min="995" value="0.97" />
      <entry min="996" value="0.98" />
      <entry min="997" value="0.99" />
      <entry min="998" value="0.91" />
      <entry min="999" value="0.99" />
      <entry min="1000" value="0.99" />
      <entry min="1001" value="0.73" />
      <entry min="1002" value="0.81" />
      <entry min="1003" value="0.90" />
      <entry min="1004" value="0.95" />
      <entry min="1005" value="0.99" />
      <entry min="1006" value="0.99" />
      <entry min="1007" value="0.99" />
      <entry min="1008" value="0.96" />
      <entry min="1009" value="0.97" />
      <entry min="1010" value="0.96" />
      <entry min="1011" value="0.99" />
      <entry min="1012" value="0.99" />
      <entry min="1013" value="0.92" />
      <entry min="1014" value="0.93" />
    </BCGcoverage>
  </Functions>
  <Parameters>
    <BCGcampaign_start value="979" />
    <BCGcampaign_end value="980" />
    <!-- campaign of which the type is determined by a method on/off-->
    <bcgLevel value="0.08" />
    <bcgIndividual value="1.0" />
    <bcgFreq value="10.0" />
    <!--  fraction effect of BCG when already infected depending on state of the individual-->
    <infBCGshift0 value="1.00" />
    <infBCGshift1 value="0.00" />
    <infBCGshift2 value="0.00" />
    <infBCGshift3 value="0.00" />
    <infBCGshift4 value="0.00" />
    <infBCGshift5 value="0.00" />
    <infBCGshift6 value="0.00" />
    <infBCGshift7 value="0.00" />
    <infBCGshift8 value="0.00" />
    <infBCGshift9 value="0.00" />
    <!--shift in spectrum from type to type after BCG-->
    <BCG0to0 value="1.0" />
    <BCG1to0 value="0.625" />
    <BCG2to0 value="0.0" />
    <BCG2to1 value="0.50" />
    <!-- contact vaccination -->
    <vStart value="5000.0" />
    <vcLevel value="1.0" />
    <vcRank value="0.0" />
    <vcIndividual value="1.0" />
  </Parameters>
  <!--CHEMOPROPHYLACTIC TREATMENT-->
  <Functions>
    <chemocure0 type="Constant" c="0.5" />
    <chemocure1 type="Constant" c="0.5" />
    <chemocure2 type="Constant" c="0.5" />
    <chemocure3 type="Constant" c="0.0" />
    <chemocure4 type="Constant" c="0.5" />
    <chemocure5 type="Constant" c="0.5" />
    <chemocure6 type="Constant" c="0.0" />
    <chemocure7 type="Constant" c="0.0" />
    <chemocure8 type="Constant" c="0.0" />
    <chemocure9 type="Constant" c="0.0" />
    <chemodelay0 type="Constant" c="0.0" />
    <chemodelay1 type="Constant" c="0.0" />
    <chemodelay2 type="Constant" c="0.0" />
    <chemodelay3 type="Constant" c="0.0" />
    <chemodelay4 type="Constant" c="0.0" />
    <chemodelay5 type="Constant" c="0.0" />
    <chemodelay6 type="Constant" c="0.0" />
    <chemodelay7 type="Constant" c="0.0" />
    <chemodelay8 type="Constant" c="0.0" />
    <chemodelay9 type="Constant" c="0.0" />
  </Functions>
  <Parameters>
    <!-- chemo-->
    <pStart value="1010.0" />
    <pcIndividual value="0.75" />
    <pcLevel value="1.0" />
    <pcRank value="0" />
    <!--  blanket -->
    <bStart value="5000.0" />
    <bFreq value="50.0" />
    <bEnd value="Infinity" />
    <bcIndividual value="1.0" />
    <bcLevel value="1.0" />
  </Parameters>
  <!--'TABLES' for DEMOGRAPHY-->
  <Functions>
    <!-- weight function for mothers -->
    <w_birth type="cFunction">
      <interval_starts t1="0" t2="998" t3="1006" t4="1011" t5="1012" t6="1013" />
      <f1 type="QDiscreteFunction" interpolate="false" cum="false">
        <entry min="0" value="0.000" />
        <entry min="14" value="0.116" />
        <entry min="19" value="0.231" />
        <entry min="24" value="0.170" />
        <entry min="29" value="0.097" />
        <entry min="34" value="0.044" />
        <entry min="39" value="0.015" />
        <entry min="44" value="0.005" />
        <entry min="49" value="0.000" />
        <entry min="54" value="0.000" />
      </f1>
      <f2 type="QDiscreteFunction" interpolate="false" cum="false">
        <entry min="0" value="0.000" />
        <entry min="14" value="0.107" />
        <entry min="19" value="0.21" />
        <entry min="24" value="0.143" />
        <entry min="29" value="0.069" />
        <entry min="34" value="0.028" />
        <entry min="39" value="0.008" />
        <entry min="44" value="0.003" />
        <entry min="49" value="0.00" />
        <entry min="54" value="0.00" />
      </f2>
      <f3 type="QDiscreteFunction" interpolate="false" cum="false">
        <entry min="0" value="0.000" />
        <entry min="14" value="0.09" />
        <entry min="19" value="0.209" />
        <entry min="24" value="0.139" />
        <entry min="29" value="0.062" />
        <entry min="34" value="0.025" />
        <entry min="39" value="0.007" />
        <entry min="44" value="0.003" />
        <entry min="49" value="0.000" />
        <entry min="54" value="0.000" />
      </f3>
      <f4 type="QDiscreteFunction" interpolate="false" cum="false">
        <entry min="0" value="0.000" />
        <entry min="14" value="0.031" />
        <entry min="19" value="0.197" />
        <entry min="24" value="0.153" />
        <entry min="29" value="0.070" />
        <entry min="34" value="0.026" />
        <entry min="39" value="0.009" />
        <entry min="44" value="0.003" />
        <entry min="49" value="0.000" />
        <entry min="54" value="0.000" />
      </f4>
      <f5 type="QDiscreteFunction" interpolate="false" cum="false">
        <entry min="0" value="0.000" />
        <entry min="14" value="0.032" />
        <entry min="19" value="0.192" />
        <entry min="24" value="0.155" />
        <entry min="29" value="0.065" />
        <entry min="34" value="0.024" />
        <entry min="39" value="0.008" />
        <entry min="44" value="0.002" />
        <entry min="49" value="0.000" />
        <entry min="54" value="0.000" />
      </f5>
      <f6 type="QDiscreteFunction" interpolate="false" cum="false">
        <entry min="0" value="0.000" />
        <entry min="14" value="0.028" />
        <entry min="19" value="0.194" />
        <entry min="24" value="0.150" />
        <entry min="29" value="0.064" />
        <entry min="34" value="0.022" />
        <entry min="39" value="0.007" />
        <entry min="44" value="0.002" />
        <entry min="49" value="0.000" />
        <entry min="54" value="0.000" />
      </f6>
    </w_birth>
    <!--fraction males married per age class-->
    <MarriedMales type="cFunction">
      <interval_starts t1="0" t2="1011" />
      <f1 type="QDiscreteFunction" hasMax="true" cum="false">
        <entry min="0.00" max="10.0" value="0.000" />
        <entry min="10.0" max="15.0" value="0.009" />
        <entry min="15.0" max="20.0" value="0.052" />
        <entry min="20.0" max="25.0" value="0.344" />
        <entry min="25.0" max="30.0" value="0.714" />
        <entry min="30.0" max="35.0" value="0.900" />
        <entry min="35.0" max="40.0" value="0.950" />
        <entry min="40.0" max="45.0" value="0.956" />
        <entry min="45.0" max="50.0" value="0.955" />
        <entry min="50.0" max="55.0" value="0.937" />
        <entry min="55.0" max="60.0" value="0.923" />
        <entry min="60.0" max="65.0" value="0.880" />
        <entry min="65.0" max="70.0" value="0.851" />
        <entry min="70.0" max="75.0" value="0.796" />
        <entry min="75.0" max="80.0" value="0.752" />
        <entry min="80.0" max="105.0" value="0.653" />
      </f1>
      <f2 type="QDiscreteFunction" hasMax="true" cum="false">
        <entry min="0.00" max="10.0" value="0.000" />
        <entry min="10.0" max="15.0" value="0.015" />
        <entry min="15.0" max="20.0" value="0.047" />
        <entry min="20.0" max="25.0" value="0.305" />
        <entry min="25.0" max="30.0" value="0.669" />
        <entry min="30.0" max="35.0" value="0.875" />
        <entry min="35.0" max="40.0" value="0.937" />
        <entry min="40.0" max="45.0" value="0.949" />
        <entry min="45.0" max="50.0" value="0.950" />
        <entry min="50.0" max="55.0" value="0.939" />
        <entry min="55.0" max="60.0" value="0.927" />
        <entry min="60.0" max="65.0" value="0.888" />
        <entry min="65.0" max="70.0" value="0.849" />
        <entry min="70.0" max="75.0" value="0.798" />
        <entry min="75.0" max="80.0" value="0.749" />
        <entry min="80.0" max="105.0" value="0.620" />
      </f2>
    </MarriedMales>
    <!--fraction females married per age class-->
    <MarriedFemales type="cFunction">
      <interval_starts t1="0" t2="1011" />
      <f1 type="QDiscreteFunction" hasMax="true" cum="false">
        <entry min="0.00" max="10.0" value="0.000" />
        <entry min="10.0" max="15.0" value="0.024" />
        <entry min="15.0" max="20.0" value="0.245" />
        <entry min="20.0" max="25.0" value="0.757" />
        <entry min="25.0" max="30.0" value="0.921" />
        <entry min="30.0" max="35.0" value="0.942" />
        <entry min="35.0" max="40.0" value="0.932" />
        <entry min="40.0" max="45.0" value="0.901" />
        <entry min="45.0" max="50.0" value="0.869" />
        <entry min="50.0" max="55.0" value="0.781" />
        <entry min="55.0" max="60.0" value="0.768" />
        <entry min="60.0" max="65.0" value="0.583" />
        <entry min="65.0" max="70.0" value="0.534" />
        <entry min="70.0" max="75.0" value="0.348" />
        <entry min="75.0" max="80.0" value="0.372" />
        <entry min="80.0" max="105.0" value="0.251" />
      </f1>
      <f2 type="QDiscreteFunction" hasMax="true" cum="false">
        <entry min="0.00" max="10.0" value="0.000" />
        <entry min="10.0" max="15.0" value="0.027" />
        <entry min="15.0" max="20.0" value="0.195" />
        <entry min="20.0" max="25.0" value="0.685" />
        <entry min="25.0" max="30.0" value="0.891" />
        <entry min="30.0" max="35.0" value="0.932" />
        <entry min="35.0" max="40.0" value="0.927" />
        <entry min="40.0" max="45.0" value="0.900" />
        <entry min="45.0" max="50.0" value="0.868" />
        <entry min="50.0" max="55.0" value="0.806" />
        <entry min="55.0" max="60.0" value="0.778" />
        <entry min="60.0" max="65.0" value="0.630" />
        <entry min="65.0" max="70.0" value="0.544" />
        <entry min="70.0" max="75.0" value="0.377" />
        <entry min="75.0" max="80.0" value="0.359" />
        <entry min="80.0" max="105.0" value="0.261" />
      </f2>
    </MarriedFemales>
    <!--survival curve of females -->
    <femalesurvival type="TimeDistribution">
      <interval_starts t1="-105" t2="1000" t3="1012" />
      <d1 type="QDiscreteFunction" interpolate="true" cum="true">
        <entry min=" 0.0 " value=" 0.000 " />
        <entry min=" 1.0 " value=" 0.086 " />
        <entry min=" 5.0 " value=" 0.130 " />
        <entry min=" 10.0 " value=" 0.144 " />
        <entry min=" 15.0 " value=" 0.151 " />
        <entry min=" 20.0 " value=" 0.163 " />
        <entry min=" 25.0 " value=" 0.178 " />
        <entry min=" 30.0 " value=" 0.192 " />
        <entry min=" 35.0 " value=" 0.205 " />
        <entry min=" 40.0 " value=" 0.220 " />
        <entry min=" 45.0 " value=" 0.239 " />
        <entry min=" 50.0 " value=" 0.263 " />
        <entry min=" 55.0 " value=" 0.302 " />
        <entry min=" 60.0 " value=" 0.357 " />
        <entry min=" 65.0 " value=" 0.440 " />
        <entry min=" 70.0 " value=" 0.546 " />
        <entry min=" 75.0 " value=" 0.672 " />
        <entry min=" 80.0 " value=" 0.796 " />
        <entry min=" 85.0 " value=" 0.896 " />
        <entry min=" 90.0 " value=" 0.958 " />
        <entry min=" 95.0 " value=" 0.987 " />
        <entry min=" 100.0 " value=" 1.000 " />
        <entry min=" 105.0 " value=" 1.000 " />
      </d1>
      <d2 type="QDiscreteFunction" interpolate="true" cum="true">
        <entry min=" 0.0 " value=" 0.000 " />
        <entry min=" 1.0 " value=" 0.067 " />
        <entry min=" 5.0 " value=" 0.096 " />
        <entry min=" 10.0 " value=" 0.106 " />
        <entry min=" 15.0 " value=" 0.112 " />
        <entry min=" 20.0 " value=" 0.121 " />
        <entry min=" 25.0 " value=" 0.133 " />
        <entry min=" 30.0 " value=" 0.145 " />
        <entry min=" 35.0 " value=" 0.157 " />
        <entry min=" 40.0 " value=" 0.170 " />
        <entry min=" 45.0 " value=" 0.186 " />
        <entry min=" 50.0 " value=" 0.209 " />
        <entry min=" 55.0 " value=" 0.242 " />
        <entry min=" 60.0 " value=" 0.293 " />
        <entry min=" 65.0 " value=" 0.370 " />
        <entry min=" 70.0 " value=" 0.474 " />
        <entry min=" 75.0 " value=" 0.606 " />
        <entry min=" 80.0 " value=" 0.742 " />
        <entry min=" 85.0 " value=" 0.861 " />
        <entry min=" 90.0 " value=" 0.940 " />
        <entry min=" 95.0 " value=" 0.980 " />
        <entry min=" 100.0 " value=" 1.000 " />
        <entry min=" 105.0 " value=" 1.000 " />
      </d2>
      <d3 type="QDiscreteFunction" interpolate="true" cum="true">
        <entry min=" 0.0 " value=" 0.000 " />
        <entry min=" 1.0 " value=" 0.044 " />
        <entry min=" 5.0 " value=" 0.059 " />
        <entry min=" 10.0 " value=" 0.064 " />
        <entry min=" 15.0 " value=" 0.068 " />
        <entry min=" 20.0 " value=" 0.075 " />
        <entry min=" 25.0 " value=" 0.084 " />
        <entry min=" 30.0 " value=" 0.093 " />
        <entry min=" 35.0 " value=" 0.102 " />
        <entry min=" 40.0 " value=" 0.113 " />
        <entry min=" 45.0 " value=" 0.127 " />
        <entry min=" 50.0 " value=" 0.146 " />
        <entry min=" 55.0 " value=" 0.173 " />
        <entry min=" 60.0 " value=" 0.218 " />
        <entry min=" 65.0 " value=" 0.289 " />
        <entry min=" 70.0 " value=" 0.390 " />
        <entry min=" 75.0 " value=" 0.527 " />
        <entry min=" 80.0 " value=" 0.676 " />
        <entry min=" 85.0 " value=" 0.816 " />
        <entry min=" 90.0 " value=" 0.914 " />
        <entry min=" 95.0 " value=" 0.969 " />
        <entry min=" 100.0 " value=" 1.000 " />
        <entry min=" 105.0 " value=" 1.000 " />
      </d3>
    </femalesurvival>
    <!--survival curve for males-->
    <malesurvival type="TimeDistribution">
      <interval_starts t1="-105" t2="1000" t3="1012" />
      <d1 type="QDiscreteFunction" interpolate="true" cum="true">
        <entry min=" 0.0 " value=" 0.000 " />
        <entry min=" 1.0 " value=" 0.090 " />
        <entry min=" 5.0 " value=" 0.121 " />
        <entry min=" 10.0 " value=" 0.133 " />
        <entry min=" 15.0 " value=" 0.139 " />
        <entry min=" 20.0 " value=" 0.147 " />
        <entry min=" 25.0 " value=" 0.158 " />
        <entry min=" 30.0 " value=" 0.170 " />
        <entry min=" 35.0 " value=" 0.184 " />
        <entry min=" 40.0 " value=" 0.202 " />
        <entry min=" 45.0 " value=" 0.227 " />
        <entry min=" 50.0 " value=" 0.263 " />
        <entry min=" 55.0 " value=" 0.316 " />
        <entry min=" 60.0 " value=" 0.387 " />
        <entry min=" 65.0 " value=" 0.484 " />
        <entry min=" 70.0 " value=" 0.600 " />
        <entry min=" 75.0 " value=" 0.723 " />
        <entry min=" 80.0 " value=" 0.837 " />
        <entry min=" 85.0 " value=" 0.921 " />
        <entry min=" 90.0 " value=" 0.969 " />
        <entry min=" 95.0 " value=" 0.991 " />
        <entry min=" 100.0 " value=" 1.000 " />
        <entry min=" 105.0 " value=" 1.000 " />
      </d1>
      <d2 type="QDiscreteFunction" interpolate="true" cum="true">
        <entry min=" 0.0 " value=" 0.000 " />
        <entry min=" 1.0 " value=" 0.066 " />
        <entry min=" 5.0 " value=" 0.087 " />
        <entry min=" 10.0 " value=" 0.095 " />
        <entry min=" 15.0 " value=" 0.100 " />
        <entry min=" 20.0 " value=" 0.108 " />
        <entry min=" 25.0 " value=" 0.118 " />
        <entry min=" 30.0 " value=" 0.131 " />
        <entry min=" 35.0 " value=" 0.146 " />
        <entry min=" 40.0 " value=" 0.166 " />
        <entry min=" 45.0 " value=" 0.191 " />
        <entry min=" 50.0 " value=" 0.227 " />
        <entry min=" 55.0 " value=" 0.276 " />
        <entry min=" 60.0 " value=" 0.345 " />
        <entry min=" 65.0 " value=" 0.440 " />
        <entry min=" 70.0 " value=" 0.558 " />
        <entry min=" 75.0 " value=" 0.687 " />
        <entry min=" 80.0 " value=" 0.811 " />
        <entry min=" 85.0 " value=" 0.906 " />
        <entry min=" 90.0 " value=" 0.961 " />
        <entry min=" 95.0 " value=" 0.988 " />
        <entry min=" 100.0 " value=" 1.000 " />
        <entry min=" 105.0 " value=" 1.000 " />
      </d2>
      <d3 type="QDiscreteFunction" interpolate="true" cum="true">
        <entry min=" 0.0 " value=" 0.000 " />
        <entry min=" 1.0 " value=" 0.044 " />
        <entry min=" 5.0 " value=" 0.054 " />
        <entry min=" 10.0 " value=" 0.059 " />
        <entry min=" 15.0 " value=" 0.064 " />
        <entry min=" 20.0 " value=" 0.070 " />
        <entry min=" 25.0 " value=" 0.079 " />
        <entry min=" 30.0 " value=" 0.090 " />
        <entry min=" 35.0 " value=" 0.105 " />
        <entry min=" 40.0 " value=" 0.124 " />
        <entry min=" 45.0 " value=" 0.148 " />
        <entry min=" 50.0 " value=" 0.181 " />
        <entry min=" 55.0 " value=" 0.227 " />
        <entry min=" 60.0 " value=" 0.290 " />
        <entry min=" 65.0 " value=" 0.381 " />
        <entry min=" 70.0 " value=" 0.502 " />
        <entry min=" 75.0 " value=" 0.637 " />
        <entry min=" 80.0 " value=" 0.772 " />
        <entry min=" 85.0 " value=" 0.880 " />
        <entry min=" 90.0 " value=" 0.948 " />
        <entry min=" 95.0 " value=" 0.982 " />
        <entry min=" 100.0 " value=" 1.000 " />
        <entry min=" 105.0 " value=" 1.000 " />
      </d3>
    </malesurvival>
  </Functions>
  <!--NEIGHBOURHOOD-->
  <Parameters>
    <level_depth value="0" />
    <virtual_size0 value="Infinity" />
    <virtual_size1 value="Infinity" />
    <virtual_size2 value="Infinity" />
  </Parameters>
  <!--Movement after marriage-->
  <Methods>
    <!--random movement after marriage allowed or not-->
    <RMafterM value="off" />
  </Methods>
  <!--INITIAL DEMOGRAPHIC DISTRIBUTIONS-->
  <Functions>
    <!--initial age distribution for males-->
    <initagedist_male type="QDiscreteFunction" interpolate="true" cum="true" hasMax="false">
      <e min="0.0" value="0.0" />
      <e min=" 5.0 " value=" 0.097 " />
      <e min=" 10.0 " value=" 0.191 " />
      <e min=" 15.0 " value=" 0.291 " />
      <e min=" 20.0 " value=" 0.396 " />
      <e min=" 25.0 " value=" 0.492 " />
      <e min=" 30.0 " value=" 0.584 " />
      <e min=" 35.0 " value=" 0.662 " />
      <e min=" 40.0 " value=" 0.732 " />
      <e min=" 45.0 " value=" 0.792 " />
      <e min=" 50.0 " value=" 0.846 " />
      <e min=" 55.0 " value=" 0.888 " />
      <e min=" 60.0 " value=" 0.921 " />
      <e min=" 65.0 " value=" 0.950 " />
      <e min=" 70.0 " value=" 0.971 " />
      <e min=" 75.0 " value=" 0.985 " />
      <e min=" 80.0 " value=" 0.994 " />
      <e min=" 85.0 " value=" 0.998 " />
      <e min=" 90.0 " value=" 1 " />
      <e min=" 95.0 " value=" 1 " />
      <e min=" 100.0" value=" 1 " />
      <e min=" 105.0 " value=" 1 " />
    </initagedist_male>
    <!--initial age distribution for females-->
    <initagedist_female type="QDiscreteFunction" interpolate="true" cum="true" hasMax="false">
      <e min="0.0" value="0.0" />
      <e min=" 5.0 " value=" 0.092 " />
      <e min=" 10.0 " value=" 0.182 " />
      <e min=" 15.0 " value=" 0.277 " />
      <e min=" 20.0 " value=" 0.375 " />
      <e min=" 25.0 " value=" 0.478 " />
      <e min=" 30.0 " value=" 0.571 " />
      <e min=" 35.0 " value=" 0.648 " />
      <e min=" 40.0 " value=" 0.720 " />
      <e min=" 45.0 " value=" 0.780 " />
      <e min=" 50.0 " value=" 0.835 " />
      <e min=" 55.0 " value=" 0.874 " />
      <e min=" 60.0 " value=" 0.912 " />
      <e min=" 65.0 " value=" 0.943 " />
      <e min=" 70.0 " value=" 0.966 " />
      <e min=" 75.0 " value=" 0.982 " />
      <e min=" 80.0 " value=" 0.992 " />
      <e min=" 85.0 " value=" 0.997 " />
      <e min=" 90.0 " value=" 1 " />
      <e min=" 95.0 " value=" 1 " />
      <e min=" 100.0 " value=" 1 " />
      <e min=" 105.0 " value=" 1 " />
    </initagedist_female>
    <initlevelsize type="QDiscreteFunction" interpolate="true" cum="true" hasMax="false">
      <!--initial level size distribution-->
      <e min=" 0  " value=" 0 " />
      <e min=" 1  " value=" 0.052 " />
      <e min=" 2  " value=" 0.161 " />
      <e min=" 3  " value=" 0.301 " />
      <e min=" 4  " value=" 0.505 " />
      <e min=" 5  " value=" 0.686 " />
      <e min=" 6  " value=" 0.812 " />
      <e min=" 7  " value=" 0.887 " />
      <e min=" 8  " value=" 0.932 " />
      <e min=" 9  " value=" 1 " />
      <e min=" 10  " value=" 1 " />
      <e min=" 11  " value=" 1 " />
      <e min=" 12  " value=" 1 " />
      <e min=" 13  " value=" 1 " />
      <e min=" 14  " value=" 1 " />
      <e min=" 15  " value=" 1 " />
    </initlevelsize>
  </Functions>
  <!--SEEDS-->
  <Seeds>
    <pop>9325</pop>
    <dis>803523</dis>
    <intro>6033037</intro>
  </Seeds>
  <!--  SIMULATION  -->
  <Methods>
    <GUI value="off" />
    <!--show progress bar-->
    <dialog value="off" />
    <!--Error gives dialog-->
    <timemeasurer value="off" />
    <!-- measure real time per run-->
    <clockseed value="off" />
    <overwriteAll value="on" />
    <!--Overwrite all existing outputfiles without warning-->
    <one_file value="on" />
    <!--record all to one file-->
    <safemode value="off" />
    <!--debugging-->
    <savehist value="off" />
    <!--remember individual histories tunr off in non-debugging mode -->
    <saveevents value="off" />
    <!-- debugging-->
  </Methods>
  <Parameters>
    <step value="4.5/12" />
    <!--stepsize for discrete updates-->
    <ageclassmax value="105" />
    <!-- initial maximum age-->
    <ageclasswidth value="5.0" />
    <!-- class width of population register -->
    <!--EventManager settings-->
    <bucketSize value="16384" />
    <bucketWidth value="10000000001" />
  </Parameters>
</input>
