# Supplementary material for: Global elimination of leprosy by 2020: are we
Source: Parasit Vectors. 2015 Oct 22;8:548. doi: 10.1186/s13071-015-1143-4 (PMC4618543; doi:10.1186/s13071-015-1143-4)
Supplement: Additional file 3: — SIMCOLEP model with input files. Zip archive contains: Instruction file, SIMCOLEP model (version 1.4.12), Input files for India, Brazil and Indonesia, Source code, R-script for output. The contents of this zip archive are licensed under the Creative Commons Attribution-NonCommercial-NoDerivatives 4.0 International License. To view a copy of this license, visit http://creativecommons.org/licenses/by-nc-nd/4.0/ or send a letter to Creative Commons, PO Box 1866, Mountain View, CA 94042, USA. By opening Additional file 3, you agree to the aforementioned license. You are free to use and share (copy and redistribute the material in any medium or format) the material contained within Additional File 3 under the following terms: Attribution — You must give appropriate credit, provide a link to the license, and indicate if changes were made. You may do so in any reasonable manner, but not in any way that suggests the licensor endorses you or your use. NonCommercial — You may not use the material for commercial purposes. NoDerivatives — If you remix, transform, or build upon the material, you may not distribute the modified material. [file 13071_2015_1143_MOESM3_ESM.zip › Output/lep_brazil.txt]

DgaMale
	Male0	Male5	Male10	Male15	Male20	Male25	Male30	Male35	Male40	Male45	Male50	Male55	Male60	Male65	Male70	Male75	Male80	Male85	Male90	Male95	Male100
990.0	347.15	304.88	269.73	239.96	210.14	186.91	161.14	319.71	157.91	62.66	52.89	44.18	33.12	24.01	11.5	2.7	0.0	0.0	0.0	0.0	0.0
991.0	355.63	311.52	274.64	246.01	215.96	189.95	164.6	149.88	340.79	63.77	54.42	44.43	34.36	24.36	11.25	2.78	0.0	0.0	0.0	0.0	0.0
992.0	360.84	319.21	282.22	251.37	220.84	194.37	169.36	150.42	353.28	64.74	55.71	45.77	34.87	24.51	12.72	2.93	0.0	0.0	0.0	0.0	0.0
993.0	366.7	325.97	289.1	257.24	225.75	198.33	174.06	152.62	365.3	65.96	56.52	46.82	35.92	25.24	13.7	3.05	0.0	0.0	0.0	0.0	0.0
994.0	371.65	334.7	295.26	262.81	231.85	201.93	178.28	154.01	377.2	67.9	58.31	47.6	36.88	25.42	14.91	3.22	0.0	0.0	0.0	0.0	0.0
995.0	378.57	342.61	303.6	267.89	236.82	206.68	182.68	156.64	307.66	151.46	59.11	48.02	38.12	25.93	15.26	3.58	0.0	0.0	0.0	0.0	0.0
996.0	384.17	352.03	310.34	272.79	242.9	212.36	185.86	160.09	144.73	327.29	60.18	49.81	38.54	27.16	15.73	4.06	0.0	0.0	0.0	0.0	0.0
997.0	393.76	357.13	318.1	280.31	248.22	217.05	190.23	164.99	145.15	338.65	61.32	50.86	39.71	27.45	15.68	4.69	0.0	0.0	0.0	0.0	0.0
998.0	403.98	363.33	324.97	287.3	253.78	222.06	193.92	169.65	147.27	349.1	62.29	51.79	40.66	28.14	16.08	4.83	0.0	0.0	0.0	0.0	0.0
999.0	414.19	368.35	333.78	293.39	259.29	228.17	197.62	173.75	148.96	359.76	64.21	53.57	41.12	29.07	16.26	5.4	0.0	0.0	0.0	0.0	0.0
1000.0	425.08	374.87	341.7	301.82	264.3	232.75	202.12	178.01	151.7	293.46	143.7	54.2	41.66	30.14	16.58	5.26	0.0	0.0	0.0	0.0	0.0
1001.0	424.24	380.45	351.31	308.95	269.78	239.29	208.75	181.76	156.02	139.61	313.01	56.25	44.59	31.74	19.17	6.8	0.12	0.0	0.0	0.0	0.0
1002.0	420.14	390.28	356.49	317.23	278.09	245.48	214.33	187.11	161.89	141.28	327.25	58.26	46.97	34.7	21.26	7.57	0.44	0.0	0.0	0.0	0.0
1003.0	419.89	400.74	362.76	324.41	285.84	251.73	220.1	191.84	167.59	144.56	341.4	60.2	49.11	36.39	22.32	8.33	0.73	0.0	0.0	0.0	0.0
1004.0	420.36	411.33	367.74	333.49	292.65	258.14	227.0	196.69	172.65	147.59	355.52	62.63	51.01	36.94	23.6	8.76	1.01	0.0	0.0	0.0	0.0
1005.0	421.47	422.99	374.33	341.67	301.72	264.06	232.59	201.99	177.85	151.44	291.18	141.27	51.54	37.94	24.48	9.54	1.19	0.0	0.0	0.0	0.0
1006.0	437.96	422.34	379.72	351.31	308.95	269.78	239.29	208.75	181.76	155.76	138.18	305.06	52.44	39.92	24.71	10.2	1.31	0.0	0.0	0.0	0.0
1007.0	458.33	418.31	389.47	356.35	317.23	278.09	245.48	214.33	187.09	160.83	138.74	314.72	53.54	40.94	25.93	10.45	1.34	0.0	0.0	0.0	0.0
1008.0	476.71	418.03	399.88	362.14	324.41	285.84	251.73	220.1	191.34	165.64	140.75	323.62	54.44	41.89	26.99	10.95	1.4	0.0	0.0	0.0	0.0
1009.0	496.52	418.35	410.37	366.7	333.49	292.65	258.13	226.58	195.49	169.69	142.75	332.08	56.43	43.15	27.75	11.5	1.72	0.0	0.0	0.0	0.0
1010.0	513.74	419.36	421.93	372.64	341.67	301.57	263.5	231.38	200.08	173.79	145.35	270.32	129.18	43.68	28.01	12.03	1.8	0.0	0.0	0.0	0.0
1011.0	515.71	435.63	421.44	378.07	351.19	308.81	269.12	238.0	206.89	177.95	149.89	130.86	284.24	46.11	31.3	14.44	2.58	0.0	0.0	0.0	0.0
1012.0	516.12	456.14	417.59	388.36	355.69	317.18	277.5	244.42	212.52	183.72	156.25	133.24	298.2	48.52	34.19	15.4	2.7	0.0	0.0	0.0	0.0
1013.0	520.45	474.09	417.22	399.28	361.44	324.41	285.33	250.83	218.39	188.91	162.42	137.07	311.81	50.52	34.89	15.75	2.79	0.0	0.0	0.0	0.0
1014.0	526.65	494.04	417.49	410.12	366.18	333.49	292.31	257.32	225.48	194.16	167.87	140.51	319.72	52.3	35.66	16.09	2.79	0.0	0.0	0.0	0.0
1015.0	540.45	511.44	418.53	421.89	372.56	341.67	301.48	263.34	231.21	199.54	172.49	142.83	258.6	121.23	35.57	16.31	2.87	0.0	0.0	0.0	0.0
1016.0	572.74	513.71	434.8	421.25	378.07	351.19	308.81	269.12	238.0	205.65	175.07	145.93	123.89	260.11	36.41	16.69	3.07	0.0	0.0	0.0	0.0
1017.0	603.82	513.73	455.11	417.1	388.36	355.69	317.18	277.5	243.86	210.31	179.14	150.34	123.78	263.78	36.75	17.04	3.02	0.0	0.0	0.0	0.0
1018.0	633.33	518.48	473.15	416.26	399.28	361.44	324.4	284.79	249.37	214.85	182.71	154.61	125.61	265.01	37.62	17.05	3.09	0.0	0.0	0.0	0.0
1019.0	659.68	524.4	493.04	415.75	410.12	365.82	333.09	290.67	254.77	220.53	186.44	158.2	127.03	267.53	38.9	17.71	3.11	0.0	0.0	0.0	0.0
1020.0	683.22	538.01	510.39	415.99	421.53	371.12	340.83	299.01	259.76	224.86	190.75	161.44	129.13	214.67	94.09	17.65	3.37	0.0	0.0	0.0	0.0
1021.0	703.39	570.01	512.62	432.63	419.57	375.72	349.54	305.36	264.5	230.24	196.22	163.78	132.48	105.61	202.09	18.42	3.44	0.0	0.0	0.0	0.0
1022.0	728.95	601.48	512.78	452.75	414.21	385.27	352.68	312.68	271.57	235.51	200.57	167.99	136.26	105.83	198.97	18.72	3.48	0.0	0.0	0.0	0.0
1023.0	751.58	630.69	517.41	470.59	412.3	395.51	357.24	319.1	278.36	240.7	203.95	171.4	140.45	107.29	195.11	18.86	3.41	0.0	0.0	0.0	0.0
1024.0	774.33	656.99	523.44	490.42	411.26	405.4	360.52	327.44	284.4	245.87	209.25	174.91	143.27	108.14	191.53	19.65	3.5	0.0	0.0	0.0	0.0
1025.0	795.81	680.37	537.11	507.66	411.59	415.89	365.62	334.82	292.56	250.75	213.5	178.55	146.09	110.63	151.48	55.78	3.68	0.0	0.0	0.0	0.0
1026.0	818.88	700.53	569.07	509.92	427.61	413.63	370.17	343.36	298.79	255.48	218.84	183.66	148.27	113.01	79.16	119.2	3.64	0.0	0.0	0.0	0.0
1027.0	842.66	725.83	600.41	509.81	447.36	407.96	379.9	346.25	306.08	262.69	223.73	187.1	152.05	116.23	79.23	107.77	3.74	0.0	0.0	0.0	0.0
1028.0	867.97	748.31	629.57	514.4	465.07	406.2	389.85	350.76	312.18	269.36	229.04	190.59	154.82	119.7	80.2	95.63	3.69	0.0	0.0	0.0	0.0
1029.0	896.99	770.67	655.78	520.55	484.82	405.36	399.18	354.43	320.08	274.97	234.58	195.23	157.58	122.4	80.7	83.2	3.98	0.0	0.0	0.0	0.0
1030.0	924.77	792.1	679.08	533.97	501.6	405.47	409.6	359.53	327.37	283.08	239.02	199.33	161.09	124.56	82.61	59.48	13.55	0.0	0.0	0.0	0.0
DgaFemale
	Female0	Female5	Female10	Female15	Female20	Female25	Female30	Female35	Female40	Female45	Female50	Female55	Female60	Female65	Female70	Female75	Female80	Female85	Female90	Female95	Female100
990.0	349.56	310.12	277.36	243.81	219.24	193.6	174.03	348.17	170.89	70.94	61.58	54.68	45.78	37.56	27.95	14.91	6.05	2.44	0.69	0.05	0.0
991.0	358.19	318.19	283.2	249.96	223.89	197.45	177.78	160.95	374.39	72.34	63.22	55.11	46.45	38.52	27.79	15.43	6.19	2.43	0.66	0.01	0.0
992.0	363.28	326.27	288.12	256.65	227.77	203.74	180.98	162.1	389.86	74.35	63.9	55.78	47.88	38.78	28.35	16.87	6.06	2.53	0.71	0.04	0.0
993.0	367.44	333.15	296.78	262.12	232.88	208.12	184.15	166.42	403.7	74.9	66.16	56.96	48.5	39.51	29.34	17.55	6.69	2.59	0.69	0.07	0.0
994.0	375.28	340.26	302.14	268.93	238.76	212.53	188.06	169.19	418.2	76.57	67.98	57.57	49.72	40.2	30.17	18.19	7.24	2.77	0.83	0.08	0.0
995.0	382.18	346.07	309.53	276.59	242.74	218.23	192.33	172.42	342.91	167.7	69.18	58.69	50.44	40.85	30.57	19.0	7.9	2.82	0.83	0.08	0.0
996.0	387.68	355.33	317.65	282.54	248.82	222.89	196.19	176.13	158.71	367.63	70.37	60.49	50.96	41.45	31.57	18.74	8.83	3.05	0.82	0.11	0.0
997.0	397.3	360.57	325.76	287.38	255.59	226.64	202.49	179.38	159.89	382.26	72.18	61.29	51.63	42.62	31.94	19.13	9.56	3.14	0.85	0.16	0.0
998.0	410.01	364.63	332.55	296.02	261.13	231.66	206.95	182.28	164.18	394.99	72.71	63.37	52.53	43.14	32.42	20.04	9.78	3.56	0.96	0.15	0.0
999.0	418.4	372.6	339.58	301.31	267.86	237.45	211.32	186.32	166.9	408.76	74.34	65.14	53.04	44.35	33.16	20.48	10.17	3.77	0.97	0.19	0.0
1000.0	428.98	379.54	345.33	308.72	275.42	241.46	216.92	190.64	170.08	335.17	163.25	66.09	54.16	45.14	33.37	20.97	10.68	3.94	1.04	0.19	0.01
1001.0	424.84	384.82	354.59	317.0	281.55	247.79	221.78	194.77	174.28	155.94	359.73	67.94	56.73	46.34	35.33	23.39	11.85	4.85	1.43	0.21	0.01
1002.0	419.87	394.64	359.98	325.28	286.65	254.8	225.8	201.32	178.24	157.81	376.09	70.25	58.54	48.04	37.85	24.92	12.45	5.53	1.81	0.3	0.06
1003.0	416.61	407.26	364.06	332.23	295.55	260.52	231.08	206.2	181.59	162.78	390.75	71.53	61.5	49.77	38.73	25.51	13.2	5.51	1.92	0.41	0.05
1004.0	417.72	415.78	372.19	339.4	301.12	267.46	237.12	211.02	185.83	166.19	406.31	73.76	63.67	50.85	39.89	26.56	13.6	5.54	1.77	0.4	0.07
1005.0	419.37	427.0	379.14	345.32	308.71	275.34	241.45	216.86	190.58	169.93	334.73	162.84	64.8	51.97	41.25	27.07	14.54	5.68	1.67	0.46	0.04
1006.0	439.5	423.33	384.37	354.59	317.0	281.55	247.79	221.78	194.77	174.28	155.86	357.3	66.14	53.84	41.49	27.99	15.38	5.58	1.65	0.48	0.03
1007.0	461.28	418.43	394.21	359.88	325.28	286.65	254.8	225.8	201.32	178.24	157.28	371.09	67.77	54.76	42.42	28.82	16.1	5.71	1.63	0.45	0.04
1008.0	480.81	415.01	406.72	363.81	332.23	295.55	260.52	231.08	206.2	181.57	161.71	382.75	68.41	57.05	43.37	29.61	16.05	6.57	1.56	0.48	0.08
1009.0	498.54	416.25	415.16	371.84	339.4	301.12	267.46	237.12	211.02	185.74	164.51	395.43	70.37	58.43	44.37	30.55	16.69	6.44	1.58	0.49	0.08
1010.0	517.57	417.73	426.39	378.57	345.32	308.71	275.34	241.45	216.86	190.18	167.73	323.95	155.87	59.03	45.49	31.7	16.97	6.74	1.59	0.47	0.11
1011.0	518.12	437.58	422.77	383.78	354.59	317.0	281.55	247.79	221.78	194.52	172.44	151.99	345.02	61.57	48.3	33.86	19.36	8.24	1.87	0.53	0.11
1012.0	518.34	459.53	418.01	393.69	359.76	325.28	286.65	254.8	225.8	201.19	176.86	154.16	361.46	64.45	50.53	35.94	21.21	9.16	2.38	0.57	0.09
1013.0	522.63	479.21	414.58	406.41	363.66	332.23	295.55	260.52	231.08	206.16	180.58	159.69	375.94	65.93	52.55	36.61	21.74	9.07	2.76	0.52	0.07
1014.0	533.88	496.77	415.83	414.98	371.71	339.4	301.12	267.46	237.12	211.02	185.12	163.52	389.02	67.86	53.78	37.28	22.24	9.62	2.54	0.48	0.07
1015.0	546.14	515.59	417.15	426.34	378.53	345.32	308.71	275.34	241.45	216.86	190.12	167.16	317.91	151.71	54.44	38.2	22.97	9.58	2.61	0.52	0.06
1016.0	574.86	516.35	437.03	422.65	383.78	354.59	317.0	281.55	247.79	221.78	194.34	170.85	148.91	331.34	55.74	38.98	23.13	9.82	2.72	0.44	0.05
1017.0	607.99	516.52	458.82	417.76	393.69	359.76	325.28	286.65	254.8	225.8	200.59	174.18	149.78	341.33	57.28	39.6	23.08	10.42	2.49	0.6	0.07
1018.0	637.77	520.82	478.54	414.11	406.41	363.66	332.23	295.55	260.52	231.08	205.07	176.86	153.69	349.46	58.43	40.65	23.35	10.26	2.46	0.66	0.05
1019.0	663.64	531.7	496.14	415.24	414.98	371.71	339.4	301.12	267.46	237.12	209.57	180.43	156.23	357.52	59.92	41.73	23.85	10.41	2.71	0.5	0.04
1020.0	685.9	543.88	514.94	416.41	426.31	378.53	345.32	308.71	275.34	241.45	215.09	184.37	158.94	291.41	134.97	42.39	24.24	10.66	2.7	0.57	0.05
1021.0	711.09	572.77	515.74	436.3	422.36	383.78	354.59	317.0	281.55	247.76	219.52	188.28	162.25	137.57	294.94	43.3	24.93	10.74	2.94	0.57	0.05
1022.0	732.66	605.71	515.92	458.1	417.29	393.69	359.76	325.28	286.65	254.76	223.18	194.34	165.45	138.11	301.07	44.1	25.32	10.66	2.95	0.64	0.05
1023.0	755.02	635.49	520.18	477.75	413.38	406.41	363.66	332.23	295.55	260.36	228.2	198.57	168.19	141.73	304.34	45.08	26.15	11.07	2.93	0.67	0.09
1024.0	779.12	661.26	531.07	495.28	414.19	414.98	371.71	339.4	301.12	267.09	233.8	202.97	171.71	144.16	307.79	46.16	26.84	11.23	2.98	0.57	0.07
1025.0	802.34	683.36	543.3	513.87	415.32	426.2	378.53	345.32	308.71	274.76	237.61	208.49	175.3	146.51	248.97	109.58	27.22	11.54	2.98	0.52	0.1
1026.0	826.53	708.53	572.05	514.68	435.06	421.99	383.78	354.59	317.0	280.85	243.48	212.94	179.17	149.79	120.51	238.47	27.98	11.69	2.96	0.66	0.07
1027.0	852.87	729.97	604.89	514.94	456.69	416.63	393.69	359.76	325.28	285.84	249.95	216.26	184.92	152.83	121.15	237.78	28.94	11.76	2.95	0.69	0.07
1028.0	880.33	752.47	634.63	519.21	476.31	412.39	406.41	363.65	332.23	294.51	255.09	221.12	188.88	155.53	124.06	234.36	29.56	12.48	2.88	0.7	0.1
1029.0	902.91	776.31	660.37	530.07	493.72	412.89	414.98	371.56	339.4	299.75	261.86	226.41	193.01	158.83	126.07	231.58	29.97	12.88	3.18	0.66	0.09
1030.0	930.28	799.38	682.41	542.3	512.38	413.83	425.95	378.02	345.32	307.32	269.38	229.99	198.69	161.89	128.31	184.52	73.94	13.49	3.09	0.69	0.06
Dhah
	0	1	2	3	4	5	6	7	8	9	10	11	12	13	14	15	16	17	18	19	20	21	22	23	24	Level 25	Level 26	Level 27	Level 28	Level 29	Level 30	Level 31	Level 32	Level 33	Level 34	Level 35	Level 36	Level 37	Level 38	Level 39	Level 40	Level 41	Level 42	Level 43	Level 44	Level 45
990.0	0.0	56.61	98.64	148.87	161.83	112.95	89.61	68.31	51.59	37.07	29.43	22.57	16.83	11.51	9.26	5.94	4.09	2.78	2.07	1.54	1.06	0.6	0.36	0.39	0.18	0.13	0.12	0.03	0.07	0.02	0.06	0.06	0.03	0.0	0.01	0.01	0.02	0.01	0.0	0.0	0.0	0.0	0.0	0.0	0.0	0.0
991.0	0.0	58.22	101.2	150.54	165.65	118.25	92.59	71.28	55.7	38.49	29.92	22.37	16.5	12.54	8.05	5.67	4.03	2.67	1.93	1.53	0.9	0.66	0.39	0.27	0.21	0.1	0.11	0.03	0.07	0.03	0.08	0.02	0.01	0.01	0.01	0.01	0.01	0.01	0.0	0.0	0.01	0.0	0.0	0.0	0.0	0.0
992.0	0.0	58.34	101.77	153.67	171.59	123.22	97.55	73.8	56.6	40.65	30.33	22.4	16.73	12.08	8.2	5.5	3.72	2.68	1.8	1.24	0.97	0.61	0.35	0.26	0.18	0.18	0.09	0.07	0.04	0.04	0.05	0.02	0.01	0.01	0.01	0.01	0.0	0.01	0.0	0.01	0.0	0.0	0.0	0.0	0.0	0.0
993.0	0.0	59.14	102.99	158.56	176.6	127.65	101.69	76.85	57.83	42.41	30.76	22.45	16.88	11.92	7.75	5.33	3.68	2.76	1.76	1.27	0.67	0.6	0.39	0.28	0.19	0.1	0.06	0.1	0.08	0.03	0.06	0.01	0.02	0.0	0.01	0.01	0.01	0.01	0.01	0.0	0.0	0.0	0.0	0.0	0.0	0.0
994.0	0.0	60.12	104.43	161.94	181.31	131.85	105.45	80.88	60.27	43.14	31.35	22.72	17.0	11.45	7.7	5.17	3.74	2.67	1.73	1.21	0.71	0.48	0.39	0.23	0.2	0.12	0.05	0.1	0.05	0.04	0.05	0.02	0.02	0.01	0.01	0.01	0.0	0.0	0.02	0.0	0.0	0.0	0.0	0.0	0.0	0.0
995.0	0.0	60.22	108.85	166.66	185.24	134.99	109.36	85.29	62.08	43.3	32.44	23.15	17.1	10.77	7.86	5.14	3.61	2.54	1.71	1.07	0.86	0.44	0.36	0.21	0.17	0.16	0.08	0.09	0.07	0.05	0.02	0.01	0.01	0.02	0.03	0.0	0.0	0.0	0.0	0.0	0.02	0.0	0.0	0.0	0.0	0.0
996.0	0.0	60.92	111.32	169.38	191.55	139.2	112.29	88.74	64.14	45.43	32.96	23.31	16.42	11.42	7.7	4.91	3.36	2.53	1.61	1.12	0.83	0.42	0.34	0.24	0.23	0.09	0.09	0.1	0.03	0.06	0.02	0.01	0.01	0.02	0.01	0.01	0.0	0.0	0.0	0.0	0.01	0.01	0.0	0.0	0.0	0.0
997.0	0.0	61.93	111.9	175.87	197.89	142.11	114.71	91.96	65.21	47.75	33.7	23.69	16.25	11.85	7.48	4.89	3.2	2.42	1.71	1.14	0.63	0.47	0.35	0.26	0.18	0.15	0.12	0.06	0.03	0.04	0.03	0.01	0.01	0.0	0.02	0.01	0.01	0.0	0.0	0.0	0.0	0.01	0.01	0.0	0.0	0.0
998.0	0.0	62.27	114.21	179.95	204.62	145.38	119.21	93.11	68.11	48.63	34.44	24.64	16.17	11.45	7.75	4.91	3.23	2.39	1.71	0.92	0.82	0.4	0.35	0.23	0.22	0.13	0.1	0.06	0.05	0.02	0.02	0.0	0.01	0.01	0.01	0.01	0.0	0.0	0.01	0.0	0.01	0.0	0.01	0.0	0.0	0.0
999.0	0.0	63.37	115.94	185.29	210.7	148.74	122.75	96.93	68.22	50.32	35.66	24.97	15.73	11.85	8.16	4.7	3.2	2.46	1.62	1.04	0.7	0.43	0.29	0.26	0.16	0.12	0.09	0.07	0.02	0.03	0.03	0.01	0.0	0.01	0.0	0.01	0.0	0.0	0.0	0.02	0.0	0.01	0.0	0.0	0.0	0.0
1000.0	0.0	64.15	120.08	189.5	218.67	153.04	124.41	98.53	71.07	51.24	36.52	24.85	16.56	12.04	7.91	4.94	3.38	2.51	1.43	1.08	0.71	0.34	0.33	0.19	0.11	0.13	0.16	0.05	0.03	0.01	0.03	0.01	0.0	0.0	0.0	0.01	0.0	0.01	0.01	0.0	0.0	0.0	0.01	0.0	0.0	0.0
1001.0	0.0	64.52	121.27	195.03	227.69	157.88	127.32	100.09	73.38	52.63	37.01	25.56	16.88	11.75	7.76	5.04	3.46	2.37	1.48	1.02	0.69	0.39	0.34	0.15	0.17	0.11	0.08	0.06	0.02	0.0	0.04	0.02	0.0	0.0	0.0	0.02	0.0	0.0	0.0	0.0	0.0	0.0	0.0	0.01	0.0	0.0
1002.0	0.0	64.33	122.07	202.64	237.95	161.94	131.42	101.75	74.61	53.38	36.88	26.32	17.52	11.32	7.91	5.22	3.69	2.24	1.4	1.02	0.71	0.39	0.23	0.24	0.15	0.11	0.06	0.05	0.03	0.04	0.03	0.0	0.0	0.01	0.02	0.0	0.0	0.0	0.0	0.0	0.0	0.0	0.0	0.0	0.01	0.0
1003.0	0.0	64.88	123.67	208.47	248.61	167.78	134.23	102.74	74.85	54.91	38.0	26.91	17.86	11.5	7.88	5.52	3.65	2.18	1.41	1.0	0.63	0.36	0.25	0.26	0.11	0.1	0.08	0.03	0.03	0.03	0.02	0.01	0.0	0.01	0.01	0.0	0.0	0.0	0.0	0.0	0.0	0.0	0.0	0.01	0.0	0.0
1004.0	0.0	65.44	126.62	215.28	257.46	170.65	136.38	106.44	76.61	55.22	39.17	27.46	18.44	12.03	8.21	5.43	3.32	2.23	1.48	0.86	0.61	0.39	0.3	0.19	0.1	0.07	0.07	0.03	0.0	0.02	0.02	0.02	0.01	0.0	0.0	0.0	0.0	0.0	0.0	0.0	0.0	0.0	0.0	0.0	0.01	0.0
1005.0	0.0	65.74	129.6	223.65	264.85	174.96	138.83	108.86	78.23	56.59	40.42	27.87	18.83	12.59	8.4	5.16	3.12	2.16	1.48	0.87	0.57	0.35	0.37	0.2	0.06	0.13	0.05	0.02	0.01	0.01	0.03	0.01	0.01	0.0	0.0	0.0	0.0	0.0	0.0	0.0	0.0	0.0	0.0	0.01	0.0	0.0
1006.0	0.0	66.44	132.94	231.93	272.6	178.69	142.68	109.55	80.29	59.14	40.91	28.86	18.96	12.81	8.3	5.25	3.34	2.16	1.34	0.82	0.48	0.39	0.3	0.2	0.11	0.06	0.03	0.03	0.01	0.01	0.02	0.01	0.01	0.01	0.0	0.0	0.0	0.0	0.0	0.0	0.01	0.0	0.0	0.0	0.0	0.0
1007.0	0.0	68.34	136.22	237.47	282.14	182.34	144.29	111.3	82.86	59.99	42.95	29.69	19.67	13.21	8.21	5.26	3.26	2.08	1.42	0.72	0.6	0.26	0.35	0.16	0.13	0.07	0.02	0.02	0.0	0.02	0.01	0.04	0.01	0.0	0.0	0.0	0.0	0.0	0.01	0.0	0.0	0.0	0.0	0.0	0.0	0.0
1008.0	0.0	69.36	140.85	247.06	287.16	184.27	146.47	113.48	86.49	61.54	44.64	30.17	20.6	13.24	8.04	5.37	3.34	2.09	1.46	0.81	0.46	0.24	0.28	0.2	0.16	0.06	0.04	0.0	0.03	0.0	0.01	0.02	0.02	0.0	0.01	0.01	0.0	0.0	0.0	0.0	0.0	0.0	0.0	0.0	0.0	0.0
1009.0	0.0	71.74	145.81	256.32	293.36	187.49	147.36	115.3	89.35	64.65	45.73	31.15	20.77	13.76	8.26	5.39	3.28	1.94	1.39	0.76	0.5	0.36	0.21	0.17	0.12	0.06	0.04	0.04	0.03	0.01	0.0	0.02	0.01	0.0	0.02	0.0	0.0	0.0	0.0	0.0	0.0	0.0	0.0	0.0	0.0	0.0
1010.0	0.0	72.73	154.29	262.49	301.34	191.03	148.88	118.84	90.95	66.72	46.99	32.32	21.45	13.71	8.48	5.13	3.5	1.88	1.17	0.77	0.52	0.33	0.23	0.11	0.12	0.07	0.04	0.09	0.0	0.01	0.02	0.0	0.02	0.0	0.0	0.01	0.0	0.0	0.0	0.0	0.0	0.0	0.0	0.0	0.0	0.0
1011.0	0.0	74.15	159.68	270.29	311.11	194.78	152.7	121.5	92.97	68.99	48.47	32.35	22.29	13.34	8.15	5.27	3.43	1.95	1.13	0.89	0.47	0.31	0.15	0.2	0.12	0.03	0.06	0.02	0.02	0.0	0.02	0.0	0.0	0.01	0.0	0.0	0.0	0.0	0.0	0.0	0.0	0.0	0.0	0.0	0.0	0.0
1012.0	0.0	74.85	163.21	279.15	320.9	198.9	156.07	124.11	96.23	71.39	49.59	32.63	22.18	13.57	8.26	5.23	3.3	1.94	1.16	0.85	0.5	0.33	0.11	0.17	0.09	0.05	0.02	0.01	0.02	0.0	0.02	0.0	0.01	0.0	0.0	0.0	0.0	0.0	0.0	0.0	0.0	0.0	0.0	0.0	0.0	0.0
1013.0	0.0	77.44	165.96	288.33	329.08	201.98	161.46	127.62	98.75	72.3	50.77	33.73	22.13	13.35	8.79	5.3	3.21	1.91	1.15	0.76	0.58	0.28	0.19	0.11	0.1	0.06	0.02	0.01	0.02	0.0	0.02	0.01	0.0	0.0	0.0	0.0	0.0	0.0	0.0	0.0	0.0	0.0	0.0	0.0	0.0	0.0
1014.0	0.0	81.1	171.14	296.37	333.84	205.94	165.12	132.19	101.96	73.71	52.83	34.33	21.94	13.81	8.72	5.16	3.34	1.87	1.12	0.88	0.43	0.39	0.2	0.11	0.12	0.07	0.01	0.03	0.0	0.02	0.0	0.0	0.0	0.0	0.0	0.0	0.0	0.0	0.0	0.0	0.0	0.0	0.0	0.0	0.0	0.0
1015.0	0.0	84.11	178.66	304.8	336.62	209.54	169.46	137.08	104.17	77.08	53.3	35.0	22.14	14.4	8.42	5.69	3.17	1.96	1.12	0.87	0.54	0.31	0.19	0.13	0.12	0.05	0.04	0.02	0.01	0.0	0.0	0.0	0.0	0.0	0.0	0.0	0.0	0.0	0.0	0.0	0.0	0.0	0.0	0.0	0.0	0.0
1016.0	0.0	88.04	185.43	313.27	340.67	210.93	173.73	141.54	109.15	79.36	54.61	35.44	22.86	14.22	8.49	5.4	3.07	2.21	1.15	0.78	0.6	0.37	0.25	0.1	0.13	0.02	0.08	0.01	0.03	0.0	0.0	0.0	0.0	0.0	0.0	0.0	0.0	0.0	0.0	0.0	0.0	0.0	0.0	0.0	0.0	0.0
1017.0	0.0	92.74	195.09	319.53	341.72	216.29	177.15	145.24	113.31	81.78	56.15	36.66	22.36	15.28	8.68	5.42	2.84	2.23	1.28	0.81	0.62	0.37	0.17	0.16	0.1	0.02	0.1	0.02	0.03	0.01	0.0	0.0	0.0	0.0	0.0	0.0	0.0	0.0	0.0	0.0	0.0	0.0	0.0	0.0	0.0	0.0
1018.0	0.0	97.45	204.68	326.47	342.04	220.96	181.55	148.7	116.88	85.47	57.63	37.27	23.11	14.48	9.58	5.34	3.26	1.97	1.37	0.93	0.52	0.39	0.26	0.14	0.1	0.05	0.05	0.03	0.05	0.0	0.0	0.01	0.0	0.0	0.0	0.0	0.0	0.0	0.0	0.0	0.0	0.0	0.0	0.0	0.0	0.0
1019.0	0.0	102.77	214.15	333.21	344.88	224.35	187.68	152.31	120.9	85.91	59.23	38.94	23.68	15.08	9.54	5.45	3.52	2.12	1.27	1.01	0.43	0.41	0.21	0.24	0.09	0.02	0.03	0.03	0.02	0.02	0.01	0.0	0.0	0.0	0.0	0.0	0.0	0.0	0.0	0.0	0.0	0.0	0.0	0.0	0.0	0.0
1020.0	0.0	108.76	224.21	339.07	348.19	228.1	192.33	156.5	124.74	88.5	59.82	39.88	24.69	15.27	9.79	5.69	3.76	2.17	1.28	0.88	0.6	0.31	0.28	0.14	0.12	0.05	0.06	0.0	0.06	0.0	0.01	0.0	0.0	0.0	0.0	0.0	0.0	0.0	0.0	0.0	0.0	0.0	0.0	0.0	0.0	0.0
1021.0	0.0	115.42	231.06	347.68	349.76	231.88	198.23	160.36	127.32	91.19	61.01	41.31	26.22	15.71	9.75	5.94	4.26	2.01	1.26	0.79	0.61	0.34	0.21	0.2	0.09	0.04	0.05	0.01	0.02	0.0	0.01	0.01	0.0	0.0	0.0	0.0	0.0	0.0	0.0	0.0	0.0	0.0	0.0	0.0	0.0	0.0
1022.0	0.0	122.46	236.38	357.16	351.3	233.47	202.74	166.83	129.93	93.76	63.39	42.25	27.58	16.41	9.66	6.18	3.98	2.38	1.34	0.8	0.6	0.38	0.23	0.13	0.09	0.03	0.06	0.01	0.01	0.02	0.0	0.0	0.02	0.0	0.0	0.0	0.0	0.0	0.0	0.0	0.0	0.0	0.0	0.0	0.0	0.0
1023.0	0.0	129.59	242.3	363.69	354.4	236.61	205.52	172.21	132.82	96.37	65.5	43.74	28.46	17.37	10.45	6.22	4.11	2.34	1.53	0.75	0.65	0.42	0.24	0.14	0.09	0.07	0.01	0.02	0.01	0.0	0.03	0.0	0.0	0.0	0.0	0.0	0.0	0.0	0.0	0.0	0.0	0.0	0.0	0.0	0.0	0.0
1024.0	0.0	136.27	253.9	366.05	357.56	240.07	209.75	175.52	136.09	100.09	67.69	46.27	28.62	18.17	10.63	6.68	3.85	2.63	1.61	0.98	0.57	0.35	0.34	0.1	0.15	0.05	0.02	0.02	0.02	0.02	0.0	0.01	0.0	0.0	0.0	0.0	0.0	0.0	0.0	0.0	0.0	0.0	0.0	0.0	0.0	0.0
1025.0	0.0	143.19	265.3	371.57	359.98	242.88	213.22	179.16	141.42	102.37	70.71	46.98	29.57	18.66	10.95	7.09	3.97	2.98	1.73	0.96	0.64	0.4	0.34	0.11	0.1	0.08	0.03	0.05	0.0	0.01	0.02	0.0	0.0	0.01	0.0	0.0	0.0	0.0	0.0	0.0	0.0	0.0	0.0	0.0	0.0	0.0
1026.0	0.0	151.51	275.54	376.96	358.64	247.42	215.18	183.83	144.32	105.4	74.98	48.88	30.65	18.93	11.98	7.19	4.37	2.75	1.83	1.25	0.63	0.44	0.25	0.18	0.09	0.09	0.04	0.05	0.0	0.01	0.01	0.01	0.0	0.0	0.01	0.0	0.0	0.0	0.0	0.0	0.0	0.0	0.0	0.0	0.0	0.0
1027.0	0.0	160.34	283.07	383.51	360.34	248.74	219.16	186.55	147.68	110.47	77.61	51.44	32.27	19.35	12.18	7.43	4.64	2.92	2.06	1.09	0.64	0.63	0.2	0.16	0.14	0.06	0.05	0.04	0.01	0.04	0.01	0.01	0.0	0.0	0.01	0.0	0.0	0.0	0.0	0.0	0.0	0.0	0.0	0.0	0.0	0.0
1028.0	0.0	169.33	291.95	390.24	361.56	250.72	222.99	188.82	151.79	114.17	80.7	53.8	33.46	20.62	12.52	7.8	4.87	2.96	2.07	1.39	0.97	0.4	0.31	0.16	0.14	0.04	0.05	0.01	0.02	0.02	0.0	0.01	0.01	0.0	0.0	0.01	0.0	0.0	0.0	0.0	0.0	0.0	0.0	0.0	0.0	0.0
1029.0	0.0	177.38	303.3	395.72	366.04	250.31	226.13	192.57	154.54	118.87	83.48	54.76	35.58	22.14	13.24	7.85	5.03	3.28	2.29	1.36	0.91	0.63	0.33	0.18	0.16	0.02	0.03	0.03	0.02	0.02	0.0	0.01	0.01	0.0	0.0	0.01	0.0	0.0	0.0	0.0	0.0	0.0	0.0	0.0	0.0	0.0
1030.0	0.0	187.3	310.54	406.47	366.38	254.37	227.91	194.33	160.16	120.61	87.14	56.8	38.06	22.79	14.01	8.86	5.08	3.32	2.28	1.36	0.99	0.73	0.3	0.18	0.11	0.13	0.02	0.02	0.03	0.01	0.01	0.0	0.0	0.01	0.01	0.0	0.0	0.0	0.0	0.0	0.0	0.0	0.0	0.0	0.0	0.0
LiaExtinct0
990.0	1.0
991.0	1.0
992.0	1.0
993.0	1.0
994.0	1.0
995.0	1.0
996.0	1.0
997.0	1.0
998.0	1.0
999.0	1.0
1000.0	1.0
1001.0	1.0
1002.0	1.0
1003.0	1.0
1004.0	1.0
1005.0	1.0
1006.0	1.0
1007.0	1.0
1008.0	1.0
1009.0	1.0
1010.0	1.0
1011.0	1.0
1012.0	1.0
1013.0	1.0
1014.0	1.0
1015.0	1.0
1016.0	1.0
1017.0	1.0
1018.0	1.0
1019.0	1.0
1020.0	1.0
1021.0	1.0
1022.0	1.0
1023.0	1.0
1024.0	1.0
1025.0	1.0
1026.0	1.0
1027.0	1.0
1028.0	1.0
1029.0	1.0
1030.0	1.0
Lia i_state0
990.0	0.0
991.0	0.0
992.0	0.0
993.0	0.0
994.0	0.0
995.0	0.0
996.0	0.0
997.0	0.0
998.0	0.0
999.0	0.0
1000.0	0.0
1001.0	0.0
1002.0	0.0
1003.0	0.0
1004.0	0.0
1005.0	0.0
1006.0	0.0
1007.0	0.0
1008.0	0.0
1009.0	0.0
1010.0	0.0
1011.0	0.0
1012.0	0.0
1013.0	0.0
1014.0	0.0
1015.0	0.0
1016.0	0.0
1017.0	0.0
1018.0	0.0
1019.0	0.0
1020.0	0.0
1021.0	0.0
1022.0	0.0
1023.0	0.0
1024.0	0.0
1025.0	0.0
1026.0	0.0
1027.0	0.0
1028.0	0.0
1029.0	0.0
1030.0	0.0
Lia i_state1
990.0	99.44
991.0	99.38
992.0	96.2
993.0	94.83
994.0	92.97
995.0	91.93
996.0	90.58
997.0	88.65
998.0	83.27
999.0	80.46
1000.0	79.39
1001.0	74.45
1002.0	69.9
1003.0	64.41
1004.0	60.62
1005.0	56.11
1006.0	53.28
1007.0	48.9
1008.0	44.2
1009.0	41.62
1010.0	39.24
1011.0	37.76
1012.0	33.2
1013.0	31.49
1014.0	28.35
1015.0	26.39
1016.0	25.54
1017.0	23.22
1018.0	22.14
1019.0	20.12
1020.0	18.54
1021.0	18.24
1022.0	16.9
1023.0	15.67
1024.0	14.61
1025.0	13.99
1026.0	13.1
1027.0	11.95
1028.0	11.65
1029.0	10.79
1030.0	10.84
Lia i_state2
990.0	58.49
991.0	61.19
992.0	58.03
993.0	58.24
994.0	58.73
995.0	56.95
996.0	55.11
997.0	54.9
998.0	53.6
999.0	53.14
1000.0	50.42
1001.0	49.53
1002.0	48.71
1003.0	47.92
1004.0	44.67
1005.0	40.76
1006.0	39.11
1007.0	36.86
1008.0	33.93
1009.0	32.56
1010.0	30.34
1011.0	27.01
1012.0	25.61
1013.0	23.77
1014.0	22.21
1015.0	21.3
1016.0	18.51
1017.0	17.04
1018.0	15.6
1019.0	15.28
1020.0	14.24
1021.0	12.87
1022.0	12.29
1023.0	11.32
1024.0	11.21
1025.0	10.56
1026.0	9.06
1027.0	8.65
1028.0	8.83
1029.0	7.54
1030.0	7.31
Lia i_state3
990.0	58.49
991.0	61.19
992.0	58.03
993.0	58.24
994.0	58.73
995.0	56.95
996.0	55.11
997.0	54.9
998.0	53.6
999.0	53.14
1000.0	50.42
1001.0	49.53
1002.0	48.71
1003.0	47.92
1004.0	44.67
1005.0	40.76
1006.0	39.11
1007.0	36.86
1008.0	33.93
1009.0	32.56
1010.0	30.34
1011.0	27.01
1012.0	25.61
1013.0	23.77
1014.0	22.21
1015.0	21.3
1016.0	18.51
1017.0	17.04
1018.0	15.6
1019.0	15.28
1020.0	14.24
1021.0	12.87
1022.0	12.29
1023.0	11.32
1024.0	11.21
1025.0	10.56
1026.0	9.06
1027.0	8.65
1028.0	8.83
1029.0	7.54
1030.0	7.31
Lia i_state4
990.0	40.57
991.0	41.21
992.0	39.09
993.0	39.26
994.0	38.46
995.0	38.12
996.0	37.93
997.0	36.66
998.0	35.73
999.0	33.7
1000.0	33.49
1001.0	32.03
1002.0	29.16
1003.0	28.59
1004.0	26.57
1005.0	25.55
1006.0	23.23
1007.0	20.85
1008.0	19.85
1009.0	18.48
1010.0	16.75
1011.0	16.8
1012.0	14.86
1013.0	13.39
1014.0	12.67
1015.0	12.01
1016.0	11.13
1017.0	10.05
1018.0	9.69
1019.0	8.58
1020.0	8.41
1021.0	7.97
1022.0	7.16
1023.0	7.03
1024.0	6.39
1025.0	5.87
1026.0	5.7
1027.0	5.39
1028.0	4.76
1029.0	4.94
1030.0	4.78
Lia i_state5
990.0	0.0
991.0	0.0
992.0	0.0
993.0	0.0
994.0	0.0
995.0	0.0
996.0	0.0
997.0	0.0
998.0	0.0
999.0	0.0
1000.0	0.0
1001.0	0.0
1002.0	0.0
1003.0	0.0
1004.0	0.0
1005.0	0.0
1006.0	0.0
1007.0	0.0
1008.0	0.0
1009.0	0.0
1010.0	0.0
1011.0	0.0
1012.0	0.0
1013.0	0.0
1014.0	0.0
1015.0	0.0
1016.0	0.0
1017.0	0.0
1018.0	0.0
1019.0	0.0
1020.0	0.0
1021.0	0.0
1022.0	0.0
1023.0	0.0
1024.0	0.0
1025.0	0.0
1026.0	0.0
1027.0	0.0
1028.0	0.0
1029.0	0.0
1030.0	0.0
Lia i_state6
990.0	50.59
991.0	41.49
992.0	40.66
993.0	39.22
994.0	39.18
995.0	38.97
996.0	38.99
997.0	38.89
998.0	37.96
999.0	38.61
1000.0	37.83
1001.0	37.84
1002.0	37.48
1003.0	36.36
1004.0	36.7
1005.0	36.01
1006.0	35.9
1007.0	33.87
1008.0	34.0
1009.0	31.6
1010.0	30.2
1011.0	29.02
1012.0	29.07
1013.0	27.57
1014.0	25.98
1015.0	24.89
1016.0	23.7
1017.0	21.58
1018.0	20.3
1019.0	19.17
1020.0	18.34
1021.0	16.8
1022.0	15.36
1023.0	14.6
1024.0	13.59
1025.0	13.58
1026.0	12.56
1027.0	11.23
1028.0	10.68
1029.0	9.97
1030.0	9.96
Lia i_state7
990.0	0.0
991.0	0.0
992.0	0.0
993.0	0.0
994.0	0.0
995.0	0.0
996.0	0.0
997.0	0.0
998.0	0.0
999.0	0.0
1000.0	0.0
1001.0	0.0
1002.0	0.0
1003.0	0.0
1004.0	0.0
1005.0	0.0
1006.0	0.0
1007.0	0.0
1008.0	0.0
1009.0	0.0
1010.0	0.0
1011.0	0.0
1012.0	0.0
1013.0	0.0
1014.0	0.0
1015.0	0.0
1016.0	0.0
1017.0	0.0
1018.0	0.0
1019.0	0.0
1020.0	0.0
1021.0	0.0
1022.0	0.0
1023.0	0.0
1024.0	0.0
1025.0	0.0
1026.0	0.0
1027.0	0.0
1028.0	0.0
1029.0	0.0
1030.0	0.0
Lia i_state8
990.0	51.52
991.0	51.04
992.0	49.8
993.0	51.33
994.0	49.77
995.0	50.36
996.0	48.54
997.0	46.92
998.0	46.33
999.0	45.27
1000.0	43.51
1001.0	42.93
1002.0	39.99
1003.0	37.99
1004.0	33.5
1005.0	30.45
1006.0	26.92
1007.0	24.86
1008.0	23.34
1009.0	21.1
1010.0	18.66
1011.0	16.14
1012.0	13.59
1013.0	11.47
1014.0	10.12
1015.0	10.01
1016.0	8.37
1017.0	7.54
1018.0	7.03
1019.0	6.73
1020.0	6.26
1021.0	5.62
1022.0	5.07
1023.0	4.67
1024.0	4.58
1025.0	4.26
1026.0	3.81
1027.0	3.66
1028.0	3.35
1029.0	3.26
1030.0	2.98
Lia i_state9
990.0	43.91
991.0	47.23
992.0	45.86
993.0	48.3
994.0	49.02
995.0	53.78
996.0	70.86
997.0	81.54
998.0	82.71
999.0	60.37
1000.0	68.22
1001.0	96.74
1002.0	100.75
1003.0	104.44
1004.0	102.18
1005.0	92.83
1006.0	81.37
1007.0	79.75
1008.0	79.14
1009.0	65.59
1010.0	60.28
1011.0	67.21
1012.0	73.23
1013.0	60.85
1014.0	50.87
1015.0	45.59
1016.0	41.34
1017.0	38.47
1018.0	34.97
1019.0	32.39
1020.0	29.44
1021.0	27.69
1022.0	25.45
1023.0	25.35
1024.0	22.22
1025.0	21.47
1026.0	21.02
1027.0	18.62
1028.0	17.99
1029.0	16.32
1030.0	15.23
Liatotal_diaginc0
990.0	46.1
991.0	49.11
992.0	47.74
993.0	50.13
994.0	51.04
995.0	55.58
996.0	73.64
997.0	84.67
998.0	85.77
999.0	62.75
1000.0	70.78
1001.0	100.32
1002.0	104.43
1003.0	108.51
1004.0	106.57
1005.0	96.59
1006.0	84.2
1007.0	82.68
1008.0	82.47
1009.0	68.23
1010.0	62.9
1011.0	69.81
1012.0	75.99
1013.0	63.4
1014.0	52.95
1015.0	47.62
1016.0	43.21
1017.0	40.06
1018.0	36.34
1019.0	33.64
1020.0	30.81
1021.0	28.74
1022.0	26.44
1023.0	26.27
1024.0	23.37
1025.0	22.58
1026.0	21.97
1027.0	19.38
1028.0	18.72
1029.0	17.07
1030.0	15.99
Liatotal_pasinc0
990.0	46.1
991.0	49.11
992.0	47.74
993.0	50.13
994.0	51.04
995.0	55.58
996.0	73.64
997.0	80.15
998.0	81.49
999.0	62.75
1000.0	70.78
1001.0	100.32
1002.0	104.43
1003.0	108.51
1004.0	97.32
1005.0	89.06
1006.0	77.8
1007.0	77.0
1008.0	77.06
1009.0	63.4
1010.0	58.59
1011.0	63.77
1012.0	69.98
1013.0	58.6
1014.0	49.11
1015.0	44.38
1016.0	40.55
1017.0	37.31
1018.0	33.75
1019.0	31.34
1020.0	28.69
1021.0	26.89
1022.0	24.84
1023.0	24.32
1024.0	21.78
1025.0	20.77
1026.0	20.32
1027.0	18.11
1028.0	17.56
1029.0	15.95
1030.0	14.85
Liatotal_coninc0
990.0	0.0
991.0	0.0
992.0	0.0
993.0	0.0
994.0	0.0
995.0	0.0
996.0	0.0
997.0	4.52
998.0	4.28
999.0	0.0
1000.0	0.0
1001.0	0.0
1002.0	0.0
1003.0	0.0
1004.0	9.25
1005.0	7.53
1006.0	6.4
1007.0	5.68
1008.0	5.41
1009.0	4.83
1010.0	4.31
1011.0	6.04
1012.0	6.01
1013.0	4.8
1014.0	3.84
1015.0	3.24
1016.0	2.66
1017.0	2.75
1018.0	2.59
1019.0	2.3
1020.0	2.12
1021.0	1.85
1022.0	1.6
1023.0	1.95
1024.0	1.59
1025.0	1.81
1026.0	1.65
1027.0	1.27
1028.0	1.16
1029.0	1.12
1030.0	1.14
Liatotal_excon0
990.0	0.0
991.0	0.0
992.0	0.0
993.0	0.0
994.0	0.0
995.0	323.36
996.0	419.45
997.0	461.5
998.0	460.16
999.0	357.94
1000.0	395.27
1001.0	552.0
1002.0	577.42
1003.0	610.09
1004.0	555.49
1005.0	502.84
1006.0	438.02
1007.0	430.59
1008.0	431.01
1009.0	362.52
1010.0	331.37
1011.0	356.75
1012.0	388.78
1013.0	329.12
1014.0	275.51
1015.0	248.94
1016.0	230.33
1017.0	210.06
1018.0	192.86
1019.0	175.0
1020.0	160.61
1021.0	149.63
1022.0	137.44
1023.0	135.17
1024.0	119.9
1025.0	116.51
1026.0	116.49
1027.0	102.3
1028.0	98.55
1029.0	91.43
1030.0	84.67
Liatotal_fuinc0
990.0	0.0
991.0	0.0
992.0	0.0
993.0	0.0
994.0	0.0
995.0	0.0
996.0	0.0
997.0	0.0
998.0	0.0
999.0	0.0
1000.0	0.0
1001.0	0.0
1002.0	0.0
1003.0	0.0
1004.0	0.0
1005.0	0.0
1006.0	0.0
1007.0	0.0
1008.0	0.0
1009.0	0.0
1010.0	0.0
1011.0	0.0
1012.0	0.0
1013.0	0.0
1014.0	0.0
1015.0	0.0
1016.0	0.0
1017.0	0.0
1018.0	0.0
1019.0	0.0
1020.0	0.0
1021.0	0.0
1022.0	0.0
1023.0	0.0
1024.0	0.0
1025.0	0.0
1026.0	0.0
1027.0	0.0
1028.0	0.0
1029.0	0.0
1030.0	0.0
Liatotal_exfu0
990.0	0.0
991.0	0.0
992.0	0.0
993.0	0.0
994.0	0.0
995.0	0.0
996.0	0.0
997.0	0.0
998.0	0.0
999.0	0.0
1000.0	0.0
1001.0	0.0
1002.0	0.0
1003.0	0.0
1004.0	0.0
1005.0	0.0
1006.0	0.0
1007.0	0.0
1008.0	0.0
1009.0	0.0
1010.0	0.0
1011.0	0.0
1012.0	0.0
1013.0	0.0
1014.0	0.0
1015.0	0.0
1016.0	0.0
1017.0	0.0
1018.0	0.0
1019.0	0.0
1020.0	0.0
1021.0	0.0
1022.0	0.0
1023.0	0.0
1024.0	0.0
1025.0	0.0
1026.0	0.0
1027.0	0.0
1028.0	0.0
1029.0	0.0
1030.0	0.0
Liatotal_surinc0
990.0	0.0
991.0	0.0
992.0	0.0
993.0	0.0
994.0	0.0
995.0	0.0
996.0	0.0
997.0	0.0
998.0	0.0
999.0	0.0
1000.0	0.0
1001.0	0.0
1002.0	0.0
1003.0	0.0
1004.0	0.0
1005.0	0.0
1006.0	0.0
1007.0	0.0
1008.0	0.0
1009.0	0.0
1010.0	0.0
1011.0	0.0
1012.0	0.0
1013.0	0.0
1014.0	0.0
1015.0	0.0
1016.0	0.0
1017.0	0.0
1018.0	0.0
1019.0	0.0
1020.0	0.0
1021.0	0.0
1022.0	0.0
1023.0	0.0
1024.0	0.0
1025.0	0.0
1026.0	0.0
1027.0	0.0
1028.0	0.0
1029.0	0.0
1030.0	0.0
Liatotal_exsur0
990.0	0.0
991.0	0.0
992.0	0.0
993.0	0.0
994.0	0.0
995.0	0.0
996.0	0.0
997.0	0.0
998.0	0.0
999.0	0.0
1000.0	0.0
1001.0	0.0
1002.0	0.0
1003.0	0.0
1004.0	0.0
1005.0	0.0
1006.0	0.0
1007.0	0.0
1008.0	0.0
1009.0	0.0
1010.0	0.0
1011.0	0.0
1012.0	0.0
1013.0	0.0
1014.0	0.0
1015.0	0.0
1016.0	0.0
1017.0	0.0
1018.0	0.0
1019.0	0.0
1020.0	0.0
1021.0	0.0
1022.0	0.0
1023.0	0.0
1024.0	0.0
1025.0	0.0
1026.0	0.0
1027.0	0.0
1028.0	0.0
1029.0	0.0
1030.0	0.0
LiahhsizePrimary0
990.0	0.0
991.0	0.0
992.0	0.0
993.0	0.0
994.0	0.0
995.0	0.0
996.0	0.0
997.0	0.0
998.0	0.0
999.0	0.0
1000.0	0.0
1001.0	0.0
1002.0	0.0
1003.0	0.0
1004.0	0.0
1005.0	0.0
1006.0	0.0
1007.0	0.0
1008.0	0.0
1009.0	0.0
1010.0	0.0
1011.0	0.0
1012.0	0.0
1013.0	0.0
1014.0	0.0
1015.0	0.0
1016.0	0.0
1017.0	0.0
1018.0	0.0
1019.0	0.0
1020.0	0.0
1021.0	0.0
1022.0	0.0
1023.0	0.0
1024.0	0.0
1025.0	0.0
1026.0	0.0
1027.0	0.0
1028.0	0.0
1029.0	0.0
1030.0	0.0
LiahhsizePrimary1
990.0	0.92
991.0	0.82
992.0	0.86
993.0	0.73
994.0	0.84
995.0	1.03
996.0	1.25
997.0	1.2
998.0	1.45
999.0	0.92
1000.0	1.11
1001.0	1.42
1002.0	1.35
1003.0	1.43
1004.0	1.2
1005.0	1.06
1006.0	0.86
1007.0	0.89
1008.0	0.85
1009.0	0.63
1010.0	0.7
1011.0	0.69
1012.0	0.64
1013.0	0.47
1014.0	0.43
1015.0	0.46
1016.0	0.38
1017.0	0.4
1018.0	0.36
1019.0	0.41
1020.0	0.34
1021.0	0.28
1022.0	0.34
1023.0	0.36
1024.0	0.34
1025.0	0.25
1026.0	0.43
1027.0	0.31
1028.0	0.4
1029.0	0.29
1030.0	0.32
LiahhsizePrimary2
990.0	2.31
991.0	2.86
992.0	2.53
993.0	2.66
994.0	2.8
995.0	2.73
996.0	4.2
997.0	4.16
998.0	4.42
999.0	3.22
1000.0	3.73
1001.0	5.51
1002.0	5.79
1003.0	5.31
1004.0	4.43
1005.0	4.29
1006.0	3.77
1007.0	3.82
1008.0	3.61
1009.0	2.99
1010.0	2.92
1011.0	3.06
1012.0	3.59
1013.0	3.16
1014.0	2.34
1015.0	2.33
1016.0	2.09
1017.0	1.95
1018.0	1.56
1019.0	1.66
1020.0	1.43
1021.0	1.51
1022.0	1.4
1023.0	1.57
1024.0	1.28
1025.0	1.13
1026.0	1.11
1027.0	1.04
1028.0	1.1
1029.0	1.09
1030.0	1.1
LiahhsizePrimary3
990.0	5.37
991.0	5.62
992.0	4.94
993.0	5.8
994.0	5.52
995.0	6.59
996.0	8.2
997.0	8.8
998.0	9.74
999.0	6.73
1000.0	8.0
1001.0	11.62
1002.0	12.52
1003.0	12.65
1004.0	10.96
1005.0	10.35
1006.0	9.08
1007.0	8.5
1008.0	8.9
1009.0	7.1
1010.0	6.42
1011.0	7.41
1012.0	8.61
1013.0	6.88
1014.0	5.66
1015.0	5.51
1016.0	4.62
1017.0	4.57
1018.0	4.13
1019.0	3.46
1020.0	3.19
1021.0	3.26
1022.0	3.08
1023.0	2.9
1024.0	2.47
1025.0	2.33
1026.0	2.35
1027.0	2.18
1028.0	2.11
1029.0	1.97
1030.0	1.76
LiahhsizePrimary4
990.0	6.58
991.0	7.27
992.0	6.92
993.0	7.51
994.0	8.42
995.0	8.53
996.0	11.39
997.0	12.68
998.0	12.56
999.0	10.25
1000.0	11.84
1001.0	16.95
1002.0	17.65
1003.0	18.42
1004.0	16.66
1005.0	14.13
1006.0	13.16
1007.0	13.47
1008.0	13.54
1009.0	10.44
1010.0	9.97
1011.0	10.75
1012.0	12.02
1013.0	10.09
1014.0	8.34
1015.0	6.7
1016.0	6.41
1017.0	5.62
1018.0	4.86
1019.0	4.66
1020.0	4.76
1021.0	4.31
1022.0	3.71
1023.0	3.44
1024.0	3.34
1025.0	3.15
1026.0	2.76
1027.0	2.47
1028.0	2.21
1029.0	2.22
1030.0	1.69
LiahhsizePrimary5
990.0	5.37
991.0	5.61
992.0	5.49
993.0	5.35
994.0	5.97
995.0	6.8
996.0	9.13
997.0	10.09
998.0	9.71
999.0	7.8
1000.0	9.07
1001.0	12.8
1002.0	13.24
1003.0	13.54
1004.0	12.29
1005.0	11.45
1006.0	9.1
1007.0	9.43
1008.0	9.5
1009.0	7.85
1010.0	6.71
1011.0	7.94
1012.0	8.54
1013.0	7.04
1014.0	5.55
1015.0	5.13
1016.0	5.04
1017.0	4.07
1018.0	3.86
1019.0	3.89
1020.0	3.07
1021.0	2.71
1022.0	2.73
1023.0	2.67
1024.0	2.4
1025.0	2.26
1026.0	1.98
1027.0	1.94
1028.0	1.91
1029.0	1.56
1030.0	1.47
LiahhsizePrimary6
990.0	4.53
991.0	4.5
992.0	4.83
993.0	5.49
994.0	5.67
995.0	6.01
996.0	8.14
997.0	8.95
998.0	9.3
999.0	6.85
1000.0	7.75
1001.0	11.28
1002.0	11.52
1003.0	12.11
1004.0	10.63
1005.0	9.67
1006.0	8.57
1007.0	8.7
1008.0	8.28
1009.0	6.75
1010.0	6.27
1011.0	6.8
1012.0	6.97
1013.0	5.99
1014.0	5.33
1015.0	4.62
1016.0	4.28
1017.0	4.05
1018.0	3.8
1019.0	3.5
1020.0	3.03
1021.0	3.16
1022.0	2.74
1023.0	2.54
1024.0	2.36
1025.0	2.22
1026.0	2.35
1027.0	2.0
1028.0	1.78
1029.0	1.45
1030.0	1.53
LiahhsizePrimary7
990.0	4.15
991.0	4.44
992.0	4.08
993.0	4.57
994.0	4.28
995.0	4.92
996.0	6.95
997.0	7.53
998.0	7.99
999.0	6.61
1000.0	6.64
1001.0	9.46
1002.0	9.94
1003.0	9.94
1004.0	8.69
1005.0	8.38
1006.0	7.45
1007.0	7.12
1008.0	6.81
1009.0	5.73
1010.0	5.9
1011.0	5.6
1012.0	6.19
1013.0	5.36
1014.0	4.81
1015.0	4.09
1016.0	3.78
1017.0	3.62
1018.0	3.2
1019.0	3.09
1020.0	2.85
1021.0	2.36
1022.0	2.31
1023.0	2.4
1024.0	2.26
1025.0	2.09
1026.0	1.83
1027.0	2.0
1028.0	1.8
1029.0	1.62
1030.0	1.27
LiahhsizePrimary8
990.0	3.25
991.0	3.68
992.0	3.6
993.0	3.92
994.0	3.84
995.0	4.1
996.0	5.98
997.0	6.3
998.0	6.24
999.0	4.73
1000.0	5.6
1001.0	8.02
1002.0	8.25
1003.0	8.65
1004.0	7.28
1005.0	7.37
1006.0	5.77
1007.0	5.96
1008.0	6.17
1009.0	5.23
1010.0	4.56
1011.0	5.1
1012.0	5.65
1013.0	4.4
1014.0	4.14
1015.0	3.74
1016.0	3.22
1017.0	3.19
1018.0	2.62
1019.0	2.81
1020.0	2.77
1021.0	2.4
1022.0	2.36
1023.0	2.25
1024.0	1.99
1025.0	1.96
1026.0	1.87
1027.0	1.42
1028.0	1.38
1029.0	1.34
1030.0	1.31
LiahhsizePrimary9
990.0	2.67
991.0	2.64
992.0	3.22
993.0	2.74
994.0	3.04
995.0	3.41
996.0	4.22
997.0	4.74
998.0	4.75
999.0	3.87
1000.0	4.04
1001.0	6.1
1002.0	6.01
1003.0	6.46
1004.0	6.56
1005.0	5.22
1006.0	5.03
1007.0	4.69
1008.0	5.06
1009.0	4.09
1010.0	3.76
1011.0	4.18
1012.0	4.63
1013.0	4.21
1014.0	3.38
1015.0	3.27
1016.0	2.78
1017.0	2.54
1018.0	2.92
1019.0	2.05
1020.0	1.98
1021.0	1.86
1022.0	1.58
1023.0	1.72
1024.0	1.6
1025.0	1.56
1026.0	1.53
1027.0	1.33
1028.0	1.52
1029.0	1.04
1030.0	1.17
LiahhsizePrimary10
990.0	2.59
991.0	2.65
992.0	2.42
993.0	2.48
994.0	2.45
995.0	2.53
996.0	3.53
997.0	3.72
998.0	3.43
999.0	2.96
1000.0	3.25
1001.0	4.31
1002.0	4.22
1003.0	4.91
1004.0	4.54
1005.0	4.54
1006.0	4.03
1007.0	3.97
1008.0	4.21
1009.0	3.32
1010.0	3.04
1011.0	3.28
1012.0	3.82
1013.0	2.86
1014.0	2.63
1015.0	2.74
1016.0	2.1
1017.0	2.34
1018.0	1.87
1019.0	1.9
1020.0	1.4
1021.0	1.51
1022.0	1.32
1023.0	1.34
1024.0	1.14
1025.0	1.13
1026.0	1.23
1027.0	0.91
1028.0	1.11
1029.0	0.99
1030.0	1.07
LiahhsizePrimary11
990.0	1.85
991.0	2.15
992.0	2.18
993.0	2.09
994.0	2.12
995.0	2.22
996.0	2.67
997.0	3.13
998.0	3.3
999.0	2.08
1000.0	2.79
1001.0	3.25
1002.0	3.79
1003.0	4.18
1004.0	3.65
1005.0	3.54
1006.0	3.08
1007.0	3.09
1008.0	2.73
1009.0	2.64
1010.0	2.56
1011.0	2.65
1012.0	2.58
1013.0	2.24
1014.0	2.12
1015.0	1.85
1016.0	1.88
1017.0	1.74
1018.0	1.39
1019.0	1.23
1020.0	1.39
1021.0	1.12
1022.0	1.13
1023.0	0.95
1024.0	0.7
1025.0	0.89
1026.0	0.93
1027.0	0.79
1028.0	0.68
1029.0	0.72
1030.0	0.8
LiahhsizePrimary12
990.0	1.67
991.0	1.66
992.0	1.54
993.0	1.8
994.0	1.39
995.0	1.96
996.0	2.07
997.0	2.2
998.0	2.41
999.0	1.59
1000.0	1.81
1001.0	2.5
1002.0	2.58
1003.0	3.04
1004.0	2.95
1005.0	2.72
1006.0	2.32
1007.0	1.79
1008.0	2.14
1009.0	2.23
1010.0	1.73
1011.0	2.27
1012.0	2.13
1013.0	1.65
1014.0	1.26
1015.0	1.1
1016.0	1.27
1017.0	0.96
1018.0	0.94
1019.0	0.96
1020.0	0.79
1021.0	0.77
1022.0	0.71
1023.0	0.69
1024.0	0.68
1025.0	0.61
1026.0	0.56
1027.0	0.49
1028.0	0.52
1029.0	0.52
1030.0	0.5
LiahhsizePrimary13
990.0	0.99
991.0	1.35
992.0	1.53
993.0	1.33
994.0	1.25
995.0	1.19
996.0	1.5
997.0	1.83
998.0	1.4
999.0	1.42
1000.0	1.48
1001.0	2.19
1002.0	1.86
1003.0	1.86
1004.0	1.89
1005.0	1.89
1006.0	1.55
1007.0	1.69
1008.0	1.52
1009.0	1.23
1010.0	1.31
1011.0	1.3
1012.0	1.43
1013.0	1.32
1014.0	0.88
1015.0	0.92
1016.0	0.69
1017.0	0.79
1018.0	0.69
1019.0	0.48
1020.0	0.6
1021.0	0.56
1022.0	0.42
1023.0	0.53
1024.0	0.43
1025.0	0.43
1026.0	0.43
1027.0	0.37
1028.0	0.2
1029.0	0.27
1030.0	0.23
LiahhsizePrimary14
990.0	1.02
991.0	0.98
992.0	0.9
993.0	0.99
994.0	0.86
995.0	0.81
996.0	1.2
997.0	1.03
998.0	1.37
999.0	1.0
1000.0	0.93
1001.0	1.19
1002.0	1.52
1003.0	1.48
1004.0	1.42
1005.0	1.28
1006.0	1.36
1007.0	1.19
1008.0	1.18
1009.0	0.82
1010.0	0.76
1011.0	0.83
1012.0	0.98
1013.0	0.86
1014.0	0.72
1015.0	0.67
1016.0	0.62
1017.0	0.44
1018.0	0.51
1019.0	0.43
1020.0	0.41
1021.0	0.32
1022.0	0.3
1023.0	0.34
1024.0	0.25
1025.0	0.34
1026.0	0.35
1027.0	0.26
1028.0	0.32
1029.0	0.18
1030.0	0.2
LiahhsizePrimary15
990.0	0.74
991.0	0.66
992.0	0.66
993.0	0.73
994.0	0.7
995.0	0.64
996.0	0.78
997.0	0.91
998.0	0.71
999.0	0.74
1000.0	0.63
1001.0	1.08
1002.0	1.02
1003.0	1.26
1004.0	1.13
1005.0	0.97
1006.0	0.84
1007.0	0.83
1008.0	0.72
1009.0	0.61
1010.0	0.56
1011.0	0.68
1012.0	0.74
1013.0	0.56
1014.0	0.51
1015.0	0.46
1016.0	0.47
1017.0	0.27
1018.0	0.34
1019.0	0.25
1020.0	0.28
1021.0	0.29
1022.0	0.3
1023.0	0.23
1024.0	0.14
1025.0	0.1
1026.0	0.15
1027.0	0.18
1028.0	0.17
1029.0	0.19
1030.0	0.19
LiahhsizePrimary16
990.0	0.37
991.0	0.57
992.0	0.56
993.0	0.46
994.0	0.45
995.0	0.52
996.0	0.55
997.0	0.6
998.0	0.72
999.0	0.43
1000.0	0.5
1001.0	0.65
1002.0	0.83
1003.0	0.94
1004.0	0.72
1005.0	0.77
1006.0	0.57
1007.0	0.52
1008.0	0.6
1009.0	0.59
1010.0	0.37
1011.0	0.43
1012.0	0.48
1013.0	0.45
1014.0	0.36
1015.0	0.31
1016.0	0.31
1017.0	0.23
1018.0	0.24
1019.0	0.2
1020.0	0.1
1021.0	0.13
1022.0	0.12
1023.0	0.1
1024.0	0.11
1025.0	0.1
1026.0	0.11
1027.0	0.1
1028.0	0.08
1029.0	0.14
1030.0	0.09
LiahhsizePrimary17
990.0	0.5
991.0	0.39
992.0	0.39
993.0	0.4
994.0	0.35
995.0	0.38
996.0	0.4
997.0	0.68
998.0	0.49
999.0	0.44
1000.0	0.56
1001.0	0.62
1002.0	0.51
1003.0	0.47
1004.0	0.59
1005.0	0.42
1006.0	0.45
1007.0	0.3
1008.0	0.26
1009.0	0.35
1010.0	0.26
1011.0	0.24
1012.0	0.25
1013.0	0.39
1014.0	0.2
1015.0	0.1
1016.0	0.1
1017.0	0.2
1018.0	0.12
1019.0	0.07
1020.0	0.05
1021.0	0.13
1022.0	0.08
1023.0	0.05
1024.0	0.1
1025.0	0.08
1026.0	0.11
1027.0	0.12
1028.0	0.09
1029.0	0.09
1030.0	0.03
LiahhsizePrimary18
990.0	0.3
991.0	0.31
992.0	0.26
993.0	0.25
994.0	0.18
995.0	0.26
996.0	0.37
997.0	0.38
998.0	0.52
999.0	0.34
1000.0	0.23
1001.0	0.28
1002.0	0.53
1003.0	0.47
1004.0	0.46
1005.0	0.25
1006.0	0.26
1007.0	0.3
1008.0	0.3
1009.0	0.28
1010.0	0.32
1011.0	0.17
1012.0	0.22
1013.0	0.12
1014.0	0.1
1015.0	0.06
1016.0	0.09
1017.0	0.11
1018.0	0.09
1019.0	0.07
1020.0	0.07
1021.0	0.08
1022.0	0.06
1023.0	0.05
1024.0	0.07
1025.0	0.02
1026.0	0.07
1027.0	0.09
1028.0	0.06
1029.0	0.06
1030.0	0.02
LiahhsizePrimary19
990.0	0.25
991.0	0.21
992.0	0.35
993.0	0.22
994.0	0.22
995.0	0.25
996.0	0.32
997.0	0.29
998.0	0.19
999.0	0.11
1000.0	0.23
1001.0	0.31
1002.0	0.34
1003.0	0.39
1004.0	0.38
1005.0	0.19
1006.0	0.16
1007.0	0.26
1008.0	0.16
1009.0	0.2
1010.0	0.14
1011.0	0.13
1012.0	0.21
1013.0	0.15
1014.0	0.11
1015.0	0.13
1016.0	0.1
1017.0	0.05
1018.0	0.07
1019.0	0.05
1020.0	0.04
1021.0	0.04
1022.0	0.08
1023.0	0.04
1024.0	0.04
1025.0	0.03
1026.0	0.05
1027.0	0.02
1028.0	0.02
1029.0	0.07
1030.0	0.04
LiahhsizePrimary20
990.0	0.2
991.0	0.19
992.0	0.14
993.0	0.19
994.0	0.2
995.0	0.2
996.0	0.25
997.0	0.21
998.0	0.14
999.0	0.2
1000.0	0.11
1001.0	0.22
1002.0	0.25
1003.0	0.28
1004.0	0.2
1005.0	0.14
1006.0	0.08
1007.0	0.19
1008.0	0.15
1009.0	0.07
1010.0	0.1
1011.0	0.04
1012.0	0.07
1013.0	0.16
1014.0	0.07
1015.0	0.06
1016.0	0.13
1017.0	0.04
1018.0	0.01
1019.0	0.0
1020.0	0.03
1021.0	0.04
1022.0	0.02
1023.0	0.03
1024.0	0.03
1025.0	0.03
1026.0	0.03
1027.0	0.02
1028.0	0.07
1029.0	0.07
1030.0	0.01
LiahhsizePrimary21
990.0	0.1
991.0	0.08
992.0	0.07
993.0	0.08
994.0	0.12
995.0	0.07
996.0	0.09
997.0	0.13
998.0	0.16
999.0	0.12
1000.0	0.08
1001.0	0.13
1002.0	0.15
1003.0	0.12
1004.0	0.19
1005.0	0.1
1006.0	0.06
1007.0	0.08
1008.0	0.08
1009.0	0.04
1010.0	0.07
1011.0	0.08
1012.0	0.03
1013.0	0.07
1014.0	0.05
1015.0	0.05
1016.0	0.08
1017.0	0.02
1018.0	0.03
1019.0	0.06
1020.0	0.04
1021.0	0.02
1022.0	0.01
1023.0	0.03
1024.0	0.0
1025.0	0.01
1026.0	0.03
1027.0	0.01
1028.0	0.01
1029.0	0.01
1030.0	0.02
LiahhsizePrimary22
990.0	0.07
991.0	0.07
992.0	0.06
993.0	0.03
994.0	0.08
995.0	0.09
996.0	0.08
997.0	0.16
998.0	0.12
999.0	0.07
1000.0	0.13
1001.0	0.07
1002.0	0.12
1003.0	0.16
1004.0	0.12
1005.0	0.08
1006.0	0.09
1007.0	0.08
1008.0	0.07
1009.0	0.02
1010.0	0.06
1011.0	0.02
1012.0	0.05
1013.0	0.06
1014.0	0.02
1015.0	0.03
1016.0	0.02
1017.0	0.02
1018.0	0.03
1019.0	0.05
1020.0	0.05
1021.0	0.01
1022.0	0.03
1023.0	0.04
1024.0	0.01
1025.0	0.01
1026.0	0.02
1027.0	0.0
1028.0	0.01
1029.0	0.02
1030.0	0.02
LiahhsizePrimary23
990.0	0.05
991.0	0.11
992.0	0.03
993.0	0.08
994.0	0.08
995.0	0.04
996.0	0.07
997.0	0.1
998.0	0.06
999.0	0.07
1000.0	0.03
1001.0	0.09
1002.0	0.12
1003.0	0.16
1004.0	0.14
1005.0	0.06
1006.0	0.07
1007.0	0.06
1008.0	0.05
1009.0	0.05
1010.0	0.02
1011.0	0.06
1012.0	0.07
1013.0	0.05
1014.0	0.06
1015.0	0.03
1016.0	0.04
1017.0	0.0
1018.0	0.05
1019.0	0.0
1020.0	0.01
1021.0	0.01
1022.0	0.0
1023.0	0.02
1024.0	0.01
1025.0	0.0
1026.0	0.0
1027.0	0.01
1028.0	0.0
1029.0	0.01
1030.0	0.0
LiahhsizePrimary24
990.0	0.25
991.0	0.29
992.0	0.18
993.0	0.23
994.0	0.21
995.0	0.3
996.0	0.3
997.0	0.33
998.0	0.31
999.0	0.2
1000.0	0.24
1001.0	0.27
1002.0	0.32
1003.0	0.28
1004.0	0.24
1005.0	0.19
1006.0	0.09
1007.0	0.07
1008.0	0.17
1009.0	0.14
1010.0	0.08
1011.0	0.06
1012.0	0.08
1013.0	0.06
1014.0	0.04
1015.0	0.02
1016.0	0.05
1017.0	0.09
1018.0	0.06
1019.0	0.06
1020.0	0.01
1021.0	0.01
1022.0	0.01
1023.0	0.03
1024.0	0.03
1025.0	0.04
1026.0	0.04
1027.0	0.05
1028.0	0.01
1029.0	0.03
1030.0	0.01
Liatotal_chemo0
990.0	0.0
991.0	0.0
992.0	0.0
993.0	0.0
994.0	0.0
995.0	0.0
996.0	0.0
997.0	0.0
998.0	0.0
999.0	0.0
1000.0	0.0
1001.0	0.0
1002.0	0.0
1003.0	0.0
1004.0	0.0
1005.0	0.0
1006.0	0.0
1007.0	0.0
1008.0	0.0
1009.0	0.0
1010.0	0.0
1011.0	0.0
[truncated: 5,345 more rows]
[truncated: 54 more columns]
