# Supplementary material for: Global elimination of leprosy by 2020: are we
Source: Parasit Vectors. 2015 Oct 22;8:548. doi: 10.1186/s13071-015-1143-4 (PMC4618543; doi:10.1186/s13071-015-1143-4)
Supplement: Additional file 3: — SIMCOLEP model with input files. Zip archive contains: Instruction file, SIMCOLEP model (version 1.4.12), Input files for India, Brazil and Indonesia, Source code, R-script for output. The contents of this zip archive are licensed under the Creative Commons Attribution-NonCommercial-NoDerivatives 4.0 International License. To view a copy of this license, visit http://creativecommons.org/licenses/by-nc-nd/4.0/ or send a letter to Creative Commons, PO Box 1866, Mountain View, CA 94042, USA. By opening Additional file 3, you agree to the aforementioned license. You are free to use and share (copy and redistribute the material in any medium or format) the material contained within Additional File 3 under the following terms: Attribution — You must give appropriate credit, provide a link to the license, and indicate if changes were made. You may do so in any reasonable manner, but not in any way that suggests the licensor endorses you or your use. NonCommercial — You may not use the material for commercial purposes. NoDerivatives — If you remix, transform, or build upon the material, you may not distribute the modified material. [file 13071_2015_1143_MOESM3_ESM.zip › Output/simcolep_output.R]

# syntax for reading and analyzing output from SIMCOLEP
# author: David Blok


# set working dir: specify working directory
setwd("c:/")

# Specify name of output file (e.g. lep_brazil.txt)
fileName <- "lep_brazil.txt"


# Start and end year(need to be equal to simulation settings!)
startyr <- 1989
endyr <- 2030
yrs <- endyr-startyr


# Names of tables that need to extracted from output file
demography <- c("DgaMale", "DgaFemale")
household <- "Dhah"
leprosy <- c("Lia i_diag1", "Lia i_diag3")


## FUNCTIONS ##

# extract table from output file
extract.table <- function(data, element, years){
  start <- match(element, data)+2
  d <- read.table(
    textConnection(data[start:(start+years)]), header=F, row.names=1)
  return(d)
}


# function to calulate household distribution; 
f.hh <- function(data, hh_size) {
  

  #read element
  hh <- extract.table(data, household, yrs)
  
  s <- subset(hh, select=(2:length(hh)))
  s <- s/rowSums(s)
  var <- rowSums(subset(s, select=(hh_size):length(s)))
  s <- subset(s, select=1:(hh_size-1))
  s["new"] <- var
  names(s) <- c(paste("X", 1:hh_size, sep=""))
  
  return(s)
}      


# function to calculate NCDR: total, mb, pb

f.ncdr <- function(data) {
  
  # read element
  male <- extract.table(data, demography[1], yrs)
  male$row.names <- NULL
  female <- extract.table(data, demography[2], yrs)
  female$row.names <- NULL
  totalpop <- rowSums(male)+rowSums(female)
  total <- totalpop*50
  
  pb <- extract.table(data, leprosy[1], yrs)
  mb <- extract.table(data, leprosy[2], yrs)
  
  #NCDR
  i_pb <- pb/total*100000
  i_mb <- mb/total*100000

  df <- data.frame(total=i_pb + i_mb, pb=i_pb, mb=i_mb)
  names(df)[1]<-paste("TOTAL")
  names(df)[2]<-paste("PB")
  names(df)[3]<-paste("MB") 
  
  return(df)
}


# read file
data <- readLines(fileName)


# read model output

# CALCULATE DISTRIBUTION OF HOUSEHOLD SIZE
# first argument = data; 
# second argument = household size category (e.g. 9 categories, last one is household size: 9+)
hh_model <- f.hh(data, 9)

# CALCULATE NEW CASE DETECTION RATE
# argument = data
ncdr_model <- f.ncdr(data)

# WRITE TO TXT FILE
write.table(hh_model, "hh.txt", sep="\t")
write.table(ncdr_model, "ncdr.txt", sep="\t")
