# Supplementary material for: Global elimination of leprosy by 2020: are we
Source: Parasit Vectors. 2015 Oct 22;8:548. doi: 10.1186/s13071-015-1143-4 (PMC4618543; doi:10.1186/s13071-015-1143-4)
Supplement: Additional file 3: — SIMCOLEP model with input files. Zip archive contains: Instruction file, SIMCOLEP model (version 1.4.12), Input files for India, Brazil and Indonesia, Source code, R-script for output. The contents of this zip archive are licensed under the Creative Commons Attribution-NonCommercial-NoDerivatives 4.0 International License. To view a copy of this license, visit http://creativecommons.org/licenses/by-nc-nd/4.0/ or send a letter to Creative Commons, PO Box 1866, Mountain View, CA 94042, USA. By opening Additional file 3, you agree to the aforementioned license. You are free to use and share (copy and redistribute the material in any medium or format) the material contained within Additional File 3 under the following terms: Attribution — You must give appropriate credit, provide a link to the license, and indicate if changes were made. You may do so in any reasonable manner, but not in any way that suggests the licensor endorses you or your use. NonCommercial — You may not use the material for commercial purposes. NoDerivatives — If you remix, transform, or build upon the material, you may not distribute the modified material. [file 13071_2015_1143_MOESM3_ESM.zip › Source code/simcolep/asgard/Freya.java]

/*
 * This file is part of SIMCOLEP, a simulation model developed by the Department of Public Health, 
 * Erasmus MC, University Medical Center Rotterdam, Rotterdam, The Netherlands.
 *
 * This work is licensed under the Creative Commons Attribution-NonCommercial-NoDerivatives 4.0 International License.
 * To view a copy of this license, visit http://creativecommons.org/licenses/by-nc-nd/4.0/ 
 * or send a letter to Creative Commons, PO Box 1866, Mountain View, CA 94042, USA
 *
 * You are free to:
 * Share � copy and redistribute the material in any medium or format
 * Under the following terms:
 * Attribution � You must give appropriate credit, provide a link to the license, and indicate if changes were 
 * made. You may do so in any reasonable manner, but not in any way that suggests the licensor endorses
 * you or your use.
 * NonCommercial � You may not use the material for commercial purposes.
 * NoDerivatives � If you remix, transform, or build upon the material, you may not distribute the modified material.
 */


/*
 * Created on 04-Nov-2005
 *
 */
package simcolep.asgard;

import java.io.File;
import java.io.Serializable;
import java.io.IOException;

import java.util.Collection;
import java.util.Random;
import java.util.Set;
import java.util.LinkedHashSet;
import java.util.List;
import java.util.ArrayList;
import java.util.Stack;

import nl.mgz.simulation.discreteevent.Schedulable;
import nl.mgz.simulation.discreteevent.Target;


import simcolep.sim.Gylfi;
import simcolep.sim.Herbarium;

import simcolep.tools.PN;
import simcolep.tools.io.OutputElement;
import simcolep.tools.io.OutputList;
import simcolep.tools.io.SimulationLog;

import simcolep.tools.message.Message;
import simcolep.tools.message.Notifyable;
import simcolep.tools.message.Ratatosk;

import simcolep.exceptions.NotInRegisterException;
import simcolep.exceptions.SimulationException;
import simcolep.fun2.Archimedes;
import simcolep.fun2.Function;
import simcolep.fun2.Pythagoras;

import simcolep.demo.AbstractPopulation;
import simcolep.demo.Female;
import simcolep.demo.Male;
import simcolep.demo.Person;
import simcolep.demo.event.Birth;
import simcolep.demo.event.BirthScheduling;
import simcolep.demo.event.SplitLevel;
import simcolep.demo.event.Wedding;


/**
 * <i>Freya</i>, the godess of fertility, love (and lust/sex). 
 * She is not an Ase (she is a Wane), but lives with the Asen
 * at Asgard. In her halls she keeps half of the man that are 
 * killed in battle( the other half is for Odin). 
 * She is a warrior-godess.
 * <br>
 * <code>Freya</code> is responsible for marriage and birth. 
 * She therefore keeps a list of singles (two males and females) and a list of married women(potential mothers)
 *  
 * 
 * @author ir E.A.J. Fischer
 * @version 1.0
 *
 */
public final class Freya extends Target 
		implements Ase, 
		Notifyable,
		Serializable {

 
	private static final String FREYA_TEXT = "Freya "; //$NON-NLS-1$

	private static final String WEDDING = "wedding"; //$NON-NLS-1$

	private static final String FEMALE = "female"; //$NON-NLS-1$

	private static final String SINGLE = "single"; //$NON-NLS-1$

	private static final String WEDDED = "wed"; //$NON-NLS-1$

	private static final String MALE = "male"; //$NON-NLS-1$

	private static final String MOTHER = "mother"; //$NON-NLS-1$

	private static final String BIRTH = "birth"; //$NON-NLS-1$

	private static final String CAT = "cat"; //$NON-NLS-1$

	/**serial number*/
    private static final long serialVersionUID = -7797519120378762342L;

      
    /** listensTo death, change of age class*/
    protected static String[] listensTo = {Message.DEATH,
    										Message.AGE,
    										Message.WEDDING,
    										Message.WOE,
    										Message.BIRTH,
    										Message.SPOUSEDEATH,
    										Message.ACTIVATE,
    										Message.CONCEPTIONS};
   
    /**stepsize*/
    protected static double stepsize = 1.0;

  
    /**save events*/
    private boolean saveevents = false;
       
    /**population growth function*/
    private static Function pop_size = null;
    
    /**weighing function for attribution of birth to mother*/
    protected static Function w_birth = null;
    
    /**number of births*/
    private transient List<Double>births = null;
    
    /**output list birth*/
    protected transient List<OutputList>birthout = null;
    
    /**output list mothers*/
    protected  transient List<OutputList>motherout = null;
    
    /**output lists weddings*/
    protected transient List<OutputList>[]wedout = null;
    
    /**output lists singles*/
    protected transient List<OutputList>[]singleout = null; 
   
   /**count of weddings*/
    private transient List<Double>[] weddingpics = null;
    
    /** ratio of male/(male+female) default = 0.5   */
    public static double sexratio = 0.5;
    
    /**Odin of this population*/
    protected transient Odin odin = null;
    
    /**single males*/
    protected  List<Set<Person>> singleMen = null;
    
    /**single females*/
    protected  List<Set<Person>> singleWomen = null;
    
    /**mothers*/
    protected  List<Set<Person>> mothers = null;
    
    /**mother counter*/
    private int[] mothercount = null;
    
    private int motherTotal = 0;
     
    /**weddinglist*/
    protected transient Stack<Person[]>weddings = null;
   
    /**interval between the weddings in the Stack*/
    private transient double wedding_interval  = 1;


 
    /**
     * 
     * @param odin
     */
    @SuppressWarnings(PN.UNCHECKED)
    public Freya(Odin odin) {

    	super();
    	
    	initialize(odin);
    }

    /**
     * Initialize method initializes Freya
     * @param odin
     */
    @SuppressWarnings(PN.UNCHECKED)
	protected void initialize(Odin odin)
    {
     
        this.odin = odin;
        
        //create all these lists
        this.singleMen = 
        	new ArrayList<Set<Person>>();
        this.singleWomen = 
        	new ArrayList<Set<Person>>();
        this.mothers = 
        	new ArrayList<Set<Person>>();
        this.births = 
        	new ArrayList<Double>();
        
        this.weddingpics = 
        	new ArrayList[2];
        this.weddingpics[Person.MALE] = 
        	new ArrayList<Double>();
        this.weddingpics[Person.FEMALE] = 
        	new ArrayList<Double>();
       
        this.birthout = new ArrayList<OutputList>();
        
        this.motherout = new ArrayList<OutputList>();
        
        this.wedout = new ArrayList[2];
        this.wedout[Person.MALE] = 
        	new ArrayList<OutputList>();
        this.wedout[Person.FEMALE] = 
        	new ArrayList<OutputList>();
        
        this.singleout = new ArrayList[2];
        this.singleout[Person.MALE] = 
        	new ArrayList<OutputList>();
        this.singleout[Person.FEMALE] = 
        	new ArrayList<OutputList>();
        
        
        //instantiate the list with sets of age classes
        for(long x =0; x < AbstractPopulation.ageclassmax; x+=AbstractPopulation.ageclasswidth)
        {
        	//single males
            this.singleMen.add(new LinkedHashSet<Person>());
            //single women
            this.singleWomen.add(new LinkedHashSet<Person>());
            //mothers
            this.mothers.add(new LinkedHashSet<Person>());
            //births
            this.births.add(new Double(0));
            //wedding lists output
            for(int sex = 0; sex<2;sex++)
            {
                this.weddingpics[sex].add(new Double(0));
                this.singleout[sex].add(new OutputList<Double>(sex+CAT+x));
                this.wedout[sex].add(new OutputList<Double>(sex+CAT+x));
            }
            //output
            this.birthout.add(new OutputList<Double>(BIRTH+x));
            this.motherout.add(new OutputList<Double>(MOTHER+x));
            
        }
        //set mother coutner
        this.mothercount = new int[this.mothers.size()];
        
        //instantiate wedding list
        this.weddings = new Stack<Person[]>();
        
        //register at Ratatosk
        for(String s : listensTo)
        {
            Ratatosk.register(Message.formulate(s),this);
        }
        
        //functions and parameter
        sexratio = 
        	Archimedes.askDouble(PN.SEXRATIO);
        w_birth = 
        	Archimedes.ask(PN.BIRTH_WEIGTH);
        pop_size = 
        	Archimedes.ask(PN.POPSIZE);
    }
    /**
     * Change function that Freya uses. 
     * 
     *  
     * @param f
     * @param s - These are population growth (pop_size) and age specific birth rates (w_birth)
     */
    public static void changeFunction(Function f, String s)
    {
        if(s.equalsIgnoreCase(PN.POPSIZE))
        {
            pop_size = f;
            
        }else if(s.equalsIgnoreCase(PN.BIRTH_WEIGTH))
        {
            w_birth = f;
        }
        
    }
    
    /**
     * Set's the stepsize for weddings and births
     * 
     * @param dt
     */
    public static void setStepsize(double dt)
    {
        stepsize = dt;
    }
    
    /**
     * A birth will take place in level of mother
     * @param mother
     * 
     */
    @SuppressWarnings(PN.UNCHECKED)
    public Person birth(Person baby, Person objmother) 
    	{
    	
    	//else go on
    	Female mother = (Female)objmother;
    	
    	//check
    	if(Double.isInfinite(baby.getDeathAge()))
    			throw new SimulationException(SimulationException.NODEATHSET);
    	
        //set the birth date
        baby.setBdate(Odin.getCurrentTime());
        
        //schedule the death event (age was determined at conception to allow for corrections)
        odin.getHel().schedule(baby, baby.getDeathTime());
          
        //set identification number
        baby.setID(Ymer.getID());
       
        //set disease object
        Idunn.getIdunn().setMorbus(baby, mother);
        
        //add mother to child
        baby.setParents((Male)mother.getSpouse(),
        		(Female)mother);
        
      //add the child as spouse
        for(Person sib : mother.getChildren())
        {
        	sib.addSibling(baby);
        	baby.addSibling(sib);
        }
        
        //add as child
        mother.addChild(baby);
        
        
        
        /*a widow can still get a child that was conceived when the spouse was still alive (stepsize for birth should be &lt = 9 months)*/
        if(mother.getSpouse()!=null) 
        	mother.getSpouse().addChild(baby);
        
        //schedule movement and migration
        double mage = odin.getLoki().schedule(baby);
        baby.setMoveAge(mage);
              
        //add to the population
        Odin.getOdin().getPopRegister().addPerson(baby);
               
        //add to the level
        mother.getLevel().addInhabitant(baby);
        
        //add to singles lists
        this.addSingle(baby);
        
       //save the birth event 
        int[] a = new int[1];
        a[0] = mother.ageclass();
        
        this.saveEvent(Odin.getCurrentTime(),
        		a, 
        		Message.BIRTH);
                
        ///arranging some stuff for the parents now//
        Person survivor = null;
        if(mother.survivor)
        	survivor = mother;
        else 
        	survivor = mother.getSpouse();
        
        //only add a child etceteras if the survivor will move when the spouse dies
        if(survivor.movesAsWidow())
        {
	        //if the child doesnot die before the spouse it is in the race for being selected
	        boolean longetivityOK 
	        	= baby.getDeathTime()-survivor.getSpouseDeathTime()>Pythagoras.getDefaultPrecision();
	        	
	        if(longetivityOK)
	        {
	            //it has the probability of 1 divided by the number of up to now eligible children. 
	            if(Herbarium.rand(Herbarium.POP).nextDouble() <= 1/(survivor.getChildren().size()))
	                {
	            		//set chosen by parent
	                    baby.setChosenByParent(true);
	                    
	                    //set the surviving parent
	                    baby.setsurvivingParent(survivor);
	                    
	                    //if another child was previously chosen
	                    if(survivor.gettheChosen()!= null) 
	                    	{
	                    		
	                    		//set no longer chosen
	                    		survivor.gettheChosen().setChosenByParent(false);
	                    		
	                    		//remove the link with the surviving parent
	                    		survivor.gettheChosen().setsurvivingParent(null);
	                    		
	                    	}
	                    //set this child to be chosen 
	                    survivor.settheChosen(baby);
	                }//else nothing happens
	           }
        }   
        //return the newly born person
        return baby;
    }
    
    /**
     * Schedule birth will schedule the next births (within a time step births are scheduled at uniform distance). If the timestep has ended a new list of birth times is created.
     * 
     *
     */
    @SuppressWarnings(PN.UNCHECKED)
    protected void scheduleBirth()
    {
    	//set population growth function
        if(pop_size == null)
        	pop_size = Archimedes.ask(PN.POPSIZE);
        
        //set the distribution of births
        if(w_birth == null)
        	w_birth = Archimedes.ask(PN.BIRTH_WEIGTH);
     
        //calculate predicted population size at time + stepsize
        double N = 
        	pop_size.getY(Odin.getCurrentTime()+stepsize);
        
        //determine current size of the population
        double popsize = 
        	odin.getPopRegister().getSize();
        
        //determine death during the coming time + stepsize
        double m = 
        	odin.getHel().getDeathDuring(Odin.getCurrentTime(), 
        			Odin.getCurrentTime()+stepsize);
        //determine the number of births during time + stepsize
        //round such that some times a slightly larger number than needed
        //and sometimes slightly less are born
        //raise the number of births to compensate for this loss
        long b = Math.round(N + m - popsize);
      
        double precision = Pythagoras.getDefaultDecimals();
        //if births occur
        if(b>0)
        {
        	//we work with long to avoid problems caused by rounding
	        //schedule and target births at levels of women
	        long[] ageclassWeight = 
	        	new long[this.mothercount.length];
	        long mothersweight =0;
	        int x =0;
	       
	        //weight are determined at each time step because of possible changes in time
	        for(int i : this.mothercount)
	        {
	            //get the weight (as a long of at least lengt 9 decimals)
	        	long weight =  (long)(precision*
	        		i*w_birth.getY((x+0.5)*AbstractPopulation.ageclasswidth));
	         
	        	// set the weigth
	            ageclassWeight[x] = weight;
	           
	            // add to the total weigth
	            mothersweight += weight;
	            
	            x++;
	        }
	        
	        //schedule b births starting in one/stepsize time
	        for(int z = 1; z < b+1 ;z++)
	        {
			//if no candidate mothers available break
			if(mothersweight <= 0.0) 
				break;
			
			//determine birht time
			double birthtime = 
				Odin.getCurrentTime()+z*(stepsize/b);
			
			/*determine age class of the mother*/
			  //keep selecting women until one will stay alive or the list is empty
			int rescue = 0;
			double motherdeathTime = -1;
			Female mother = null;
			while(motherdeathTime<=birthtime)
			{
			    //check whether we are not looping to long or endlessly
				 if(rescue > this.motherTotal*2)
			    	{
			    		mother = null;
			    		SimulationLog.log(
			    				"no mother selected");
			    		break;
			    	}else rescue++;
			
			    //random number )not using nextLong because we want our own precision
			    long rand = (long)(mothersweight * 
			    		Herbarium.rand(Herbarium.POP).nextDouble());
			  
			    long sum = 0;
			    int w = -1;
			    while(rand > sum)
			    {
			        //select a age group
			        sum += (ageclassWeight[++w]);
			        
			    }
			   long  thisweight =(long)(precision* 
			    	w_birth.getY(((w-1)+0.5)*AbstractPopulation.ageclasswidth));
			    
			   //no women available
			   if(w<0)
			   {
				 //create a new scheduling event
			        BirthScheduling bs = 
			        	new BirthScheduling(this,this,
			        			Odin.getCurrentTime()+stepsize);
			        
			        Odin.getEventManager().schedule(bs);
			        
			        return;
			   }
				   
			   //subtract from the ageclass
			    ageclassWeight[w]-=thisweight;
			    //subtract from the total weight
			    mothersweight-=thisweight;
			    //determine the number of mothers in this class	            
			    int numOfMothers = this.mothercount[w];
			  
			    //select a mother
			    if(numOfMothers>0){              
			    	 mother = (Female) this.select(this.mothers.get(w),
			    			 Herbarium.rand(Herbarium.POP));
			    }else
				   throw new SimulationException("no mothers available");
			    	
			    //set new death time
			    if(mother!= null)
			    	motherdeathTime = mother.getDeathTime();
			   
				}
			    //if we were able to select a mother proceed
			    if(mother!=null)
			    {
			    	//the new person   	
			        Person baby = null;
			        //determine sex of baby
			        if(Herbarium.rand(Herbarium.POP).nextDouble()<sexratio)
			        {
			            baby = 
			            	Odin.getOdin().getHel().dispense(Person.FEMALE);
			        }else 
			        {
			        	baby = 
			            	Odin.getOdin().getHel().dispense(Person.MALE);
			        }
			        //set birth time
			        baby.setBdate(birthtime);
			        
			        //get death age
			        baby.setDeathAge(
			        		Odin.getOdin().getHel().getDeathAge(baby));
			        
			        //check whether baby survives time step
			        if(birthtime + baby.getDeathAge()< Odin.getCurrentTime()+stepsize)
			        	//add a birth to compensate
			        	b++;
			        
			    	//determine death age so that we know if a new 
			        Birth birth = 
				              	new Birth(mother, baby,birthtime);
				    Odin.getEventManager().schedule(birth);
				    
			    }
	        }
        }
        
        //create a new scheduling event
        BirthScheduling bs = 
        	new BirthScheduling(this,this,
        			Odin.getCurrentTime()+stepsize);
        
        Odin.getEventManager().schedule(bs);
    }
    
    /**
	 * Marry these two people
	 * @param c
	 * @throws IOException 
	 */
	@SuppressWarnings(PN.UNCHECKED)
	protected void marry(Person[]c) 
				
	{
	    //add the female to the mothers list
	    this.addMother(c[Person.FEMALE]);
	    
	    //add spouse to male
	    ((Male)c[Person.MALE]).addSpouse((Female)c[Person.FEMALE]);
	    
	    //set married
	    c[Person.MALE].setMarried(true);
	    
	    //add spouse to female
	    ((Female)c[Person.FEMALE]).addSpouse((Male)c[Person.MALE]);
	    
	    //set married
	    c[Person.FEMALE].setMarried(true);
	    
	    //schedule the death of the spouse as an event to a person
	    int d = -1;
	    int w = -1;
	    if(c[Person.MALE].getDeathTime()>c[Person.FEMALE].getDeathTime())
	    {
	        d = Person.FEMALE;
	        w =Person.MALE;
	    }else { 
	    	d=Person.MALE; 
	    	w=Person.FEMALE;
	    	}
	            
	    //set spouses death time to the widow(er)
	    double spouse_death = 
	    	c[d].getDeathTime();
	    c[w].setSpouseDeathTime(spouse_death);
	    
	   	            
	   //let loki handle movement during wedding
	    odin.getLoki().movewedding(c);
	    
	    //save events
	     int[] age = new int[2];
	      age[Person.MALE]=c[Person.MALE].ageclass();
	         age[Person.FEMALE]= c[Person.FEMALE].ageclass();
	          this.saveEvent(Odin.getCurrentTime(),age, Message.WEDDING);
	       
	}

	/**
	 * execute a wedding
	 * @throws Exception 
	 *
	 */
	protected void wedding() 
			{
	    //if weddings is not empty
	    if(!weddings.isEmpty())
	    {
	        // execute the next wedding 
	        this.marry(weddings.pop());
	        
	        
	    }
	    
	    if(weddings.isEmpty()){
	    	
	    	// arrange new weddings
	         this.arrangeMarriages(
	        		 Herbarium.rand(Herbarium.POP)); 
	         
	        
	    }
	    //schedule the first wedding of this stack
	    Wedding w = 
	    	new Wedding(this,this,Odin.getCurrentTime()+this.wedding_interval);
	    
	    Odin.getEventManager().schedule(w);
	    
	}

	/**
	 * Arranges marriages between available singles 
	 * @throws Exception 
	 *
	 */
	@SuppressWarnings(PN.UNCHECKED)
	protected void arrangeMarriages(Random rand)
		{
		//determine wheter or not to check for family relations
		boolean checkfamily = Gylfi.ask(PN.PREVENTINBREEDING);
		
	    //create a list of male marriage candidates
	    //calculate how much males per age class in the next time step
	    this.weddings = 
	    	new Stack<Person[]>();
	    
	    //number of age classes
	    int classes = 
	    	Double.valueOf(AbstractPopulation.ageclassmax/AbstractPopulation.ageclasswidth).intValue()-1;
	
	    //list with male candidates
	    Set<Person> mcan = 
	    	new LinkedHashSet<Person>();
	
	    //create a list of male candidates
	    for(int x =0; x<classes;x++)
	    {
	
	        //determine how many single males are present in this age class
	        List<Person> smale = 
	        	new ArrayList<Person>(singleMen.get(x));
	
	        int Obs = smale.size();
	
	        //determine the number of singles that should be present
	        //total number of males in this class is
	        int Total = 
	        	odin.getPopRegister()
	        		.getPersons(x*AbstractPopulation.ageclasswidth,
	        				(x+1)*AbstractPopulation.ageclasswidth,
	        				Person.MALE).size();
	        
	        //expected fraction of singles is
	        double f = 
	        	1-(Archimedes.ask(PN.MARRIED_MALES).getY(0.5*(x*AbstractPopulation.ageclasswidth+(x+1)*AbstractPopulation.ageclasswidth)));
	        //expected number of singles is
	        int Exp = 
	        	new Double(f*Total).intValue();
		
	        //determine the number of males to marry during the coming period
	        int numToMarry = Obs - Exp;
	        //add the single males to a list 
	        
	        //create a list of male candidates
	        ///candidates can be picked twice as mcan is a set this will result in less marriage than anticipated
	        while(numToMarry>0&&!smale.isEmpty())
	        {
	        	Person can = 
	        		this.select(smale,rand);
	            	            
	            mcan.add(can);
	            
	            numToMarry--;
	        }
	
	
	    }
	    //create a list of female marriage candidates
	    //list with male candidates
	    Set<Person> fcan = 
	    	new LinkedHashSet<Person>();
	
	    //create a list of male candidates
	    for(int x =0; x<classes;x++)
	    {
	  	        //determine how manu sinfgle males are present in this age class
	        List<Person> sfem = 
	        	new ArrayList<Person>(singleWomen.get(x));
	
	        int Obs = sfem.size();
	
	        //determine the number of singles that should be present
	        //total number of males in this class is
	        int Total = 
	        	odin.getPopRegister().
	        		getPersons(x*AbstractPopulation.ageclasswidth,
	        				(x+1)*AbstractPopulation.ageclasswidth,
	        				Person.FEMALE).size();
	        //expected fraction of singles is
	        double f = 
	        	1-(Archimedes.ask(PN.MARRIED_FEMALES).getY(0.5*(x*AbstractPopulation.ageclasswidth+(x+1)*AbstractPopulation.ageclasswidth)));
	        
	        //expected number of singles is
	        int Exp = new Double(f*Total).intValue();
	
	
	        //determine the number of males to marry during the coming period
	        int numToMarry = Obs - Exp;
	        //add the single males to a list 
	        
	        //create a list of male candidates
	        ///candidates can be picked twice as mcan is a set this will result in less marriage than anticipated
	        int rescue = 0;
	        while(numToMarry>0&&!sfem.isEmpty()&&rescue<sfem.size()*2)
	        {
	        	Female can = 
	            	(Female)this.select(sfem, rand);
	            
	            fcan.add(can);
	            
	            numToMarry--;
	           }
	     }
	
	    //couple males and females from both sets
	    //Check survival upto the next time step
	    //This can be changed in newer versions
	    
	    List<Person> fcanlist = 
	    	new ArrayList<Person>(fcan);
	    
	    for(Person groom : mcan)
	    {
	        Person[] couple = new Person[2];
	        
	        if(fcanlist.size()==0)
	        	break;
	        
	        if(groom!= null)
	        {
	           Person wife =  
	            	this.select(fcanlist,rand);
	            
	            if(wife != null){
	                int rescue = 0;
	                
	            while(wife.getLevel().equals(groom.getLevel()))
	            {
	               
	            		//be sure that this won't end up in an endless loop
	                    if(rescue >= 2*fcan.size()) 
	                    	{wife = null; break;}
	                    
	                    wife = 
	                    	this.select(fcanlist,rand);
	                    
	                    rescue++;
	                
	            }
	            //check whether a man and a wife are found
	            if(groom !=null && wife!=null)
	                    {
	                        double deathTimeGroom = 
	                        	groom.getDeathTime();
	                        double deathTimeBride = 
	                        	wife.getDeathTime();
	                        double nextStep = 
	                        	Odin.getCurrentTime()+stepsize;
	                     //check whether bride and groom are not related!
	                     boolean allow = true;
	                   
	                     if(checkfamily)
	                        	{	
	                    	 		int relation = groom.getRelationship(wife);
	                    	 		if(relation != Person.UNRELATED && relation != Person.SPOUSE)
	                    	 			allow = false;
	                        	}
	                     
	                     if(allow)
	                       {
	                        if((deathTimeGroom>nextStep && deathTimeBride>nextStep))
	                        {
	                        	//remove female from singles list
	                            this.removeSingle(wife);
	                            //remove bride from candidate list
	                            fcanlist.remove(wife);
	                            //remove male from singles list
	                            this.removeSingle(groom);
	                            	
	                            couple[0] = groom;
	                            couple[1] = wife;
	                            	                     
	                            groom.engaged = true;
	                            wife.engaged = true;
	                            //put the couples in the list of weddings
	                            this.weddings.add(couple);
	                        }
	                    }
	                  }
	            }
	        }
	    }
	    
	    //calculate the interval between weddings
	    this.wedding_interval = stepsize/this.weddings.size();
	    //with a maximum of the stepsize
	    if(this.wedding_interval > stepsize)
	    	this.wedding_interval = stepsize;
	    
	}

	/**
     * Puts a person from one to the next age class list
     * @param p
	 * @throws NotInRegisterException 
     */
    @SuppressWarnings("unchecked")
	private void nextAgeClass(Person p) throws NotInRegisterException
    {
        
        int newIndex = p.ageclass()+1;
       //if the new index is larger than the size of the list with classes increase this list
        int sizeList = this.mothers.size();
        while(sizeList-1<newIndex)
        {
            int size = this.singleout[0].get(0).size();
            //single men
            this.singleMen.add(
            		new LinkedHashSet<Person>());
            //output of single men
            this.singleout[Person.MALE].add(OutputList.newOutputList(size,MALE+SINGLE+this.singleMen.size()));
            //single women
            this.singleWomen.add(
            		new LinkedHashSet<Person>());
            //output of single women
            this.singleout[Person.FEMALE].add(OutputList.newOutputList(size,FEMALE+SINGLE+this.singleMen.size()));
            //mothers
            this.mothers.add(
            		new LinkedHashSet<Person>());
            //output of mothers
            this.motherout.add(OutputList.newOutputList(size,MOTHER+this.mothers.size()));
            //size list update
            sizeList = this.singleMen.size();
        }
        //increase size of the mother counter
        if(sizeList > this.mothercount.length)
        {
        	int[] newCounter = new int[sizeList];
        	for(int i = 0; i< this.mothercount.length;i++)
        	{
        		newCounter[i] = this.mothercount[i];
        	}
        	this.mothercount = newCounter;
        }
        
        //male
        if(p.getSex()==Person.MALE)
            {
        	//if not married
            if(!p.ismarried())
                {
            		if(p.engaged)
            			return;
                    
                    if(!this.singleMen.get(newIndex-1).remove(p))
                    	{
                    		if(Odin.inSafeMode())
                    			this.singleMen.get(this.search(p)).remove(p);
                    		else 
                    			throw new SimulationException(
                    					"Person not removed " +
                    					"from age class");
                    	
                    	}
                    this.singleMen.get(newIndex).add(p);
                    
                }else if(this.hasSingle(p))
                {
                	throw new SimulationException(
                			"single male not recognised as single"
                			+ p);
                }
            }
        //female
        else if(p.getSex()==Person.FEMALE)
            {
                if(!p.ismarried())
                {
                if(!this.singleWomen.get(newIndex-1).remove(p))
                	{
                		if(Odin.inSafeMode()) 
                			this.singleWomen.get(this.search(p)).remove(p);
                		else 
                			throw new NotInRegisterException(p.toString());
                	
                	}
                    this.singleWomen.get(newIndex).add(p);
                }else if (p.ismarried())
                {
                    if(p.engaged)
                    	return;
                    
                    if(!this.mothers.get(newIndex-1).remove(p)) 
                        {
                            if(Odin.inSafeMode()) 
                            	this.search(p);
                            else 
                            	throw new NotInRegisterException(p.toString());
                        }
                    //get mother
                    this.mothers.get(newIndex).add(p);
                    //count
                    this.mothercount[newIndex-1]--;
                    this.mothercount[newIndex]++;
                    
                    //check that this is not a single 
                    if(Odin.inSafeMode())
                    	if(this.hasSingle(p))
                    		throw new SimulationException(
                    				"single female not recognised as single"
                    				+ p);
                    
                }
            }
        else 
        	throw new SimulationException(SimulationException.NOSEX);
    }

    
    
    /**
     * Searches a person in the lists of singles or mothers.<br>
     *      
     * @param p
     * @return the age class in which this person is registered (not necessarily the age class that this person has)
     * @throws NotInRegisterException 
     * @deprecated should not be used, as it is an error when you have to search
     */
   
	private int search(Person p) throws NotInRegisterException {
		
		
		
		if(p.getSex()==Person.MALE)
    	{
            if(p.ismarried()) 
            	return -1;
            
			for(Set<Person> set : this.singleMen)
			{
				if(set.contains(p))
				{
					
				
					//return the man
					return this.singleMen.indexOf(set);
				}
			}
			 throw new NotInRegisterException(p.toString());
           
    	}else if (p.getSex()== Person.FEMALE)
    	{
    		if(!p.ismarried())
            {
             for(Set<Person> set : this.singleWomen)
			{
				if(set.contains(p))
				{
					//return
					return this.singleWomen.indexOf(set);
				}
			}
			throw new NotInRegisterException(p.toString());
    	}else if(p.ismarried())
            {
                for(Set<Person> set : this.mothers)
                {
                    if(set.contains(p))
                    {
                          return this.mothers.indexOf(set);
                    }
                }
            }
        }
		throw new NotInRegisterException(p.toString());
        
	}


	/**
	 * Make a random selection from the specified collection
	 * It adds all elements of the collection to a new list and than draws a random index
	 * @param s
	 * @param rand
	 * @return l.get(index)
	 */
	protected Person select(Collection<Person> s, Random rand) {
		
		//resolve empty collections be returning null
		if(s.isEmpty())
			return null;
		
		//add all to a list for which it is easy to select a random index
		List<Person> l = 
			new ArrayList<Person>(s);
		
		//determine a random index between 0 and the size of that list
		int index = s.size()-
			rand.nextInt(s.size())-1;
		//return the person that belong to it
		return l.get(index);
	}
	
	/**
     * Add a person to either the singles or mother list
     * @param p
     */
    public void add(Person p)
    {
        if(!p.ismarried())
        	{	
        		//add if this person was not added before
        		if(!this.hasSingle(p)) 
        			this.addSingle(p);
        	}
        else if(p.getSex()==Person.FEMALE)
        	{
        		//add if this person was not added before
	        	if(!this.hasMother(p))
	        		 this.addMother(p);
        	}
        
    }
    
    /**
	* Remove this Person from any of the lists in Freya's memory
	* 
	* @param p
	*/
	public void removePerson(Person p) {
		
		//lists of singles
	    if(!p.ismarried())
	    	this.removeSingleUnchecked(p);
	            
	    //women
	    if(p.getSex()==Person.FEMALE) 
	    	if(p.ismarried()) 
	    		this.removeMother(p);
	    
		
	    
	}

	/**
     * Add a female to the list of mothers
     * 
     * @param female
     */
    @SuppressWarnings(PN.UNCHECKED)
	public void addMother(Person female) {
        
        if(female.getSex()!=Person.FEMALE)
	    	throw new SimulationException("Male is not a mother");
	    
       //add an age class if not present anymore
        while(this.mothers.size()<female.ageclass()+1)
        {
            this.mothers.add(
            		new LinkedHashSet<Person>());
            this.motherout.add(OutputList.newOutputList(this.motherout.get(0).size(),
            		MOTHER+this.mothers.size()));
         
        }
        //increase size of the mother counter
        if(female.ageclass()+1 > this.mothercount.length)
        {
        	int[] newCounter = new int[female.ageclass()+1];
        	for(int i = 0; i< this.mothercount.length;i++)
        	{
        		newCounter[i] = this.mothercount[i];
        	}
        	this.mothercount = newCounter;
        }
        
        this.mothercount[female.ageclass()]++;
        this.motherTotal++;
        //add to the list of age class
        this.mothers.get(female.ageclass()).add(female);
        
        
        
    }

    /**
     * Remove a woman from the list of mothers  and subtract one from counter
     * 
     * @param p
     * @return true if the mother is removed
     */
    protected boolean removeMother(Person p)
	{	
  	    if(p.getSex()!=Person.FEMALE)
	    	throw new SimulationException("Male is not a mother");
	    
	    if(p.ismarried())
	    	{
	    	 	this.mothercount[p.ageclass()]--;
	    	 	this.motherTotal--;
	    	}
	    
	    return this.mothers.get(p.ageclass()).remove(p);
	}

	/**
     * Determine if this female is registered as mother
     * 
     * @param f
     * @return true if this female is in the list of mothers
     */
    public boolean hasMother(Person f)
    {
            return mothers.get(f.ageclass()).contains(f);
    }
    
    
    /**
	 * Adds a person to the right singles list
	 * @param p
	 */
	public void addSingle(Person p) {

		//don't allow married people to be added
		if(p.ismarried())
			throw new SimulationException(
					"not allowed to add a married person as single!");
	
	         
		//Add to the correct list
	    if(p.getSex()==Person.MALE){
	            if(!this.singleMen.get(p.ageclass()).add(p)) 
	            	throw new SimulationException(
	            			p + " was not added to singles");
	          
	        }
	    else if(p.getSex()==Person.FEMALE)
	        {
	            if(!this.singleWomen.get(p.ageclass()).add(p)) 
	            	throw new SimulationException(
	            			p + " was not added to singles");
	            
	         }
	    else 
	    	throw new SimulationException(SimulationException.NOSEX);
	    
	    p.add_single = true;
	}

	/**
	 * 
	 * @param random
	 * @param sex - sex
	 * @param a - ageclass
	 * @return random single
	 */
	public Person getSingle(Random random, int sex, int a) {
	    if(sex== Person.FEMALE)//female
	    {
	    	    return this.select(this.singleWomen.get(a), random);    
	     }
	    else if(sex == Person.MALE)//male
	    {
	          return this.select(this.singleMen.get(a), random);	    
	          }
	    return null;
	}
	/**
	 * Single males are grouped by age in a list with linkedhashsets
	 * @return single males list
	 */
	public List<Set<Person>> getSingleMales()
	{	
			return this.singleMen;
	}
	/**
	 * Single females are grouped by age in a list with linkedhashsets
	 * @return single females list
	 */
	public List<Set<Person>> getSingleFemales()
	{
		return this.singleWomen;
	}
	/**	
	 * removes a person from the singles list
	 * @param p
	 * @throws NotInRegisterException 
	 */
	protected void removeSingle(Person p) throws NotInRegisterException
	{

	    
	    //return if person is married
	    if(p.ismarried())
	    	return;
	                      
	    //remove singles from appropriate list
	    if(p.getSex()==Person.MALE){
	        
	        if(!this.singleMen.get(p.ageclass()).remove(p))
	        {
	        	p.ismarried();
	        	throw new NotInRegisterException(
	        			p.toString()) ;
	        }
	        }
	    else if(p.getSex()==Person.FEMALE){
	        if(!this.singleWomen.get(p.ageclass()).remove(p))
	        	{
	        	throw new NotInRegisterException(
	        			p.toString() ) ;	
	        	}
	        }
	    else 
	    	throw new SimulationException(SimulationException.NOSEX);
	    
	    p.removed_single = true;
	}

	/**
	 * Unchecked removal means that if no removal took place no exception is thrown
	 * 
	 * @param p
	 * @return true if the single was present in the list
	 */
	public boolean removeSingleUnchecked(Person p)
	{
		    
	     //get person   
	    if(p.getSex()==Person.MALE){
	        
	        return this.singleMen.get(p.ageclass()).remove(p) ;
	        }
	    else if(p.getSex()==Person.FEMALE){
	        
	        return this.singleWomen.get(p.ageclass()).remove(p);
	        	
	        }
	    else 
	    	throw new SimulationException(SimulationException.NOSEX);
	}

	/**
	     * 
	     * @param p
	     * @return true if registered as single
	     */
	public boolean hasSingle(Person p) {
		if(p.getSex()==Person.FEMALE)
		{
			return this.singleWomen.get(p.ageclass()).contains(p);
		}else if(p.getSex()==Person.MALE)
		{
			return this.singleMen.get(p.ageclass()).contains(p);
		}else 
			return false;
		
	}

	/**
     *  listens to notifications for this population:<br>
     *  
     *  
     * protected static String[] listensTo = {"d",
    										"cac",
    										"w",
    										"b",
    										"sd",
    										"a"};
     *  
     * @param message
     * @param subject
     * @param source
     * @throws Exception 
     * @see simcolep.tools.message.Notifyable#notify(simcolep.tools.message.Message, java.lang.Object, java.lang.Object)
     */
     @SuppressWarnings(PN.UNCHECKED)
    public void notify(Message message, Object subject, Object source) 
     	throws Exception {
    	 //DEATH
        if(message.equals(Message.DEATH))
            {            
                //the dead person
                Person deceased =(Person)subject;
                
                //if single remove from the singles lists
                if(!deceased.ismarried())
                {
                    this.removeSingle(deceased);
                }
                    //if a woman
                    if(deceased.getSex()==Person.FEMALE)
                    	this.removeMother(deceased);
                 
                 //return  
                return;
                  
        }
//      change age class
        else if(message.equals(Message.AGE))//cac
        {
        	
            this.nextAgeClass((Person)subject);
        }
//      wedding party!
        else if(message.equalsIgnoreCase(Message.WEDDING))//wedding
        {
        	 this.wedding();                           
        }
        //CONCEPTION or scheduling of births
        else if(message.equalsIgnoreCase(Message.CONCEPTIONS))
        {
        	this.scheduleBirth();
        }
        //START OF A BIRTH
        else if(message.equalsIgnoreCase(Message.WOE))//birth
         {
        	
            //birth by Freya
            Person	baby = 
               	Odin.getOdin().getFreya().birth(
               				(Person)subject,
               				(Person)source);
            //execute a birth
            Ratatosk.notify(Message.formulate(Message.BIRTH), 
                    		 baby, this);
                          
         }//BIRTH
        else if (message.equalsIgnoreCase(Message.BIRTH))
         {
           		this.add((Person)subject);
         }
        //spouse death
        else if(message.equalsIgnoreCase(Message.SPOUSEDEATH))
              {
        	 	//get the person
                 Person w =(Person)subject;
                 
                 //if a widow remove as mother
                 if(w.getSex()==Person.FEMALE)
                   	 this.removeMother(w);
                 
                 //if not already taken care of add to singles list
                 if(!this.hasSingle(w))
                	 this.addSingle(w);
                 
                 //cancel any split level events
                 if(w.isTargetOf(SplitLevel.class.getName()))
                 {
                     List<Schedulable> temp = new ArrayList<Schedulable>();
                     for(Schedulable s : w.getTargetedEvents(SplitLevel.class.getName()))
                     {
                         temp.add(s);
                     }
                     for(Schedulable s: temp)
                     {
                         Odin.getEventManager().cancel(s);
                     }
                 }
                 
                
              
              }
        //activated person
        else if(message.equalsIgnoreCase(Message.ACTIVATE))//activate
              {
        			//method add will add this person to the proper lists
            	  Person p =(Person)subject;
                  this.add(p);
              }
         else 
        	 throw new SimulationException(
        			 "unknown message: " + message);
        
    }

   

    /**
     * Adds one to the category of ages 
     * At the end of a time step the results are written to file 
     * 
     * @param currentTime time of event
     * @param ageclass category to add one
     * @param type What to save
     * @throws IOException 
     */
    protected void saveEvent(double currentTime, int[] ageclass, String type) 
    			{
       if(!saveevents)
    	   return;
       
    	//other wise gather this piece of data
    	 if(type.contains(Message.BIRTH)) 
                {
    		 // if saveevent is not set 'on' just return
    	    	if(saveevents == false)
    	    		return;
    	    	
    	    	while(ageclass[0]>= this.births.size())
            	{
            		 	this.births.add(new Double(0.0));
            	}
                    //put a 1 to the right age class
    		 		Double i = this.births.get(ageclass[0]);
    		 		//add one
    		 		i = new Double(i.intValue()+1);
    		 		//set
    		 		this.births.set(ageclass[0],i);
    		 	
                  
                }
            else if (type.contains(Message.WEDDING))
                {
            	//if saveevent is not set 'on' just return
            	if(saveevents == false)
            		return;
                    //put a 1 to the right age class
                    for(int sex =0; sex<Person.BOTH;sex++)
                    {	
                    	while(ageclass[sex]>= this.weddingpics[sex].size())
                    	{
                    		 	this.weddingpics[Person.MALE].add(new Double(0.0));
                    		 	this.weddingpics[Person.FEMALE].add(new Double(0.0));
                    	}
                        //number of weddings since the last output        
                        Double i = this.weddingpics[sex].get(ageclass[sex]);
                        i = new Double(i.intValue()+1);
                        this.weddingpics[sex].set(ageclass[sex],i);
                        
                    }
                    
                }
    }
    
    /**
     * Write all events that were registered since last time to outputlists
     * 
     * 
     * @param time
     */
    public void save(double time)
    {
         
    	// if saveevent is not set 'on' just return
            	if(saveevents == false)
            		return;
            	//Write the data to outputlists
                //births
                for(int x = 0; x<this.births.size();x++)
                {
                    
                           Double i = this.births.get(x);
                           OutputElement<Double> e = new OutputElement<Double>(time,i);
                           birthout.get(x).add(e);
                           //set value to zero
                           i = new Double(0);
                           this.births.set(x,i);
                     
                }
                
                //weddings
                for(int sex =0; sex<Person.BOTH;sex++)
                {
                    //number of weddings since last output
                    for(int x = 0; x<this.weddingpics[sex].size();x++)
                    {
                        
                    	if(x >= wedout[sex].size())
                    	{
                    		for(int i = this.wedout[sex].size(); i <= x; i++)
                    		{
                    			OutputList<Double> nextOlist = 
                    				new OutputList<Double>(sex+CAT+i);
                    			for(OutputElement<Double> oe : (OutputList<Double>)this.wedout[sex].get(0))
                    			{
                    				nextOlist.add(new OutputElement<Double>(oe.getTime(), 0.0));
                    			}
                    			
                    			this.wedout[sex].add(nextOlist);
                    		}
                    		this.wedout[sex].get(x).remove(this.wedout[sex].get(x).getLast());
                    	}
                                Double i = this.weddingpics[sex].get(x);
                                
                                OutputElement<Double> e = 
                                	new OutputElement<Double>(time,i);
                                
                                wedout[sex].get(x).add(e);
                                //set value to zero
                                i = new Double(0);
                                this.weddingpics[sex].set(x,i);
                        
                    }
                    
                                      
                }
                
                //add size 
                while(this.motherout.size()<this.mothers.size())
                {
                    this.motherout.add(OutputList.newOutputList(this.motherout.get(0).size(),MOTHER+this.motherout.size()+1));
                }
                //current number of mothers
                for(int x = 0; x<this.mothers.size();x++)
                {                  
                      
                    OutputElement<Double> e = new OutputElement<Double>(
                    		time, new Double(this.mothercount[x]));
                    this.motherout.get(x).add(e);
                         
                }
                
                //current number of singles
                for(int sex =0; sex<2;sex++)
                {
                    for(int x = 0; x<this.singleout[sex].size();x++)
                    {                  
                      
                    OutputElement<Double> e = null; 
                    if(sex == Person.MALE) 
                    	e = new OutputElement<Double>(time, new Double(this.singleMen.get(x).size()));
                    else if (sex ==Person.FEMALE) 
                    	e = new OutputElement<Double>(time, new Double(this.singleWomen.get(x).size()));
                    this.singleout[sex].get(x).add(e);
                    
                         
                    }
                }
                
               
       }
            
    
    
    /**
     * 
     * @see java.lang.Object#toString()
     */
    public String toString()
    {
        return FREYA_TEXT + weddings.size();
    }

    /**
     * Save the events that come through here
     * @param b
     */
    public void setSave(boolean b) {
       //switch on/off saveing
    	this.saveevents = b;
   
    }

   


	/**
     * Write the outputlists to file
     * 
     * @throws IOException 
     * 
     */
   
	@SuppressWarnings(PN.UNCHECKED)
	public void output(boolean onefile) 
    		throws IOException {
        
    	if(!saveevents) 
    		return;
    	
    	//separate file for each list
        if(onefile)
        {	
//        	print all to the same file
        	 OutputList.toFile( this.birthout,BIRTH);
             OutputList.toFile(this.motherout,MOTHER);
             OutputList.toFile( this.wedout[Person.MALE],WEDDED+File.separator+MALE);
             OutputList.toFile( this.wedout[Person.FEMALE],WEDDED+File.separator+FEMALE);
             OutputList.toFile( this.singleout[Person.MALE],SINGLE+File.separator+MALE);
             OutputList.toFile( this.singleout[Person.FEMALE],SINGLE+File.separator+FEMALE);
           
        }
        else
        {
        	 for(int x =0; x<birthout.size();x++)
             {
                 this.birthout.get(x).toFile(BIRTH);
                 this.motherout.get(x).toFile(MOTHER);
                 this.wedout[Person.MALE].get(x).toFile(WEDDED+File.separator+MALE);
                 this.wedout[Person.FEMALE].get(x).toFile(WEDDED+File.separator+FEMALE);
                 this.singleout[Person.MALE].get(x).toFile(SINGLE+File.separator+MALE);
                 this.singleout[Person.FEMALE].get(x).toFile(SINGLE+File.separator+FEMALE);
             }
        }
        
    }
    
    /**
     * Return a specific outputlist 
     * 
     * @param s
     * @param sex
     * @return outputlist
     */
    public List<OutputList> output(String s, int sex)
    {
        if(s.equalsIgnoreCase(BIRTH))
        {
            return this.birthout;
        }else if(s.equalsIgnoreCase(MOTHER))
        {
            return this.motherout;
        }else if(s.equalsIgnoreCase(SINGLE))
        {
            return this.singleout[sex];
        }else if(s.equalsIgnoreCase(WEDDING))
        {
            return this.wedout[sex];
        }else 
        	throw new SimulationException("no such output: " + s);
    }

 

    /**
     * 
     *
     */
	public void ragnarok() {
		//cut aliance with odin
		this.odin = null;
		
	}

   

}
