# Supplementary material for: Global elimination of leprosy by 2020: are we
Source: Parasit Vectors. 2015 Oct 22;8:548. doi: 10.1186/s13071-015-1143-4 (PMC4618543; doi:10.1186/s13071-015-1143-4)
Supplement: Additional file 3: — SIMCOLEP model with input files. Zip archive contains: Instruction file, SIMCOLEP model (version 1.4.12), Input files for India, Brazil and Indonesia, Source code, R-script for output. The contents of this zip archive are licensed under the Creative Commons Attribution-NonCommercial-NoDerivatives 4.0 International License. To view a copy of this license, visit http://creativecommons.org/licenses/by-nc-nd/4.0/ or send a letter to Creative Commons, PO Box 1866, Mountain View, CA 94042, USA. By opening Additional file 3, you agree to the aforementioned license. You are free to use and share (copy and redistribute the material in any medium or format) the material contained within Additional File 3 under the following terms: Attribution — You must give appropriate credit, provide a link to the license, and indicate if changes were made. You may do so in any reasonable manner, but not in any way that suggests the licensor endorses you or your use. NonCommercial — You may not use the material for commercial purposes. NoDerivatives — If you remix, transform, or build upon the material, you may not distribute the modified material. [file 13071_2015_1143_MOESM3_ESM.zip › Source code/simcolep/asgard/Hel.java]

/*
 * This file is part of SIMCOLEP, a simulation model developed by the Department of Public Health, 
 * Erasmus MC, University Medical Center Rotterdam, Rotterdam, The Netherlands.
 *
 * This work is licensed under the Creative Commons Attribution-NonCommercial-NoDerivatives 4.0 International License.
 * To view a copy of this license, visit http://creativecommons.org/licenses/by-nc-nd/4.0/ 
 * or send a letter to Creative Commons, PO Box 1866, Mountain View, CA 94042, USA
 *
 * You are free to:
 * Share — copy and redistribute the material in any medium or format
 * Under the following terms:
 * Attribution — You must give appropriate credit, provide a link to the license, and indicate if changes were 
 * made. You may do so in any reasonable manner, but not in any way that suggests the licensor endorses
 * you or your use.
 * NonCommercial — You may not use the material for commercial purposes.
 * NoDerivatives — If you remix, transform, or build upon the material, you may not distribute the modified material.
 */

/*
 * Created on 04-Nov-2005
 *
 */
package simcolep.asgard;

import java.io.Serializable;

import java.util.Random;
import java.util.SortedMap;
import java.util.Stack;
import java.util.TreeMap;


import simcolep.demo.Female;
import simcolep.demo.Male;
import simcolep.demo.Person;
import simcolep.demo.event.Death;
import simcolep.exceptions.SimulationException;

import simcolep.fun2.Archimedes;
import simcolep.fun2.Distributionable;
import simcolep.sim.Herbarium;
import simcolep.tools.PN;


/**
 *<i>Hel</i> is the daughter of Loki and reigns over the underworld which is convenient called Hell as well. Hel has one good side and one black side. 
 * The men that die of disease or at old age in bed go to Hel (the ones the die on the battlefield go to Valhalla).
 * 
 * In the simulation the Hel class has two functions: 
 * -Scheduling death
 * - and keeping and sending out empty Person objects for recycling
 * 
 * @author ir. E.A.J. Fischer
 * @version 1.0
 */
@SuppressWarnings("unchecked")
public final class Hel 
	implements Serializable, 
	Ase{
    

	/**serial version UID*/
    private static final long serialVersionUID = 3784036658043902757L;

    /**survival function for males*/
    private Distributionable survivalmale = null;
    
    /**survival function for females*/
    private Distributionable survivalfem = null;
    
    /**list with scheduled death times*/
    private transient SortedMap<Double, Integer> deaths = null;

    /**Stacks with dead individuals*/
    private transient Stack<Person>[] zombies = new Stack[2];

    /**
     * 
     * @param popnum
     */
    public Hel() {
        super();

        this.initialize();
    }
    
    /**
     * Initialize the godess Hel
     *
     */
    public void initialize()
    {
    	//set
    	deaths = new TreeMap<Double,Integer>();
    	
    	//survival functions
    	survivalmale = 
    		Archimedes.askDistribution(PN.MALE_SURVIVAL);
        survivalfem = 
        	Archimedes.askDistribution(PN.FEMALE_SURVIVAL);
        
        this.zombies[Person.MALE] = new Stack<Person>();
        this.zombies[Person.FEMALE] = new Stack<Person>();
    }
    
 
    
   /**
    * Draws an age of death and schedules a death event
    * 
    * @param p
    * @return deathAge
    */
    public double getDeathAge(Person p)
    {
        double deathAge = 0;
        
        double age = p.getAge(Odin.getCurrentTime());
        
        Random rand = 
        	Herbarium.rand(Herbarium.POP);
        
        //draw age of death conditional on the current age
        if(p.getSex()==Person.MALE)
        	{
        	if(age <= 0.0)
        		deathAge = survivalmale.drawX(rand.nextDouble());
        	else 
        		deathAge = survivalmale.drawXconditional(new double[]{rand.nextDouble(),p.getAge(Odin.getCurrentTime())});
        	}
        else if(p.getSex()==Person.FEMALE)
        {
        	if(age <= 0.0)
        		deathAge = survivalfem.drawX(rand.nextDouble());
        	else 
        		deathAge = survivalfem.drawXconditional(new double[]{rand.nextDouble(),p.getAge(Odin.getCurrentTime())});
        	} else {
					throw new SimulationException(
							SimulationException.NOSEX);
		}
       
        //return the death age
        return deathAge;
    }
    
    /**
     * Add one to the count of this death time
     * @param d
     */
    private void addDeathTime(double d) {
    	Double key = Double.valueOf(d);
    	
    	if(this.deaths.containsKey(key)){
    		//replace
    
    		Integer i = this.deaths.get(key);
			Integer newCount = new Integer(i.intValue()+1);
			this.deaths.put(Double.valueOf(key), newCount);
    	}
    	else //replace new
    	{
    		this.deaths.put(Double.valueOf(key), new Integer(1));
    	}
    }
    
    /**
     * remove one count of this death time
     * @param d
     */
    private void removeDeathTime(double d)
    {
    	Double key = Double.valueOf(d);
    	Integer i = this.deaths.get(key);
    	
    	if(i.intValue() == 1)
    		this.deaths.remove(Double.valueOf(key));
    	else 
    	{
    		Integer newCount = new Integer(i.intValue()-1);
    		this.deaths.put(Double.valueOf(key), newCount);
    	}
    }

	/**
     * 
     * @param from
     * @param to
     * @return size of the set of death times
     */
    public int getDeathDuring(double from, double to)
    {
      SortedMap<Double, Integer> submap = this.deaths.subMap(Double.valueOf(from),
    		   Double.valueOf(to));
      
      if(submap.isEmpty()) 
    	  return 0;
      int count =0;
      for(Integer i : submap.values())
      {
    	  count+=i.intValue();
      }
      return count;
    }

    /**
     * 
     * @param p
     * @param deathTime
     */
    public void schedule(Person p, double deathTime) {
        //schedule death event
        Death death = 
        	new Death(this, p, deathTime);
        Odin.getEventManager().schedule(death);
        
        //add to the list of death times
        this.addDeathTime(deathTime);
       
        
    }

    /**
     * 
     * @see simcolep.asgard.Ase#ragnarok()
     */
	public void ragnarok() {
		//
		this.deaths = null;
		//
		this.survivalfem = null;
		//
		this.survivalmale = null;
	}
    	
    @SuppressWarnings(PN.UNCHECKED)
	public void enterHel(Person p)
    {
    	//remove its death time from the set
    	this.removeDeathTime(Double.valueOf(p.getDeathAge()+p.getBdate()));
    	
    	//strip person
    	Person person = Person.strip(p);
    	//add to the zombies
    	this.zombies[p.getSex()].add(person);
    
    }
    /**
     * 
     * @param sex
     * @return an previously used object or a new person
     */
    public Person dispense(int sex)
    {
    	if(this.zombies[sex].isEmpty())
    		{
    			if(sex == Person.MALE)
    				return new Male();
    			else if(sex == Person.FEMALE)
    				return new Female();
    			else 
    				throw new SimulationException(
    						SimulationException.NOSEX);
    		}
    	else
    		return (Person)this.zombies[sex].pop();
    	
    		
    }

    /**
     * Nothing to save
     * @see simcolep.asgard.Ase#setSave(boolean)
     */
	public void setSave(boolean b) {
		//nothing to save
		return;
		
	}
    

}
