# Supplementary material for: Global elimination of leprosy by 2020: are we
Source: Parasit Vectors. 2015 Oct 22;8:548. doi: 10.1186/s13071-015-1143-4 (PMC4618543; doi:10.1186/s13071-015-1143-4)
Supplement: Additional file 3: — SIMCOLEP model with input files. Zip archive contains: Instruction file, SIMCOLEP model (version 1.4.12), Input files for India, Brazil and Indonesia, Source code, R-script for output. The contents of this zip archive are licensed under the Creative Commons Attribution-NonCommercial-NoDerivatives 4.0 International License. To view a copy of this license, visit http://creativecommons.org/licenses/by-nc-nd/4.0/ or send a letter to Creative Commons, PO Box 1866, Mountain View, CA 94042, USA. By opening Additional file 3, you agree to the aforementioned license. You are free to use and share (copy and redistribute the material in any medium or format) the material contained within Additional File 3 under the following terms: Attribution — You must give appropriate credit, provide a link to the license, and indicate if changes were made. You may do so in any reasonable manner, but not in any way that suggests the licensor endorses you or your use. NonCommercial — You may not use the material for commercial purposes. NoDerivatives — If you remix, transform, or build upon the material, you may not distribute the modified material. [file 13071_2015_1143_MOESM3_ESM.zip › Source code/simcolep/asgard/Idunn.java]

/*
 * This file is part of SIMCOLEP, a simulation model developed by the Department of Public Health, 
 * Erasmus MC, University Medical Center Rotterdam, Rotterdam, The Netherlands.
 *
 * This work is licensed under the Creative Commons Attribution-NonCommercial-NoDerivatives 4.0 International License.
 * To view a copy of this license, visit http://creativecommons.org/licenses/by-nc-nd/4.0/ 
 * or send a letter to Creative Commons, PO Box 1866, Mountain View, CA 94042, USA
 *
 * You are free to:
 * Share � copy and redistribute the material in any medium or format
 * Under the following terms:
 * Attribution � You must give appropriate credit, provide a link to the license, and indicate if changes were 
 * made. You may do so in any reasonable manner, but not in any way that suggests the licensor endorses
 * you or your use.
 * NonCommercial � You may not use the material for commercial purposes.
 * NoDerivatives � If you remix, transform, or build upon the material, you may not distribute the modified material.
 */

/*
 * Created on 04-Nov-2005
 *
 */
package simcolep.asgard;

import java.util.ArrayList;
import java.util.LinkedHashSet;
import java.util.List;
import java.util.Random;
import java.util.Set;

import nl.mgz.simulation.discreteevent.EventManager;
import nl.mgz.simulation.discreteevent.Target;


import simcolep.demo.Inhabitant;
import simcolep.demo.Level;
import simcolep.demo.Person;
import simcolep.demo.Female;
import simcolep.exceptions.SimulationException;


import simcolep.fun2.Archimedes;
import simcolep.fun2.Distributionable;

import simcolep.lepra.Clinic;
import simcolep.lepra.Morbus;
import simcolep.lepra.State;
import simcolep.lepra.Strain;

import simcolep.lepra.event.TransmissionDwelling;
import simcolep.lepra.event.TransmissionImport;
import simcolep.lepra.event.TransmissionRM;
import simcolep.lepra.event.intervention.DelayedSelfReport;
import simcolep.lepra.function.DiseaseHistory;
import simcolep.lepra.function.Kernel;
import simcolep.lepra.mendel.GeneModel;
import simcolep.lepra.mendel.Genomable;
import simcolep.lepra.mendel.InheritanceModel;
import simcolep.lepra.mendel.iModel;

import simcolep.tools.PN;
import simcolep.tools.io.SimulationLog;
import simcolep.tools.message.Message;
import simcolep.tools.message.Notifyable;
import simcolep.tools.message.Ratatosk;


import simcolep.sim.DiseaseRun;
import simcolep.sim.Gylfi;
import simcolep.sim.Herbarium;
import simcolep.sim.Main;


/**
 * <i>Idunn</i> godess of health, wife of Thor
 * 
 * <code>Idunn</code> governs all disease related procedures
 *   *  
 * @author ir. E.A.J. Fischer
 * @version 1.1
 */
public final class Idunn 
			extends Target 
				implements Notifyable, 
						Ase{

	private static final String IMPORT_MARK = "import"; //$NON-NLS-1$

	/**serialVersionUID*/
    private static final long serialVersionUID = 
    	8977315189008285977L;

    /**
	 * listens to the following messages of Ratatosk
	 */
	protected static final String[] listensTo = {Message.ACTIVATE,//activate
												Message.BIRTH, //birth
												Message.ADDINHABITANT,  //add inhabitant
												Message.REMOVEINHABITANT, //remove inhabitant
												Message.IMPORTINFECTION, //import infection
												Message.EXTINCT //infection goes extinct
												};

	/*import coding*/
	/**random*/
	private static final int RANDOMIMPORT = 0;
	/**susceptibles*/
	private static final int SUSCEPTIBLEIMPORT = 1;
	/**type*/
	private static final int TYPEIMPORT = 2;
	/**dwelling size*/
	private static final int DWELLIMPORT = 3;

	private static final String AFTERROUNDMESSAGE = " after: ";

	private static final String NOIMPORTMESSAGE = " No import possible ";

	/*Parameter names*/
	
	
	/**time of the first import of infection*/
    private static double time_of_firstImport = 
    							Double.POSITIVE_INFINITY;
    

    /**number of imports per import event*/
	protected static double imports_per_event = 0;
    
	/**how to import infection<br> 
	0: Random  <br>
	1: Only susceptibles<br>
	2: Only certain type<br>
	3: Random within a certain household size<br>*/
	private static int import_method = 0;
	
	/**method 2: type to import to*/
	private static int import_type = 4;
	
	/**method 3: household size to import in*/
	private static int import_hhsize = 2;
	
	private int importcounter =0;
    /** 
     * Code to determine random mixing:
     * <li> code 888 : Members of the own level (and sublevel) are not included in the mixing
     * <li> code 999 : Nobody excluded
     */
	protected static int random_mixing_code = 0;
    
    /**instances of Idunn*/
    private static Idunn idunn  = null;
    
    /**event manager */
    private static EventManager em = null;

    private static double[] curTime = new double[1];
    
    /**disease functions*/
    protected static DiseaseHistory[]disfunc 
    				= null;

    /**inheritance model of disease types*/
    public static InheritanceModel i_Model = null;

    
    
    /**number of morbi per individual*/
	public static int LAYERS = 0;

	/**two mechanisms by which people are susceptible are possible thus and genes and/or household*/
	private static boolean twosusmechanisms = false;

	public static double MAXFU;

	/**
	 */
    public static boolean inSafeMode()
    {
    	return DiseaseRun.inSafeMode();
    }
    /**
     * Initialize Idunn
     *
     */
	public static void init()
    {
			//for debugging
	 	Morbus.saveDiseaseHistory = 
    		Gylfi.ask(PN.SAVEHISTORY);
	 	
	 	//number of specified disease types 
	 	Morbus.DISEASE_TYPES = 
	 		Archimedes.askInteger(PN.DISEASETYPES);
    		   
	 	Morbus.RELAPSETYPE =
	 		Archimedes.askInteger(PN.RELAPSETYPE);
	 		
	 	Idunn.LAYERS = 
	 		Archimedes.askInteger(PN.L);
	 	
	    //get the disease function
	    disfunc = 
	    	new DiseaseHistory[Morbus.DISEASE_TYPES];
	      
	    for(int x = 0; x<Morbus.DISEASE_TYPES;x++)
	         disfunc[x] = 
	        	(DiseaseHistory)Archimedes.ask(PN.DISEASE_HISTORY+x);
	    
	    Idunn.twosusmechanisms = Gylfi.ask(PN.TWOSUSMECH);
	    
	    if(Idunn.twosusmechanisms)
	    	System.out.println("\r\nTAKE NOTICE: Two mechanisms for susceptibility working alongside");
	    //determine which inheritance model is used
	    //0: Random
	    //1: Inheritance of type
	    //2: Inheritance of susceptibility
	    int inheritance_model =
	    		Archimedes.askInteger(PN.IMODELNAME);
	    //inheritance model parameters
	    double[] i_model_parameters = new double[0];
	    if(inheritance_model == 0)
	    {
	    	Idunn.i_Model = 
	    		iModel.RandomModel.getModel();
	    	
	    	//parameters
	    	i_model_parameters = new double[0]; 
	    }
	    else if (inheritance_model == 1){
			    Idunn.i_Model = 
			    	iModel.TypeModel.getModel();
			    
			    i_model_parameters = new double[1];
			    i_model_parameters[0] = 
			    	Archimedes.askDouble(PN.PROBDISMOM);
			    }
	    else if(inheritance_model == 2)
	    {
	    	Idunn.i_Model = 
	    		iModel.SusceptibleModel.getModel();
	    	
	    	 i_model_parameters = new double[1];
			    i_model_parameters[0] = 
			    	Archimedes.askDouble(PN.PROBDISMOM);
	    } else if(inheritance_model == 3)
	    {
	    	Idunn.i_Model = 
	    		iModel.GeneModel.getModel();
	    	//number of genes
	    	 i_model_parameters = new double[1];
			    i_model_parameters[0] = 
			    	Archimedes.askDouble(PN.NUMOFGENES);
			    
			   GeneModel.starthomozygous = Gylfi.ask(PN.HOMOZYGOUS); 
	    }else
	    	throw new SimulationException("unknown inheritance model: " + inheritance_model);
	    //set the model
	    Idunn.i_Model.setModel(
	    		i_model_parameters);
	    
	    //contact rates
	    random_mixing_code = 
	    	Archimedes.askInteger(
	    			PN.RANDOMMIXINGCODE);
       
	    //initialize Strain
	    Strain.initialize();
	    
	    //instantiate idunn array
	    idunn = new Idunn();
	    
	    //add a clinic to the Idunn
	    idunn.clinic = 
	        		new Clinic();
	       
	    //set the interventions 
	    idunn.clinic.setInterventions(Gylfi.ask(PN.CONTACTTRACING),
	        		Gylfi.ask(PN.PROPHYLACTIC),
	        		Gylfi.ask(PN.SURVEY),
	        		Gylfi.ask(PN.BLANKET),
	        		Gylfi.ask(PN.FOLLOWUP), 
	        		Gylfi.ask(PN.BCGREVAC),
	        		Gylfi.ask(PN.BCGPROTECT),
	        		Gylfi.ask(PN.BCGSHIFT),
	        		Gylfi.ask(PN.CONTACTVACCINATION),
	        		Gylfi.ask(PN.BCGCAMPAIGN));
    }
    /**
     * Set maximum number of follow ups
     * 
     * @param maxfu
     */
	public static void setMaxFU(double maxfu) {
		Idunn.MAXFU = maxfu;
		
	}
    /**
     * Initialize the events for the import of disease 
     * 
     *
     */
    public static void initImport()
    {
    	//how to import
    	import_method =
    		Archimedes.askInteger(
    				PN.IMPMETHOD);
    	
    	if(import_method == 2)
    		import_type = 
    			Archimedes.askInteger(
    					PN.IMPTYPE);
    	else if(import_method == 3)
    		import_type =
    			Archimedes.askInteger(
				PN.IMPHHSIZE);
    	
    	 //and parameters
	    imports_per_event = 
	    	Archimedes.askDouble(
	    			PN.IMP_PER_EVENT);
	    //first import at...
	    time_of_firstImport = 
	    	Archimedes.askDouble(
	    			PN.TIMEFIRSTIMP);
	    
	    //number of imports
	    int imp_events 
	    		= Archimedes.askInteger(
	    				PN.IMPEVENTS);
	    
	    //set parameters and schedule first import for each idunn
	   	//set the number
	   	idunn.import_events =
	    		imp_events;
	    	
	   	//schedule the first
	    idunn.scheduleImport();
	    
    }
    
    /**
     * Set the code for random mixing
     * <li>777: All but the own dwelling
     * <li>888: All but the own neighbourhood and thus needs specification of the neighbourhood
     * <li>999: Every person
     * 
     * @param rm
     */
    public static void setRandommixing(int rm)
    {
    	random_mixing_code = rm;
    }
	

    
    /**
     * Getter for the instance of Idunnn for this population with popnum as identification
     * 
     * @return idunn[popnum]
     */
    public static Idunn getIdunn()
    {
    	return idunn;
    }
    
    
    
   /**
    * Duration until latency
    * 
    * @param m
    * 
    */
    public static double getLatency(Morbus m)
    {
        return disfunc[m.getType()].getLatency(Herbarium.rand(Herbarium.DIS), m.getOwner().getAge(Idunn.getCurrentTime()));
    }
    /**
     *  The incubation until paucibacilary
     *  
     * @param m
     * @return incubation period to PB
     */
    public static double getIncPB(Morbus m)
    {
         return disfunc[m.getType()].getIncubationPB(Herbarium.rand(Herbarium.DIS), m.getOwner().getAge(Idunn.getCurrentTime()));
    }
    
    /**
     * The incubation until multibaccilary 
     * 
     * @param m
     * @return incubation period to MB
     */
    public static double getIncMB(Morbus m)
    {
         return disfunc[m.getType()].getIncubationMB(Herbarium.rand(Herbarium.DIS), m.getOwner().getAge(Idunn.getCurrentTime()));
    }
    
    /**
     * Duration between end latency period and selfhealing
     * 
     * @param m
     * @return time until self healing
     */
    public static double getSelfhealing(Morbus m)
    {
        return disfunc[m.getType()].getSelfHealing(Herbarium.rand(Herbarium.DIS), m.getOwner().getAge(Idunn.getCurrentTime()));
    }
    
    /**
     * Get the period between first symptoms and detection (and treatment)
     * 
     * @param m
     * @return period betweeb symptoms and passive detection
     */
    public static double getDetection(Morbus m)
    {
       return disfunc[m.getType()].getPasDetection(m,
    		   Herbarium.rand(Herbarium.DIS));
    }
    
    /**
     * The sequence of types in natural progression
     * 
     * @param type
     * @return disfunc[type].getStates();
     */
    public static int[] getStateSequence(int type)
    {
    	return disfunc[type].getStates();
    }
    /**
     * 
     * @return time of the simulation
     */
    public static double getCurrentTime() {
        if(em == null)
        	return Double.NEGATIVE_INFINITY;
        return em.getTime();
    }

    /**
     * 
     * @return time of the simulation in an array
     */
    public static double[] getCurrentTimeArray() {
        if(em == null)
        	curTime[0] = Double.NEGATIVE_INFINITY;
        else
        	curTime[0]=em.getTime();
        
        return curTime;
    }
    /**
	 * Set the EventManager
	 * @param em
	 */
	public static void setEventManager(EventManager em) {
		Idunn.em = em;
		
	}
	/**
     * 
     * @return the event manager of the simulation
     */
    public static EventManager getEventManager() {
        
        return em;
    }
    
    
	

    /**
	 * total number of import events
	 */
	protected int import_events = 0;

	/**
	 * function to time imports of infection
	 */
	protected Distributionable TimeOfImport = null;

	/**
	 * clinic for the population
	 */
	private Clinic clinic = null;

	/**
	 * List of morbi ready for self reporting before start of treatment.
	 * These are scheduled for real passive detection at start of treatment
	 */
	private List<Morbus> delayedSelfreporters = null;

	/**
	 * Constructor for Idunn
	 */
	private Idunn() {
	    super();
	   	               
	    //register with Ratatosk
	    for(String s : listensTo)
	    {
	        Ratatosk.register(Message.formulate(s),this);
	    }
	    
	    Idunn.i_Model.reset(); 
	}

	/**
     * Removes all transmission that would occur within the level of this person that is removed
     * 
     * @param person
     * @param level 
     */
    protected void removedFromLevel(Person person, Level level) {
       
    	for(int i = 0 ; i < Idunn.LAYERS; i++)
       {
	    	//get the Morbus  
	    	Morbus m = 
	    		(Morbus) person.getMorbus(i);
	    	//and cancel its events targeted at the level-inhabitants 
	    	m.cancelLevel();
	    	
	    	if(Idunn.twosusmechanisms)
				if(level.getDFactor(i))
					if(!m.isDead)
						m = setTSMPhenotype(m,false);
       }
    
    }

    /**
     * Sets the phenotype accordingly to leaving or entering a susceptible household.
     * Genetic susceptibility overrules any other setting
     * 
     * @param m
     * @param enter true -> added to household, false -> removed from household
     * @return
     */
    private Morbus setTSMPhenotype(Morbus m, boolean enter) {
		//entering a household
    	if(enter)
    	{
    		if(m.getState()==State.NEVER_SUSCEPTIBLE_STATE)//not genetically susceptible
    		{
    			//determine the new type
    			Distributionable frac = 
    				Archimedes.askDistribution(PN.TSMDIST);
    			double type = 
    				frac.drawX(Herbarium.rand(Herbarium.DIS).nextDouble());
    			    			
    			m.changeType((int) type);
    		}
    	}
    	//removed from the household
    	else 
    		{
    			if(m.getState()==State.SUSCEPTIBLE_STATE)
    			{
    				m.changeType(m.getGenome().getPhenotype());
    			}
    		}
		
		return m;
	}
	/**
     * Schedule transmission to the other inhabitants of the level to which the person was added
     * @param person
     */
    @SuppressWarnings(PN.UNCHECKED)
	public void addedToLevel(Person person) {
       //get the level
    	Level l = 
    		(Level)person.getLevel();
         
    	if(Idunn.twosusmechanisms)
    		for(int i = 0; i < Idunn.LAYERS;i++){
    			if(l.getDFactor(i))
    			{
    				Morbus m = person.getMorbus(i);
    				m = setTSMPhenotype(m,true);
    			
    				}
    		}
        //iterate the inhabitants of the level 
    	//so that we know if some one is infected 
    	//yes or no
    	for(Inhabitant inhabitant : l.getInhabitants())
        	{
    		//iterate the morbi
    		for(int index = 0 ; index <Idunn.LAYERS; index++)
	    		{
	    			Morbus inhabitant_morbus = 
	    				((Person)inhabitant).getMorbus(index);
	    			
	    				    			
	    			//check whether one of the two is infectious
	    			if(inhabitant_morbus.isInfectious() || person.getMorbus(index).isInfectious())
	    			{
	    				if(inhabitant_morbus.getState()== State.SUSCEPTIBLE_STATE)
	    					this.scheduleDwellingTransmission(person.getMorbus(index),inhabitant_morbus);
	    				else if(person.getMorbus(index).getState()== State.SUSCEPTIBLE_STATE)
	    					this.scheduleDwellingTransmission(inhabitant_morbus, person.getMorbus(index));
	    			}
	    		}		
        	}
        
    }

   /**
     * Set the morbus object to this person
     * 
     * @param person for whom the morbus is going to be set
     * @param mother The mother
     *
     */
	@SuppressWarnings(PN.UNCHECKED)
	public void setMorbus(Person person, 
			Female mother) {
		//obtain random number generator
		Random rand = Herbarium.rand(Herbarium.DIS);
		 //the type variable
		Genomable genome = null;

		//set for each layer
		for(int i = 0; i < Idunn.LAYERS; i++)
		{
			genome = i_Model.getGenotype(
						mother.getMorbus(i).getGenome(),
						mother.getSpouseGenotype(i), 
						rand);
				
		  //create morbus
	      Morbus m = 
	    	  new Morbus(genome);
	      
	      m.setLayer(i);
	      
	      //add to person
	      person.setMorbus(m,i);
	      
	      //add to the clinic
	      this.getClinic().getRegister().addMorbus(m);
		}
    }

	
    /**
	 * Transmit infection from source to vic
	 * If the vic and source are dwelling members and this transmission was 
	 * not succesful a new within dwelling transmission is scheduled
	 * 
	 * @param vic
	 * @param source
	 */
	public boolean transmit(Morbus vic, 
			Morbus source, 
			int infect_at_level)
	{
	    
	    //if either the source is not infectious or the victim not susceptible return without transmission
	   if(!source.isInfectious())
		   return false;
	
	   //if the victim is not susceptible
	   if(vic.getState()!=State.SUSCEPTIBLE_STATE)
		   return false;
	
	   //if the victim is immune
	   if(vic.getType()==Morbus.IMMUNE_TYPE) 
		   return false;
	
	   //infect victim if succesfull end of this
	   if(vic.infect(source, Idunn.getCurrentTime(),
			   infect_at_level))
	    	return true;
	
	   //else the transmission was not succesfull for some other reason
	   //so schedule again a transmission event
	   if(vic.getOwner().getLevel().equals(source.getOwner().getLevel()))
		   Idunn.getIdunn().scheduleDwellingTransmission(
				   source,
				   vic);
	   
	   return false;
	}

	/**
     * Spread the disease to a random person in the population
     * 
     * Code to determine random mixing:
     * <li> code 777 : Inhabitants of the own dwelling (lowest level) are not included in the mixing
     * <li> code 888 : Members of the own level (and sublevel) are not included in the mixing
     * <li> code 999 : Nobody excluded (PREFERRED!!)
     * 
     * The size (or denominator) to select a person from already simulated levels is given by the virtual size of a level. 
     * If the selected level is however the highest ranking level we assume this to be the TOP level which is the population.
     * Than the current population size is the denominator.
     * 
     * @param source
     * @throws Exception 
     * 
     */
     public void spread(Morbus source) throws Exception 
	{
    	 //obtain random number generator
 		Random rand = 
 			Herbarium.rand(Herbarium.DIS);
	
 		//determine rank
		int rank = 
			this.spread_rank();
		
		Morbus victim = null;
		//split up between methods of selection
		
		//if rank is top rank select through population register rather than through levels
		if(rank == 
			Odin.getOdin().getLevelRegister().getToplevel().getRank())
		{
			victim = 
				this.getVictimFromGeneralPopulation(rand, source);
			
		}else {
			victim = 
				this.getVictimFromNeighbourhood(rand, source, rank);
		}
			
		//check the household for having the 'd-factor'
		if(victim.getOwner().getLevel().getDFactor(victim.getLayer())||Idunn.twosusmechanisms)
		{
		//transmit the infection
		if(this.transmit(victim,
			source,
			rank))
			{
				this.getClinic().getRegister().registerTransmission(rank);
			}
		}

	}
     
     /**
      * 
      * @param rand
      * @param source
      * @param rank
      * @return victim
      */
     private Morbus getVictimFromNeighbourhood(Random rand, Morbus source, int rank) {
    	 
    	 //get shared level
 		Level shared_level = 
 			this.getSharedLevel(source, rank);
 		
 		//if it is the highest use this faster method
 		if(shared_level.isHighest())
 			return this.getVictimFromGeneralPopulation(rand, source);
 		
 		//temporarily remove source from level
 		Level source_level = source.getOwner().getLevel();
 		
 		source_level.removeInhabitantWithoutNotification(source.getOwner());
 		
 		
 		//determine the index of the victim
 		int vic_index = 
 			rand.nextInt(shared_level.getHabitationSize());
 		
 		//iterate the levels until you find the index
 		//get the random person from this 'super'level
 		Person victim =
 			(Person) shared_level.getInhabitant(vic_index);
 	
 		//add source to 
 		source_level.addInhabitantWithoutNotification(source.getOwner());
 		
 		return victim.getMorbus(source.getLayer());
	}

	/**
      * 
      * @param source
      * @return
      */
 	@SuppressWarnings("unchecked")
	private Morbus getVictimFromGeneralPopulation(Random rand, Morbus source) {
 		
 		/*This is a selection method that determines the victim using information on population size,
 		 * but only drawing one random index*/
 		int layersize = Odin.getOdin().getPopRegister().getSize();
 		
 		if(layersize == 0)
 			return null;
 		//number of layers
		int layers = 
			Idunn.LAYERS;
		
		int index = rand.nextInt(layersize*layers -1);
 		
 		int sourcelayer = source.getLayer();
 		
 		int viclayer = (index-index%layersize)/layersize; 
 		 		
 		if(viclayer == sourcelayer)
 		{
 			if(index%layersize == layersize - 1)
 				viclayer +=1; //add one
 			else{
	 		//select theperson
	 			return Odin.getOdin().getPopRegister().getPerson(index%layersize).getMorbus(viclayer);
 			}
 		}
 		
 		if(viclayer>sourcelayer)
 		{
 			index +=1;
 		}
 		
 		return Odin.getOdin().getPopRegister().getPerson(index%layersize).getMorbus(viclayer);
 	}

	/**
      * Draw the rank to which the infection will spread
      * 
      * @param source
      * @return rank
      */
     private int spread_rank()
     {
    	 //obtain random number generator
 		Random rand = 
 			Herbarium.rand(Herbarium.DIS);
 		
     	int rank = 0;
     	
     	if(Archimedes.askInteger(PN.LEVELDEPTH)==Level.DWELLING_RANK)
     		rank = 1;
     	else{
//     		random number
             double rand_neighbourhood = 
             	rand.nextDouble();
             
             //start at a rank lower than the lowest possible ranking
            rank = 
             	(int)Archimedes.ask(PN.RANKCONTACT).getY(rand_neighbourhood);
            	}
     	return rank;
     }
     
     /**
      *Get the level that is shared by this source and has rank
      *
      * @param source
      * @param rank
      * @return shared_level
      */
     private Level getSharedLevel(Morbus source, int rank)
     {
     	Level shared_level = 
     		source.getOwner().getLevel();
     	
     	for(int x = 0; x<rank;x++)
     		shared_level = 
     			(Level) shared_level.getSuperlevel();
     	
     	return shared_level;
     	
     }
    /**
     * Imports external infections. 
     * <br> Import occur in one of 4 methods:<br><br>
     * 0: random selection<br>
	 *1: Only susceptibles<br>
	 *2: Only certain type<br>
	 *3: Only certain household size<br><br>
     * 
     * <br>
     * The parameters imports_per_event works in the following way:
     * if imports_per_event is smaller than 1 this means
     * a number proportional to the population size is imported
     * otherwise the number is imported specified by this parameter
     * <br> e.g.
     * imports_per_event = 0.01 and population size = 100 than 1 infection is imported
     * if imports_per_event = 2 than 2 will be imported
     * 
     * 
     * @throws Exception 
     */
    
    public void external() 
    {
    	//obtain random number generator
		Random rand = 
			Herbarium.rand(Herbarium.INTRO);
	   
		//Determine the number of imports (if imports_per_event is smaller than 1 this means 
		//a number proportional to the population size is imported
		//otherwise we import the number specified by this parameter
		int imps = 0;
		
		if(Idunn.imports_per_event < 1.0)
			imps = (int) (Idunn.LAYERS*
				 Math.round(Odin.getOdin().getPopRegister().getSize()*Idunn.imports_per_event));
		else
			imps = (int)Idunn.imports_per_event;
		
		//prevent rounding resulting in no imports
		if(imps < 1 && Idunn.imports_per_event > 0)
			imps = 1;
		
		if(import_method == RANDOMIMPORT) 
			this.externalRandom(imps, rand);
			//susceptible
		else if(import_method == SUSCEPTIBLEIMPORT) 
			this.externalSusceptible(imps, rand);
			//certain type
		else if(import_method ==TYPEIMPORT) 
			this.externalType(imps, rand);
			//level size
		else if(import_method == DWELLIMPORT) 
			this.externalDwelling(imps, rand);
			
		return;
	
    }
    /**
     * 
     * @param imps
     * @param rand
     */
    private void externalDwelling(int imps, Random rand) {
    	//get person from population 
    	List<Level> l_list =new ArrayList<Level>( 
			   Odin.getOdin().getLevelRegister().getLevels(import_hhsize));
    	
    	if(l_list.isEmpty())
    		return; 
    	/**/
    	for(int i = 0; i<imps; i++)
    	{
	    	Level level = 
				  l_list.get(rand.nextInt(l_list.size()));
	    	int layer =
	    		rand.nextInt(Idunn.LAYERS);
			  
	    	if(level.getDFactor(layer)||Idunn.twosusmechanisms)
	    	{
				Morbus m = 
					  ((Person)level.getInhabitant(rand)).getMorbus(layer);
				
	
	    		 if(m.getState()==State.SUSCEPTIBLE_STATE)
	    		 {
		     		 //infect the morbus (infection level is clear)
		             m.infect(IMPORT_MARK+this.importcounter,
		             		Idunn.getCurrentTime(), 
		             		Strain.IMPORTARC);
		             this.importcounter++;
		          }
	    	}else i = i-1;
    	}
		
	}
    
    /**
     * Import infections in a certain type of leprosy
     * 
     * @param imps
     * @param rand
     */
	private void externalType(int imps, Random rand) {
    	//if there are less susceptibles than imports infect all
		if(Idunn.getIdunn().getClinic().getRegister().getType(import_type) < imps)
			{
				Idunn.getIdunn().infectall();
				return;
			}
		//else but only when having the right type
		Set<Morbus>victims = new LinkedHashSet<Morbus>();
		//select those to import
		int safety_counter = 0;
		while(victims.size() < imps)
    	{
    		 
    		 List<Morbus> type_list =
    			 new ArrayList<Morbus>(this.clinic.getRegister().getMorbiOfType(import_type));
    		     		                   
     		Morbus m = 
     			type_list.get(rand.nextInt(type_list.size()));
     		     		
     		
     		 if(m.getState()==State.SUSCEPTIBLE_STATE)
     		 {	     		
     			 if(m.getOwner().getLevel().getDFactor(m.getLayer())||Idunn.twosusmechanisms)
     				 victims.add(m);
     			
     		 }
     		safety_counter++;
     		
     		if(safety_counter == 2*type_list.size())
     		{
     			SimulationLog.log("At time: "+
     					Idunn.getCurrentTime()+
     					NOIMPORTMESSAGE + 
     					AFTERROUNDMESSAGE + safety_counter +
     					" tries "+PN.TAB+
     					" in a list of size: " + 
     					type_list.size()+PN.LINESEPARATOR);
     			break;
     		} 	 
       	}
	
		//infect all victims
		for(Morbus m : victims)
		{
			 //infect the morbus (infection level is clear)
            m.infect(IMPORT_MARK +this.importcounter,
            		Idunn.getCurrentTime(), 
            		Strain.IMPORTARC);
            this.importcounter++;
		}
	}
	/**
     * Infect susceptibles
     * @param imps
     * @param rand
     */
    private void externalSusceptible(int imps, Random rand) {
    	//if there are less susceptibles than imports infect all
		if(Idunn.getIdunn().getClinic().getRegister().getSusceptibles() < imps)
			{
				Idunn.getIdunn().infectall();
				return;
			}
		//same as random but only with succesfull import count
		for(int i = 0; i < imps;)
    	{
    		 Person p = 
    			 Odin.getOdin().getPopRegister().getPerson(rand);
    		 
    			//determine a layer (at random)
     		int layer = 
     			rand.nextInt(Idunn.LAYERS);
     		                   
     		Morbus m = 
     			p.getMorbus(layer);
     		
     		
     		 if(m.getState()==State.SUSCEPTIBLE_STATE)
     		 {
     			 if(m.getOwner().getLevel().getDFactor(m.getLayer())||Idunn.twosusmechanisms)
     			 {
	     				 //infect the morbus (infection level is clear)
	     			 
		             m.infect(IMPORT_MARK+i,
		             		Idunn.getCurrentTime(), 
		             		Strain.IMPORTARC);
		             //add 0one
		             i++;
     			 }
     		 }
    		 
    	}
		
	}
	/**
     * Randomly import infection
     * @param imps
     * @param rand
     */
    private void externalRandom(int imps, Random rand)
    {
    	for(int i = 0; i < imps;i++)
    	{
    		 Person p = 
    			 Odin.getOdin().getPopRegister().getPerson(rand);
    		 
    			//determine a layer (at random)
     		int layer = 
     			rand.nextInt(Idunn.LAYERS);
     		                   
     		Morbus m = 
     			p.getMorbus(layer);
     		
     		 boolean state = 
             	(m.getState()==State.SUSCEPTIBLE_STATE);
     		 if(state)
     		 {
     			 if(m.getOwner().getLevel().getDFactor(m.getLayer())||Idunn.twosusmechanisms)
     			 {
		     		 //infect the morbus (infection level is clear)
		             m.infect(IMPORT_MARK+this.importcounter,
		             		Idunn.getCurrentTime(), 
		             		Strain.IMPORTARC);
		             this.importcounter++;
	   			 }
     		 }
    		 
    	}
    	
    }

    
    /**
     * Try to infect all on the basis of the import method. This means that all susceptibles are 
     * infected for import_method == 1 and all of import_type for import_method == 2 
     *
     */
	private void infectall() {
		
		double time = getCurrentTime();
		
		for(Object m : this.clinic.getRegister().getRegister())
		{
			Morbus morbus = (Morbus) m;	
			
					boolean infect = true;
					if(import_method == 2)
						{
						infect =(morbus.getType()==Idunn.import_type); 
						}
					if(infect)
							{ 
						morbus.infect(IMPORT_MARK+this.importcounter, 
														time,
									Strain.IMPORTARC);
						this.importcounter++;
						}
		}
		
	}

	/**
     * Schedule transmission events to all members of the new Level
     * @param source
     */
	public void newInfectionInDwelling(Morbus source) {
        
        //Schedule transmission to all non-infected level-inhabitants
        //get the level inhabitants
        Set<Inhabitant> l = 
        	 source.getOwner().getLevel().getInhabitants();
        
        //iterate the inhabitants
        for(Inhabitant p : l)
        {
                //get the morbus of the right layer
        	Morbus vic = 
        		((Person)p).getMorbus(source.getLayer());
            
        	if(vic.getState()== State.SUSCEPTIBLE_STATE)
            {
                if(vic.getType()!=Morbus.IMMUNE_TYPE)//not immune
                {
                    this.scheduleDwellingTransmission(source,vic);
                }
            }
        }
        
        
    }
    
    /**
     * Schedules an event of transmission to the general population
     * 
     * @param source
     */
    @SuppressWarnings(PN.UNCHECKED)
	public void scheduleToGeneralPopulation(Morbus source)
    {
//    	obtain random number generator
		Random rand = Herbarium.rand(Herbarium.DIS);
        //contact rate to general population gp
        double c = 
        	Archimedes.askDouble(PN.CONTACT_GP);
        
        //if contact rate is 0 return
        if(c <= 0.000000)
        	return;
        
        // get the transmission time
        double t = 
        	source.next(Idunn.getCurrentTime(),c, rand);
        //if the time is larger than the selfhealing time return 
        if(t>source.getSelfhealingTime())
        	return;
        //if the person is dead
        if(t>((Person)source.getOwner()).getDeathTime())
        	return;
        
        //schedule an event
        //create event
        TransmissionRM trm = 
        	new TransmissionRM(source,source,t);
        //schedule
        Idunn.em.schedule(trm);
        //add to the source
        source.addSourcedEvent(trm);
    }
    
    /**
	* Determines the transmission time for this level/these levels 
	* and schedules a transmission event
	* @param source
	* @param vic
	* 
	*/
	protected void scheduleDwellingTransmission(Morbus source, Morbus vic) {
		
		//obtain random number generator
		Random rand = Herbarium.rand(Herbarium.DIS);
		
		//get the time of the next transmision for level
		double transtime = 
			source.next(
					Idunn.getCurrentTime(), 
					Archimedes.askDouble(PN.DWELLINGCONTACT),
					rand);
		
		//schedule transmission
		this.scheduleDwellingTransmission(source, vic, transtime);
		
	               
		
	}

	/**
	 * Schedules a transmission event at time t
	 * @param source
	 * @param victim
	 * @param t
	 */
	public void scheduleDwellingTransmission(Morbus source, Morbus victim,  double t)
	{
		//if the victim is not susceptible return
		if(victim.getType()==Morbus.IMMUNE_TYPE)
			return;
		
		//if the household does not have the d-factor 
		if(!victim.getOwner().getLevel().getDFactor(victim.getLayer()))
			if(!Idunn.twosusmechanisms)
				return;
		
		// time t is smaller than death of source
	    if(t<source.getOwner().getDeathTime())
	    {
	    	//and t is smaller than the self healing time
	    	if(t<source.getSelfhealingTime())
	    	{
	    		//and time t is smaller than death of victim
		    	if(t<victim.getOwner().getDeathTime())
		    	{
		    		//create event
		            TransmissionDwelling tl = 
		            	new TransmissionDwelling(source, victim,t);
		            
		            //schedule event
		            Idunn.getEventManager().schedule(tl);
		            
		            //add to the sourced events of the source 
		            //(sothat they can be canceled at treatment movement death)
		            source.addSourcedEvent(tl);
		    	}
	    	}
	    }
	}	

	/**
	 * Schedules imports of infection events
	 */
	protected void scheduleImport() {
		//do not schedule when all evenst have taken place
	    if(this.import_events<=0)
	    	{
	    		this.clinic.getRegister().setExtinctionMonitor(true);
	    		return;
	    	}
	    
	    
	    
	    //schedule at time determined by a distribution 
	    TimeOfImport = 
	    	Archimedes.askDistribution(
	    			PN.TIMING_IMP);
	    
	    double time = 0.0;
	    if(Idunn.getCurrentTime()<Idunn.time_of_firstImport)
	    	time = Idunn.time_of_firstImport;
	    else {
//	    	obtain random number generator
			Random rand = Herbarium.rand(Herbarium.DIS);
	    
	    	time = Idunn.getCurrentTime()+ 
	    				TimeOfImport.drawX(rand.nextDouble());
	    }
	    
	    //schedule the import
	    TransmissionImport ti = 
	    	new TransmissionImport(this,this,time);
	    
	    Idunn.getEventManager().schedule(ti);
	    
	  //subtract 1 of number of events
	    this.import_events--;
	}

	/**
     * 
     * @return clinic
     */
    public Clinic getClinic() {
        
        return this.clinic;
    }

   /**
    * @see simcolep.asgard.Ase#ragnarok()
    */
	public void ragnarok()
	{
		this.clinic = null;
		
	}

	/**
	 * @see simcolep.asgard.Ase#setSave(boolean)
	 */
	public void setSave(boolean b) {
		//set saving
		this.clinic.getRegister().storeData(b);
	}
	
	/**
	 * Open a database in the clinic-register (this is different from starting recording stuff).
	 * In this way it is possible to store detailed data for a shorter period than aggregated data
	 */
	public void openDatabase()
	{
		try{
			this.clinic.getRegister().open();
		}catch (java.io.IOException e)
		{
			Main.handleException(e);
		}
	}
	/**
	 * Collect data of all registers of clinics
	 * @param time
	 */
	public static void collectData(double time) {
		idunn.clinic.getRegister().collectData(time);
	}

	/**
	 * @see simcolep.tools.message.Notifyable#notify(simcolep.tools.message.Message, java.lang.Object, java.lang.Object)
	 */
	@SuppressWarnings(PN.UNCHECKED)
	public void notify(Message message, Object subject, Object source) throws Exception {
	   
		//birth
	    if(message.equalsIgnoreCase(Message.BIRTH))
	    {
	    	//subject is null 
	        if(subject == null)
	        	return;
	    
	        //vaccination
	        this.clinic.vaccination_at_birth((Person)subject);
	                
	           
	    }
	    //a person is added to a level
	    else if (message.equalsIgnoreCase(Message.ADDINHABITANT))
	    {
	        addedToLevel((Person)subject);
	    }
	    //a person is removed from a level
	    else if(message.equalsIgnoreCase(Message.REMOVEINHABITANT))
	    {
	        removedFromLevel((Person)subject,(Level)source);
	    }else if(message.equals(Message.IMPORTINFECTION))//import
	    {
	    	//import external infection 
	        this.external();
	        //schedule a new import 
	        scheduleImport();
	    }else if(message.equals(Message.EXTINCT))
	    {
	    	this.extinction();
	    }else
	    	return;
	   
	    
	}

	/**
	 * Deal with infeciton extinction
	 *
	 */
	private void extinction() {
		if(this.import_events>0)
			return;
		else
			//stop simulation
			Ratatosk.notify(Message.formulate(Message.STOP),
					Message.EXTINCT, this);
		
	}

	/**
	 * Set error to this time
	 * @param time 
	 * @param error
	 */
	public void collectError(double time, 
			double error) {
		//collect the register error stuff
		this.clinic.getRegister().collectDataAtTimeAs(time,
					error);
		
	}

	/**
	 * 
	 * @param morbus
	 * @return kernel
	 */
	public static Kernel getKernel(Morbus morbus) {
		return Idunn.disfunc[morbus.getType()].getKernel();
		              }
	
	
	/**
	 * Idunn keeps a list of delayed self reporters
	 * @param morbus
	 */
	public void scheduleDelayedSelfReport(Morbus morbus) {
		if(this.delayedSelfreporters == null){
			this.delayedSelfreporters = new ArrayList<Morbus>();
			
			DelayedSelfReport dsf = new DelayedSelfReport(this, 
					this, 
					this.clinic.getStartTreatment());
			//schedule event
            Idunn.getEventManager().schedule(dsf);
			
		}
		/*if eligible for scheduling of self reporting aftter introduction of treatment add to list*/
		if(morbus.getOwner().getDeathTime() > this.clinic.getStartTreatment())
			if(morbus.getSelfhealingTime()>this.clinic.getStartTreatment())
				this.delayedSelfreporters.add(morbus);
		
	}
	
	/**
	 * Schedule passive detection for all self reporters, that were symptomatic before introduction of treatment.
	 *  
	 */
	public void scheduleDelayedSelfreporters() {
		for(Morbus m : this.delayedSelfreporters)
		{
			m.schedulePassiveDetection(this.getClinic().getStartTreatment() 
					+ Idunn.getDetection(m));
		}
		
	}
	
	
	

}

	
