# Supplementary material for: Global elimination of leprosy by 2020: are we
Source: Parasit Vectors. 2015 Oct 22;8:548. doi: 10.1186/s13071-015-1143-4 (PMC4618543; doi:10.1186/s13071-015-1143-4)
Supplement: Additional file 3: — SIMCOLEP model with input files. Zip archive contains: Instruction file, SIMCOLEP model (version 1.4.12), Input files for India, Brazil and Indonesia, Source code, R-script for output. The contents of this zip archive are licensed under the Creative Commons Attribution-NonCommercial-NoDerivatives 4.0 International License. To view a copy of this license, visit http://creativecommons.org/licenses/by-nc-nd/4.0/ or send a letter to Creative Commons, PO Box 1866, Mountain View, CA 94042, USA. By opening Additional file 3, you agree to the aforementioned license. You are free to use and share (copy and redistribute the material in any medium or format) the material contained within Additional File 3 under the following terms: Attribution — You must give appropriate credit, provide a link to the license, and indicate if changes were made. You may do so in any reasonable manner, but not in any way that suggests the licensor endorses you or your use. NonCommercial — You may not use the material for commercial purposes. NoDerivatives — If you remix, transform, or build upon the material, you may not distribute the modified material. [file 13071_2015_1143_MOESM3_ESM.zip › Source code/simcolep/asgard/Loki.java]

/*
 * This file is part of SIMCOLEP, a simulation model developed by the Department of Public Health, 
 * Erasmus MC, University Medical Center Rotterdam, Rotterdam, The Netherlands.
 *
 * This work is licensed under the Creative Commons Attribution-NonCommercial-NoDerivatives 4.0 International License.
 * To view a copy of this license, visit http://creativecommons.org/licenses/by-nc-nd/4.0/ 
 * or send a letter to Creative Commons, PO Box 1866, Mountain View, CA 94042, USA
 *
 * You are free to:
 * Share � copy and redistribute the material in any medium or format
 * Under the following terms:
 * Attribution � You must give appropriate credit, provide a link to the license, and indicate if changes were 
 * made. You may do so in any reasonable manner, but not in any way that suggests the licensor endorses
 * you or your use.
 * NonCommercial � You may not use the material for commercial purposes.
 * NoDerivatives � If you remix, transform, or build upon the material, you may not distribute the modified material.
 */

/*
 * Created on 04-Nov-2005
 *
 */
package simcolep.asgard;

import java.io.Serializable;

import java.util.LinkedHashSet;
import java.util.List;
import java.util.Random;
import java.util.Set;

import nl.mgz.simulation.discreteevent.Target;

import simcolep.demo.Level;
import simcolep.demo.Person;

import simcolep.demo.event.Move;
import simcolep.demo.event.SplitLevel;
import simcolep.exceptions.SimulationException;

import simcolep.fun2.Archimedes;
import simcolep.fun2.Function;
import simcolep.fun2.Distributionable;


import simcolep.sim.Gylfi;
import simcolep.sim.Herbarium;
import simcolep.tools.PN;
import simcolep.tools.io.OutputElement;
import simcolep.tools.io.OutputList;
import simcolep.tools.message.Message;
import simcolep.tools.message.Notifyable;
import simcolep.tools.message.Ratatosk;

/**
 * <b><i>Loki</i></b> is an ambiguous character in Norse mythology. This frost giant became a bloodbrother of Odin in ancient times. Loki is often a intrigant, but in some stories the one that gets the other Aesir out of troubles. 
 * The reason this class is called <code>Loki</code> is that Loki should be named when using Norse deities in a naming convention. If anyone has a better name for this class I will agree to change it.
 * <br>Task of Loki:
 * <br><b> *** Movement ***</b>
 * <li>scheduling random movement
 * <li>scheduling migration (not implemented)
 * <li>execution of all movements
 * 
 * 
 * @author ir E.A.J. Fischer
 * @version 0.1 -- Last Modified: 03-03-'06
 *
 */
public final class Loki 
			extends Target 
				implements Ase,
					Notifyable,
					Serializable{
    
    /**Widow movement*/
    public static final String WIDOW_CODE = "widow"; //$NON-NLS-1$
    
    /**random movement*/
    public static final String RANDOM_CODE = "random";
    
    /**Overal movement*/
    public static final String MOVE_CODE = "move"; //$NON-NLS-1$

    /**Splits and movement*/
    public static final String SPLIT_CODE = "split";
        
    /**wedding movement*/
    public static final String WEDDING_CODE = "wedding";
    
    /**
     * The output codes of Loki can be used in method output(String s)
     * @return codes
     */
    public static String[] outputCodes() {
		
		String[] codes = {MOVE_CODE,
				RANDOM_CODE,
				WEDDING_CODE,
				SPLIT_CODE,
			WIDOW_CODE};
		
		return codes;
	}

	/**serial versionUID*/
    private static final long serialVersionUID = 2851422451380647269L;
    
    /**Loki listens to the following messages from Ratatosk     */
    private static final String[] listensTo = {Message.SPLIT,
    								Message.SPOUSEDEATH};
        
	
    //methods and their parameters
    /**move at marriage*/
    public static boolean moveatmar = true;//default one of the couple moves at marriage
    
    /**fraction moving to parents of male*/
    public static double movetoman = 0.5;
    
    /**fraction moving to parents of female*/
    public static double movetowoman = 0.5;
    
    /**random movement after marriage*/
    public static boolean RMafterM = false;
      
    /**	 * fraction starting single after random movement	 */
	protected static double fractSingle = 0.0;

	/**move when the size of the current Level is smaller than*/
    public static double densityMoveWidow = Double.POSITIVE_INFINITY;
    
    /**move fraction of the widow(er)s living in a level of size smaller than densityMoveWidow*/
    public static double[] fractMoveWidow = 
    									{1.0,
    										1.0};
    
    /**	 * weight of levels to move to randomly	 */
	protected static Function levelweight = null;

	/**	 * save the events occuring when true	 */
	private boolean savedata = false;

	/**random movement ages distribution*/
    private Distributionable[] move = null;
    
    
    /** time until this split */
	public Distributionable splitdist = null;


    /*counters*/
    /**overall*/
    private int[] overallCounter = null;
    /**widowers*/
    private int[] widowCounter = null;    
    /**splits*/
	private int[] splitCounter = null;
	/**random movement*/
	private int[] randomCounter = null;
	/**wedding movement*/
	private int[] weddingCounter = null;
	
	
    
	/*Output storage*/
	/**output list for moveing of people*/
    private transient OutputList<Integer>[] overallmove = null;
	
    /**output count of movement by widow(er)s by size of level*/
    private transient OutputList<Integer>[] widmove = null;
    
    /**Output list for number of people moving during level splits */
	private transient OutputList<Integer>[] splitmove = null;
	
	/**Output list for number of people moving during level splits */
	private transient OutputList<Integer>[] randommove = null;
	
	/**Output list for number of people moving at marriage*/
	private transient OutputList<Integer>[] weddingmove = null;
    /**
     * 
     */
    public Loki() {
        super();
       
        this.init();
    }
    
    /**
     * Initialize Loki 
     */
    @SuppressWarnings({PN.UNCHECKED})
	public void init()
    {
    	Loki.RMafterM = Gylfi.ask(PN.MOVEAFTERMARRIAGE);
    	//initialize the movement functions
    	this.move = new Distributionable[2];
    	
    	this.move[Person.FEMALE] = 
    		Archimedes.askDistribution(PN.MOVEFEMALE);
    	this.move[Person.MALE]= 
    		Archimedes.askDistribution(PN.MOVEMALE);
    	
        this.splitdist = 
        	Archimedes.askDistribution(PN.SPLIT);
       
        /*function for random movement*/
        levelweight = Archimedes.ask(PN.LEVELWEIGHT); 
        /*values for widow movement*/ 
        densityMoveWidow = 
        	Archimedes.askDouble(PN.DENSMOVEWID);
        fractMoveWidow[Person.MALE] = 
        	Archimedes.askDouble(PN.MOVEWIDOWER);
        fractMoveWidow[Person.FEMALE] = 
        	Archimedes.askDouble(PN.MOVEWIDOW);
        /*values for wedding movement*/
        movetoman = 
        	Archimedes.askDouble(PN.MOVETOMALE);
        movetowoman = 
        	Archimedes.askDouble(PN.MOVETOFEMALE);
        fractSingle = 
        	Archimedes.askDouble(PN.MOVESINGLE);
        
        /*set counters*/
        this.overallCounter = new int[2];
        this.splitCounter = new int[2];
        this.widowCounter = new int[2];
        this.randomCounter = new int[2];
        this.weddingCounter = new int[2];
        /*set output lists*/
        this.overallmove = new OutputList[2];
        	this.overallmove[Person.MALE] = new OutputList<Integer>();
        	this.overallmove[Person.FEMALE] = new OutputList<Integer>();
        this.splitmove = new OutputList[2];
        	this.splitmove[Person.MALE] = new OutputList<Integer>();
        	this.splitmove[Person.FEMALE] = new OutputList<Integer>();
        this.randommove = new OutputList[2];
        	this.randommove[Person.MALE] = new OutputList<Integer>();
        	this.randommove[Person.FEMALE] = new OutputList<Integer>();	
        this.widmove = new OutputList[2];
        	this.widmove[Person.MALE] = new OutputList<Integer>();
        	this.widmove[Person.FEMALE] = new OutputList<Integer>();	
        this.weddingmove = new OutputList[2];
        	this.weddingmove[Person.MALE] = new OutputList<Integer>();
        	this.weddingmove[Person.FEMALE] = new OutputList<Integer>();	
    
        /*register at Ratatosk*/
        for(String s : listensTo)
        {
            Ratatosk.register(Message.formulate(s),this);
        }
    }

    /**
     * Schedule random movement
     * 
     * @param p
     * @return time of random movement
     */
    @SuppressWarnings(PN.UNCHECKED)
    public double schedule(Person p)
    {
    	Random rand = Herbarium.rand(Herbarium.POP);
        //draw movement time
        double moveage = 
        	this.move[p.getSex()].drawXconditional(new double[]{rand.nextDouble(),p.getAge(Odin.getCurrentTime())});
        
       
            if(moveage<p.getDeathAge()&&moveage>p.getAge(Odin.getCurrentTime()))
            {
                Move emove = new Move(this, p, moveage+p.getBdate());
                Odin.getEventManager().schedule(emove);
            }
           
        //return these calculated ages
        return moveage;
        
    }

    /**
	 * move person from current level to level l
	 * 
	 * @param p
	 * @param l
	 */
	
	@SuppressWarnings(PN.UNCHECKED)
	public void move(Person p, Level l)
	{    	
	    Level old =  (Level) p.getLevel();
	    
	    old.removeInhabitant(p);
	    
	    l.addInhabitant(p);
	    
	    if(l.equals(old))
	    	return;
	    
	    if(this.savedata)
	    	this.overallCounter[p.getSex()]+=1;
	    
	}

	/**
     * move person p to a random level
     * @param p
     * @param rand
     * 
     */
   public void moveRandom(Person p)
    {
		/**if random movement after marriage is not allow*/
	    if(!Loki.RMafterM)
	    	/**and the target is ever been married*/
	    	if(p.isevermarried())
	    		/**return*/
	    			return;
	    
	   //get random number generator
	   Random rand = 
		   Herbarium.rand(Herbarium.POP);
	   Level l = null;
	   
	   if(rand.nextDouble()<fractSingle)
	   {
		   //create a new level of dwelling rank
		   	l = this.newLevel();
		   	
		   	//add to the level register
		   	Odin.getOdin().getLevelRegister().addLevel(l);
		
	   }
		else 
		   {
			   
			   l = 
				   Odin.getOdin().getLevelRegister().getLevel(rand, levelweight);
		   
		   }
       
       //check if the person is in the population
      if(Odin.inSafeMode())
	   if(!Odin.getOdin().getPopRegister().contains(p))
    	   throw new SimulationException(
    			   "cannot move non registered people");
           
       //if no level was returned e.g. l == null stay in your level
       if(l == null)
    	   return;
       
       //if the same level is chosen to move to stay in your level
        if(l.equals(p.getLevel()))
        	return;
     
        //count the move
        if(this.savedata)
        	this.randomCounter[p.getSex()]+=1;
        
        //execute the move
        this.move(p,l);
        }
    
  

/**
	 * Move couple c according to the movement of wedding rules
	 * @param c
	 */
	@SuppressWarnings(PN.UNCHECKED)
	public void movewedding(Person[] c) {
	    
		Random randgen = 
			Herbarium.rand(Herbarium.POP);
		//no movement because of marriage
	    if(!moveatmar)
	    	return;
	    
	    //draw random number
	    double rand = 
	    	randgen.nextDouble();
	    
	    //to the male-household
	    if(rand < movetoman)
	    {
	    	//count move
	    	if(this.savedata)
	    		this.weddingCounter[Person.FEMALE]+=1;
	    	//move
	        this.move(c[Person.FEMALE],(Level) c[Person.MALE].getLevel());
	        
	        //time to split is
	        double split_time = 
	        	Odin.getCurrentTime()+splitdist.drawX(randgen.nextDouble());
	       
	        if(Double.isInfinite(split_time))
	        	return;
	        //schedule
	        SplitLevel s = new SplitLevel(c[Person.MALE], (Level) c[Person.MALE].getLevel(),split_time);
	        Odin.getEventManager().schedule(s);
	        
	    }//female household
	    else if(rand < movetoman+movetowoman)
	    {
	    	//count move
	    	if(this.savedata)
	    		this.weddingCounter[Person.MALE]+=1;
	    	
	    	this.move(c[Person.MALE], (Level) c[Person.FEMALE].getLevel());
	        //time to split is
	        double split_time = 
	        	Odin.getCurrentTime()+splitdist.drawX(randgen.nextDouble());
	        if(Double.isInfinite(split_time))
	        	return;
	        
	        SplitLevel s = new SplitLevel(c[Person.MALE],(Level) c[Person.FEMALE].getLevel(),split_time);
	        Odin.getEventManager().schedule(s);
	        
	    }else //a new household
	    {
	        //create new level
	        Level l = 
	        	this.newLevel();
	        
	        //add level to the levelregister
	        Odin.getOdin().getLevelRegister().addLevel(l);            
	        
	      //count move
	    	if(this.savedata)
	    	{
	    		this.weddingCounter[Person.FEMALE]+=1;
	    		this.weddingCounter[Person.MALE]+=1;
	    	}
	        //add both to this level
	        this.move(c[Person.FEMALE],l);
	        this.move(c[Person.MALE],l);
	        
	        
	    }
	}

/**
 * Moves a widow to the child that was chosen before if
 * the density of the current level is lower than or equal parameter: densityMoveWidow
 * a random generated number is smaller or equal to parameter: fractMoveWidow
 * @param w
 */

@SuppressWarnings(PN.UNCHECKED)
public void movewidow(Person w) {
    //no child chosen return 
    if(w.gettheChosen()==null)	
    	return;
    
    //moving
    if(w.movesAsWidow())
    {
    
        //move the widow
        if(w.getLevel().getSize()<= densityMoveWidow)
        {
           
               //get the selected child and move
                Level l = null;
               
               //get the level of the chosen child
               l = (Level)w.gettheChosen().getLevel();
                       
                  
                if(!l.equals(w.getLevel()))//widow stays with her child that lives in the same level
                {
                	//save widow movement
                 if(this.savedata)
                	 this.widowCounter[w.getSex()]+=1;
                  
                  //move the widow
                  this.move(w,l);
                }
            
            
            
        }
    }
    //remove links between parent and child
    
    //set the chosen status of the child to false
    w.gettheChosen().setChosenByParent(false);
    
    //remove the surviving parent
    w.gettheChosen().setsurvivingParent(null);
    
    //remove the chosen child
    w.settheChosen(null);
    
    //set move at widowing to false
    w.movesAsWidow(false);
}

/**
 * Split an existing level into two separate levels of which person, its spouse and children will make up the new level
 * 
 * @param person
 */
  protected void splitLevel(Person person) {
	//new level people are added without notification 
	//later at end of this method this level is added to the cadastre
	Level l = 
    	this.newLevel();
      
    //retrieve the old level
    Level oldLevel = 
    	(Level) person.getLevel();

    //create a set of those people that will move
    Set<Person> movers = new LinkedHashSet<Person>();
    
   //move children of these people
   List<Person> children = 
	   person.getChildren();
  
   //iterate the children
   for(Person p : children)
   {
	   //if the child is still living in the same level
	   if(oldLevel.equals(p.getLevel()))
	   {
		   movers.add(p);
	   }
   }

   //move spouse
   if(person.getSpouse() != null) 
       movers.add(person.getSpouse());
      
    movers.add(person);
     
       
       for(Person p : movers)
       {
    	   //remove from old level
    	   p.getLevel().removeInhabitant(p);  
    	   //add to the new level
    	   l.addInhabitantWithoutNotification(p);
    	   Idunn.getIdunn().addedToLevel(p);
    	   //count
	       if(this.savedata)
	     	  {
	     	  	this.splitCounter[p.getSex()]+=1;
	     	  	this.overallCounter[p.getSex()]+=1;
	     	  }
	       //history
	       p.addtoHistory(Odin.getCurrentTime(),
	     		  "subject of splitting event", p);
       }
             
      
   //add the level to the register
   Odin.getOdin().getLevelRegister().addLevel(l);
  
}

/**
    * Create and return a new level
    * @return l
    */
   private Level newLevel() {
    	//new level
        Level l = 
        	new Level(Level.DWELLING_RANK);
     
        l.setID(Odin.getOdin().getLevelId(Level.DWELLING_RANK));
        
        return l;
	}

	
	/**
 * Set saving on/off
 *
 */
public void setSave(boolean start)
{
	//switch on saving of data
	this.savedata = start;
	
}

	/**
     * Save the temporary stored data in an outputlist
     * 
     * @param time
     */
    public void save(double time)
    {
       //save random movement
       for(int sex = 0; sex<Person.BOTH;sex++)
           {
	       //save overall movement
    	   this.overallmove[sex].add(
    			   new OutputElement<Integer>(
    					   time, this.overallCounter[sex]));
    	   //save wedding movement
    	   this.weddingmove[sex].add(
    			   new OutputElement<Integer>(
    					   time, this.weddingCounter[sex]));
    	   //widow movement
    	   this.widmove[sex].add(
    			   new OutputElement<Integer>(
    					   time, this.widowCounter[sex]));
    	   //random movement
    	   this.randommove[sex].add(
    			   new OutputElement<Integer>(
    					   time, this.randomCounter[sex]));
    	   
    	   	//save movement by splitting levels
    	   this.splitmove[sex].add(
    			   new OutputElement<Integer>(
    					   time, this.splitCounter[sex]));
	    
           }
	    //set all to 0
	    this.overallCounter = new int[2];
        this.splitCounter = new int[2];
        this.widowCounter = new int[2];
        this.randomCounter = new int[2];
        this.weddingCounter = new int[2];
	    
	    return;
    }

    /**
     * Probability of movement of a widow(er)
     * @param p
     * @return true of moveing
     */
    public static boolean getMovesasWidow(Person p)
    {
        return Herbarium.rand(Herbarium.POP).nextDouble()<fractMoveWidow[p.getSex()];
    }
    
    
    /**
     * get the appropiate outputlist
     * 
     * @param s
     * 
     */
    @SuppressWarnings(PN.UNCHECKED)
    public OutputList<Integer>[] output(String s)
    {
        if(s.equalsIgnoreCase(MOVE_CODE))
        {
        	    return this.overallmove;
            
        }else if(s.equalsIgnoreCase(RANDOM_CODE))
        {
	           return this.randommove; 
        }
        else if(s.equalsIgnoreCase(WIDOW_CODE))
        {
            return this.widmove;
        }else if(s.equalsIgnoreCase(SPLIT_CODE)){
        	return this.splitmove;
        	  
        }else if(s.equalsIgnoreCase(WEDDING_CODE))
        {
        	return this.weddingmove;
        }else
        	throw new SimulationException(
        			SimulationException.UNKNOWNFUNCTION_MESSAGE +PN.TAB+ s);
    }
    
    
    
    /**
	 * @see simcolep.tools.message.Notifyable#notify(simcolep.tools.message.Message, java.lang.Object, java.lang.Object)
	 */
	public void notify(Message message, Object subject, Object source) {
	   //if splitting a level
	    if(message.equalsIgnoreCase(Message.SPLIT))
	    {
	        splitLevel((Person)source);
	    }else if(message.equalsIgnoreCase(Message.SPOUSEDEATH))
	    {
	        movewidow((Person)subject);
	    }else 
	    	throw new SimulationException("unknown message: "+message);
	    
	}

	/**
     * 
     * @see simcolep.asgard.Ase#ragnarok()
     */
	public void ragnarok() {
		this.overallCounter = null;
        this.splitCounter = null;
        this.widowCounter = null;
        this.randomCounter = null;
		return;
	}

	
    

}
