# Supplementary material for: Global elimination of leprosy by 2020: are we
Source: Parasit Vectors. 2015 Oct 22;8:548. doi: 10.1186/s13071-015-1143-4 (PMC4618543; doi:10.1186/s13071-015-1143-4)
Supplement: Additional file 3: — SIMCOLEP model with input files. Zip archive contains: Instruction file, SIMCOLEP model (version 1.4.12), Input files for India, Brazil and Indonesia, Source code, R-script for output. The contents of this zip archive are licensed under the Creative Commons Attribution-NonCommercial-NoDerivatives 4.0 International License. To view a copy of this license, visit http://creativecommons.org/licenses/by-nc-nd/4.0/ or send a letter to Creative Commons, PO Box 1866, Mountain View, CA 94042, USA. By opening Additional file 3, you agree to the aforementioned license. You are free to use and share (copy and redistribute the material in any medium or format) the material contained within Additional File 3 under the following terms: Attribution — You must give appropriate credit, provide a link to the license, and indicate if changes were made. You may do so in any reasonable manner, but not in any way that suggests the licensor endorses you or your use. NonCommercial — You may not use the material for commercial purposes. NoDerivatives — If you remix, transform, or build upon the material, you may not distribute the modified material. [file 13071_2015_1143_MOESM3_ESM.zip › Source code/simcolep/asgard/Odin.java]

/*
 * This file is part of SIMCOLEP, a simulation model developed by the Department of Public Health, 
 * Erasmus MC, University Medical Center Rotterdam, Rotterdam, The Netherlands.
 *
 * This work is licensed under the Creative Commons Attribution-NonCommercial-NoDerivatives 4.0 International License.
 * To view a copy of this license, visit http://creativecommons.org/licenses/by-nc-nd/4.0/ 
 * or send a letter to Creative Commons, PO Box 1866, Mountain View, CA 94042, USA
 *
 * You are free to:
 * Share — copy and redistribute the material in any medium or format
 * Under the following terms:
 * Attribution — You must give appropriate credit, provide a link to the license, and indicate if changes were 
 * made. You may do so in any reasonable manner, but not in any way that suggests the licensor endorses
 * you or your use.
 * NonCommercial — You may not use the material for commercial purposes.
 * NoDerivatives — If you remix, transform, or build upon the material, you may not distribute the modified material.
 */

/*
 * Created on 04-Nov-2005
 *
 */
package simcolep.asgard;


import java.io.Serializable;

import org.jdom.DataConversionException;

import nl.mgz.simulation.discreteevent.EventManager;
import nl.mgz.simulation.discreteevent.Schedulable;

import simcolep.demo.AbstractPopulation;
import simcolep.demo.Cadastre;
import simcolep.demo.LevelRegister;
import simcolep.demo.Person;
import simcolep.demo.Level;
import simcolep.demo.PopRegister;
import simcolep.demo.Population;
import simcolep.demo.event.Age;
import simcolep.exceptions.SimulationException;

import simcolep.fun2.Archimedes;

import simcolep.sim.DiseaseRun;
import simcolep.sim.Gylfi;

import simcolep.tools.PN;


/**
 * <b>Odin</b> (Old Norse <b>Óðinn</b>) is considered the chief god in Norse mythology. 
 * His name is related to óðr, meaning "excitation," "fury" or "poetry,"
 * and his role, like many of the Norse pantheon, 
 * is complex: 
 * He is god of wisdom, war, battle and death. 
 * He is also attested as being a god of magic, poetry, prophecy, victory, and the hunt.
 *  <br><br>
 *  <code>Odin</code> rules the demographic processes in the simulation software
 * @author ir. E.A.J. Fischer
 * @version 1.0.x
 */
public final class Odin 
		implements Serializable, 
			Ase{
    


	/**
	 * serial number
	 */
	private static final long serialVersionUID = 126427195779647907L;

	
	/**instance of Odin for each population*/
    private static Odin instance = null;
   
    /**the event manager*/
    private static EventManager em = null;
 
    /**freya regulates birth and marriages*/
    protected Freya freya = null;
   
    /**hel regulates death*/
    protected transient Hel hel = null;
  
    /**loki regulates movement and migration*/
    protected Loki loki = null;
   
    /**population register*/
    protected PopRegister<Person> popregister = null;
   
    /**register of the levels*/
    protected LevelRegister<Level> levelregister = null;
   
    /**level Id's*/
    protected int[] levelIds = null;

	private static boolean dataPopRegister = false;

	private static boolean dataLevelRegister = false;
    
	/**
	 * 
	 * @return DiseaseRun.inSafeMode()
	 */
   public static boolean inSafeMode()
   {
	   return DiseaseRun.inSafeMode();
   }

    /**
     * 
     *@param popnum
     * @throws Exception 
     */
    protected Odin()  {
        super();
       
        levelIds = 
        	new int[25];
         }

    /**
     * 
     * @param popnum
     * @return instance of Odin with population number popnum
     */
    public static Odin getOdin()
    {
        //return instance
        return instance;      
    }
    
    /**
     *@return current simulation time
     */
    public static double getCurrentTime() {
        if(em==null)
        	return Double.NEGATIVE_INFINITY;
    	
        return em.getTime();
    }
    
  /**
   * Initialise Odin. It will create NoOfPop Odin's and populations
 * @throws IllegalAccessException 
 * @throws InstantiationException 
 * @throws DataConversionException 
   */
    public static void init() throws DataConversionException, InstantiationException, IllegalAccessException 

    {
        //save personal history
    	Person.saveHistory = 
    		Gylfi.ask(PN.SAVEHISTORY);
    	
    	//set age class width
    	AbstractPopulation.ageclasswidth =
    		Archimedes.askDouble(PN.AGECLASSWIDTH);
    	AbstractPopulation.ageclassmax = 
    		Archimedes.askDouble(PN.AGECLASSMAX);
    	
        //instances
        instance = new Odin();
         //create
        instance.create();
        
        
    }
    
        
    /**
 * Get the event manager
 * @return em
 */
public static EventManager getEventManager() {
   return em;
    
}

/**
 * Set the eventmanager
 * @param sem
 */
public static void setEventManager(EventManager sem)
{
    Odin.em = sem;
}

/**
 * Schedule the schedulable in the event manager
 * 
 * @param s
 */
public static void schedule(Schedulable s) {
	em.schedule(s);
	
}

/**
 * Call collect method for the data of all registers (incl. Freya and Loki)
 * 
 * @param time
 */
public static void collectData(double time) {
	
		if(instance== null)
			return;
		//PopRegister
		instance.popregister.collectData(time);
		//Household register
		instance.levelregister.collectData(time);
		//Freya
		instance.freya.save(time);
		//Loki
		instance.loki.save(time);
	
}
	/**
	 * Switch on and off saving of data
	 * @param b
	 */
	public void setSave(boolean b)
	{
		this.freya.setSave(b);
		
		this.loki.setSave(b);
		
		this.popregister.storeData(Odin.dataPopRegister);
		
		this.levelregister.storeData(Odin.dataLevelRegister);
	}


	/**
	 * Open databases for recording. This is different than saveing data. Data bases report each individual seperately and detailed.
	 * No databases implemented 
	 */
	public void openDatabase() {
		
	}
	
	
	/**
     * Creates a Odin as specified with the type of run (either quick or full)
	 * @throws IllegalAccessException 
	 * @throws InstantiationException 
	 * @throws DataConversionException 
     *
     *
     *
     */
    @SuppressWarnings(PN.UNCHECKED)
	protected void create() 
    		throws DataConversionException, 
    		InstantiationException, 
    		IllegalAccessException 
    	 {
        //Freya
        this.freya = 
        	new Freya(this);
        //Gymir
        this.hel = 
        	new Hel();
        //Loki
        this.loki = 
        	new Loki();
       
      
        //Population and Level register
        //Ymer can only create midgard if all functions are set into Archimedes!
        Ymer ymer = 
        	new Ymer();
        
        ymer.setRegisters(new Population(),
        		new Cadastre(Archimedes.askInteger(PN.LEVELDEPTH)+1));
        
        ymer.createMidgard();
        
        //register to Odin
        this.popregister = 
        	ymer.getPopRegister();
        this.levelregister = 
        	ymer.getLevelRegister();
        
        //activate population
        for(Object p : this.popregister.getRegister())
        	((Person)p).activate();
       
        //check ageing
        if(Odin.inSafeMode())
        {
	        for(Person p :this.popregister.getRegister())
	        {
	            if(!p.isTargetOf(Age.class.getName()))
	                {
	                //if the current age class and the ageclass at death differ 
	                int curAgeClass = p.ageclass();
	                int deathAgeClass = (int)((p.getDeathAge()-p.getDeathAge()%AbstractPopulation.ageclasswidth)/AbstractPopulation.ageclasswidth);
	                    if(deathAgeClass>curAgeClass) 
	                    	throw new SimulationException(SimulationException.NOTAGEING_MESSAGE + p);
	                }
	        }
        }
        
        //start scheduling births
        this.freya.wedding();
        //schedule first births
        this.freya.scheduleBirth();
        
        
       
        
        
    }

    /**
     * 
     * @return freya
     */
    public Freya getFreya()
    {
        return this.freya; 
    }
    
    /**
     * 
     * @return hel
     */
    public Hel getHel()
    {
        return this.hel;
    }
    
    /**
     * 
     * @return loki
     */
    public Loki getLoki()
    {
        return this.loki;
    }

    /**
     * 
     * @return population register
     */
    public PopRegister<Person> getPopRegister() {
        
        return this.popregister;
    }

    /**
     * Return the size of modelled population at the current time. 
     * Odin decides whether this number is the actual simulated population or some other value calculated. 
     * This depends on what type of population is used. 
     *
     * @return this.popregister.getSize()
     */
    public double getPopSize() {
            return this.popregister.getSize();
    }

    /**
     * The register of levels
     * @return this.levelregister
     */
    public LevelRegister<Level> getLevelRegister() {
        return this.levelregister;
        
    }

  

   
    
	/**
	 * 
	 * @see simcolep.asgard.Ase#ragnarok()
	 */
	public void ragnarok()
	{
		this.getFreya().ragnarok();
		this.getHel().ragnarok();
		this.getLoki().ragnarok();
		
		//reset Ymer
		Ymer.reset();
	}


	/**
	 * Get an unique id for a level
	 *  
	 * @param rank
	 * @return
	 */
	public int getLevelId(int rank) {
	
		return levelIds[rank]++; 
			
	}

	/**
	 * 
	 * @param time - time of error occurence
	 * @param errorcode
	 */
	public void collectError(double time, 
			double errorcode) {
		
		this.getPopRegister().collectDataAtTimeAs(time,
					errorcode);
		
		this.levelregister.collectDataAtTimeAs(time,
				errorcode);
		
	}

	/**
	 * Set whether or not to save population data when all data is saved
	 * @param b
	 */
	public static void setDataPopRegister(boolean b) {
		Odin.dataPopRegister = b;
		
	}
	
	/**
	 * Set whether or not to save household data when all data is saved
	 * @param b
	 */
	public static void setDataLevelRegister(boolean b){
		Odin.dataLevelRegister = b;
	}

	
}
