# Supplementary material for: Global elimination of leprosy by 2020: are we
Source: Parasit Vectors. 2015 Oct 22;8:548. doi: 10.1186/s13071-015-1143-4 (PMC4618543; doi:10.1186/s13071-015-1143-4)
Supplement: Additional file 3: — SIMCOLEP model with input files. Zip archive contains: Instruction file, SIMCOLEP model (version 1.4.12), Input files for India, Brazil and Indonesia, Source code, R-script for output. The contents of this zip archive are licensed under the Creative Commons Attribution-NonCommercial-NoDerivatives 4.0 International License. To view a copy of this license, visit http://creativecommons.org/licenses/by-nc-nd/4.0/ or send a letter to Creative Commons, PO Box 1866, Mountain View, CA 94042, USA. By opening Additional file 3, you agree to the aforementioned license. You are free to use and share (copy and redistribute the material in any medium or format) the material contained within Additional File 3 under the following terms: Attribution — You must give appropriate credit, provide a link to the license, and indicate if changes were made. You may do so in any reasonable manner, but not in any way that suggests the licensor endorses you or your use. NonCommercial — You may not use the material for commercial purposes. NoDerivatives — If you remix, transform, or build upon the material, you may not distribute the modified material. [file 13071_2015_1143_MOESM3_ESM.zip › Source code/simcolep/asgard/Ymer.java]

/*
 * This file is part of SIMCOLEP, a simulation model developed by the Department of Public Health, 
 * Erasmus MC, University Medical Center Rotterdam, Rotterdam, The Netherlands.
 *
 * This work is licensed under the Creative Commons Attribution-NonCommercial-NoDerivatives 4.0 International License.
 * To view a copy of this license, visit http://creativecommons.org/licenses/by-nc-nd/4.0/ 
 * or send a letter to Creative Commons, PO Box 1866, Mountain View, CA 94042, USA
 *
 * You are free to:
 * Share � copy and redistribute the material in any medium or format
 * Under the following terms:
 * Attribution � You must give appropriate credit, provide a link to the license, and indicate if changes were 
 * made. You may do so in any reasonable manner, but not in any way that suggests the licensor endorses
 * you or your use.
 * NonCommercial � You may not use the material for commercial purposes.
 * NoDerivatives � If you remix, transform, or build upon the material, you may not distribute the modified material.
 */

/*
 * Created on 17-Nov-2005
 *
 */
package simcolep.asgard;

import org.jdom.DataConversionException;


import simcolep.demo.Level;
import simcolep.demo.LevelRegister;
import simcolep.demo.Cadastre;

import simcolep.demo.AbstractPopulation;
import simcolep.demo.Person;
import simcolep.demo.PopRegister;
import simcolep.exceptions.SimulationException;

import simcolep.fun2.Archimedes;
import simcolep.fun2.Distributionable;
import simcolep.fun2.Function;

import simcolep.lepra.Morbus;
import simcolep.lepra.mendel.Genomable;

import simcolep.sim.Herbarium;
import simcolep.tools.PN;


/**
 * 
 * According to Nordic mythology <i>Odin</i> created Midgard (Earth) out of the eyebrows of <i>Ymer</i> after killing him.<br>
 * The class <code> Ymer</code> creates and returns <code>PopRegister</code>s and <code>LevelRegister</code>s to start a simulation from nothing.
 * 
 * 
 * @author ir E.A.J. Fischer
 * @version 0.1.2 -- Last Modified 17-Nov-2005
 */
public final class Ymer implements Ase {
    /**ID start with*/
	private static int ID =1;
	/**population register*/
    @SuppressWarnings(PN.UNCHECKED)
	private transient PopRegister pop = null;
    /**level register*/
    @SuppressWarnings(PN.UNCHECKED)
	private transient LevelRegister cad = null;
    
    /**
     * 
     *Constructor for Ymer
     */
    public Ymer()
    {
         
    }
    
    
    
    /**
     * 
     * @return pop
     */
    @SuppressWarnings(PN.UNCHECKED)
	public PopRegister getPopRegister()
    {
        return pop;
    }
    
    /**
     * 
     * @return cad
     */
    @SuppressWarnings(PN.UNCHECKED)
	public LevelRegister getLevelRegister()
    {
        return cad;
    }
    
    /**
     * 
     * @param pop
     * @param cad
     */
   public void setRegisters(PopRegister<?> pop, LevelRegister<?> cad)
   {
       this.pop = pop;
       this.cad = cad;
   }
    
   /**
    * Create <i>Midgard</i>,which is the realm of humans, from the distributions given in the input.
    * 
    * 
    * @param popnum
 * @throws IllegalAccessException 
 * @throws InstantiationException 
 * @throws DataConversionException 
    */
    @SuppressWarnings(PN.UNCHECKED)
    public void createMidgard() 
    		throws DataConversionException, 
    		InstantiationException, 
    		IllegalAccessException 
    {   
    	
    		//random number generator for population
    		java.util.Random pop_rand = 
    			Herbarium.rand(Herbarium.POP);
        
    		//random number generator for disease
    		java.util.Random dis_rand = 
    			Herbarium.rand(Herbarium.DIS);
        
    		//get the distributions from the file
         	//distribution
            Distributionable[] agedist = new Distributionable[2];
         
            	//females
            	agedist[Person.FEMALE] = 
            		Archimedes.askDistribution(PN.INITAGEDIST_FEMALE);
            	//females
            	agedist[Person.MALE] = 
            		Archimedes.askDistribution(PN.INITAGEDIST_MALE);
            
           
            
            //household size distribution
            Distributionable hhsize = 
            	Archimedes.askDistribution(PN.INITLEVELSIZEDIST);
                 
            
            Function bcg = 
            	Archimedes.ask(PN.BCGCOVERAGE);
           
            
            //size of the start population
            double N = 
            	Archimedes.ask(PN.POPSIZE).getY(0);
          
          //survival functions
            Distributionable [] survival =
            	new Distributionable[2];
            
            Distributionable sm = 
            	Archimedes.askDistribution(PN.MALE_SURVIVAL);
            Distributionable sf = 
            	Archimedes.askDistribution(PN.FEMALE_SURVIVAL);
            
         
            survival[Person.MALE] = sm;
            survival[Person.FEMALE] = sf;
           
           
            //initialise a population with these distributions and additional the sexratio
            for(int k = 0;k < N;)
            {
            	//create a level
               Level l = 
            	   new Level(Level.DWELLING_RANK);
               
               //set id
               l.setID(Odin.getOdin().getLevelId(l.getRank()));
               
               //determine the size
               int size = 
            	   new Double(hhsize.drawX(pop_rand.nextDouble())).intValue();
    
               
                for(int x = 0; x<size;x++)
                {
                    //sex
                	int sex = -1;
                	if(pop_rand.nextDouble()< Archimedes.askDouble(PN.SEXRATIO))
                		sex = Person.FEMALE;
                	else 
                		sex = Person.MALE;
                	                	
                    //age
                    double age = 
                    	agedist[sex].drawX(pop_rand.nextDouble());
                  
                    //age should be a number
                    if(new Double(age).isNaN()|| age < 0.0)
                    	throw new SimulationException(
                    			"could not draw a suitable age");
                    
                    //calculate age class
                     int ageclass = 
                    	 (int) ((age-age%AbstractPopulation.ageclasswidth)/AbstractPopulation.ageclasswidth);
                
                    
                   
                    //create morbi
                    Morbus[] m = 
                    	new Morbus[Archimedes.askInteger(PN.L)];
                    
                    Genomable genome = null;
                    
                    for(int index = 0; index < m.length ; index++)
                    {	
                    	
                    	genome = 
                				Idunn.i_Model.getRandomGenotype(dis_rand);
                    	
                    	m[index] = 
            				new Morbus(
            						genome);
            		   
                    	//add to the clinic registers
                    	Idunn.getIdunn().getClinic().getRegister().addMorbus(m[index]);
                    	
                    	m[index].setLayer(index);
                    	
	                    //determine vaccination at birth
	                      if(dis_rand.nextDouble()< bcg.getY(-age))
	                        	 m[index].vaccinate(-age);
                    }     
                 
                    //create the person
                   Person p = 
                        	Odin.getOdin().getHel().dispense(sex);
                             
                    //identification
                   p.setID(ID++);
                    //agae
                   p.setBdate(0-age);
                    //ageglacss
                   p.setAgeclass(ageclass);
                   //
                   double deathAge = 
                	   Odin.getOdin().getHel().getDeathAge(p);
                   //if settings don't match let every  e.g. distribution lets people live above maximum age of survival let
                   //people die instantaneously at the beginning of the 
                   if(deathAge+p.getBdate()<0)
                	   deathAge = -p.getBdate();
                   
                   //schedule death of this person
                   Odin.getOdin().getHel().schedule(p,deathAge+p.getBdate());
                   
                   p.setDeathAge(deathAge);
                    
                   l.addInhabitantWithoutNotification(p);
                                                         
                    for(int i = 0; i <m.length; i++)
                    	{	
                    		p.setMorbus(m[i],i);
                    	}
                    
                    this.pop.addPerson(p);
                    
                    //add 1 to the number of people created
                    k++;
                }
                
                //add the level
                if(size > 0)
                	this.cad.addLevel(l);
                
            }
            
            //weighting of levels
            Function weight = Archimedes.ask(PN.LEVELWEIGHT);
            ((Cadastre)this.cad).setWeights(weight);
        
    }
    
    /**
     * 
     * @return ID
     */
    public static int getID()
    {
        return ID++;
    }


	  /**
	   * 
	   */
	public static void reset() {
        ID = 0;
        
    }

	/**
	 * @see simcolep.asgard.Ase#ragnarok()
	 */
	public void ragnarok() {
		Ymer.reset();
		this.cad = null;
		this.pop = null;
		
	}
	
	 /**
     * Nothing to save
     * @see simcolep.asgard.Ase#setSave(boolean)
     */
	public void setSave(boolean b) {
		//nothing to save
		return;
		
	}

}
