# Supplementary material for: Global elimination of leprosy by 2020: are we
Source: Parasit Vectors. 2015 Oct 22;8:548. doi: 10.1186/s13071-015-1143-4 (PMC4618543; doi:10.1186/s13071-015-1143-4)
Supplement: Additional file 3: — SIMCOLEP model with input files. Zip archive contains: Instruction file, SIMCOLEP model (version 1.4.12), Input files for India, Brazil and Indonesia, Source code, R-script for output. The contents of this zip archive are licensed under the Creative Commons Attribution-NonCommercial-NoDerivatives 4.0 International License. To view a copy of this license, visit http://creativecommons.org/licenses/by-nc-nd/4.0/ or send a letter to Creative Commons, PO Box 1866, Mountain View, CA 94042, USA. By opening Additional file 3, you agree to the aforementioned license. You are free to use and share (copy and redistribute the material in any medium or format) the material contained within Additional File 3 under the following terms: Attribution — You must give appropriate credit, provide a link to the license, and indicate if changes were made. You may do so in any reasonable manner, but not in any way that suggests the licensor endorses you or your use. NonCommercial — You may not use the material for commercial purposes. NoDerivatives — If you remix, transform, or build upon the material, you may not distribute the modified material. [file 13071_2015_1143_MOESM3_ESM.zip › Source code/simcolep/demo/Cadastre.java]

/*
 * This file is part of SIMCOLEP, a simulation model developed by the Department of Public Health, 
 * Erasmus MC, University Medical Center Rotterdam, Rotterdam, The Netherlands.
 *
 * This work is licensed under the Creative Commons Attribution-NonCommercial-NoDerivatives 4.0 International License.
 * To view a copy of this license, visit http://creativecommons.org/licenses/by-nc-nd/4.0/ 
 * or send a letter to Creative Commons, PO Box 1866, Mountain View, CA 94042, USA
 *
 * You are free to:
 * Share � copy and redistribute the material in any medium or format
 * Under the following terms:
 * Attribution � You must give appropriate credit, provide a link to the license, and indicate if changes were 
 * made. You may do so in any reasonable manner, but not in any way that suggests the licensor endorses
 * you or your use.
 * NonCommercial � You may not use the material for commercial purposes.
 * NoDerivatives � If you remix, transform, or build upon the material, you may not distribute the modified material.
 */

package simcolep.demo;

import java.io.Serializable;
import java.util.Iterator;
import java.util.List;
import java.util.ArrayList;
import java.util.Random;
import java.util.Set;
import java.util.LinkedHashSet;

import nl.mgz.simulation.discreteevent.Schedulable;

import simcolep.asgard.Odin;

import simcolep.exceptions.SimulationException;
import simcolep.fun2.Archimedes;
import simcolep.fun2.Function;

import simcolep.tools.PN;
import simcolep.tools.io.OutputElement;
import simcolep.tools.io.OutputList;
import simcolep.tools.io.Table;
import simcolep.tools.message.Message;
import simcolep.tools.message.Notifyable;
import simcolep.tools.message.Ratatosk;

/**
 * Cadastre is a register for levels 
 * 
 * @author ir. E.A.J. Fischer
 * @version 1.0
 */
public final class Cadastre implements LevelRegister<Level>, 
								Notifyable, 
								Serializable 
								 {
	private static final String MESSAGE_EMPTYLEVEL = "empty level"; //$NON-NLS-1$

	/** serialVersionUID = 5232478146030274397L computed 15-11-2005*/
    private static final long serialVersionUID = 5232478146030274397L;
     
     /**number of categories*/
    public static int catsize = 25;
    
    /**store data for output*/
	private boolean storeData = false;

    /**the message to which a normal Cadastre should listen*/
    private static final String[] listensTo = 
    									{Message.ADDINHABITANT,
    									Message.REMOVEINHABITANT};

    /***/
	private static final String LEVELSTRING = "Level "; 
    
    /**List of categories of Levels (that are stored in Lists)*/
    protected ArrayList<Set<Level>> register = null; 
    
    /**The upmost level */
    private Level toplevel = null;
    
    /**for output*/
    private transient List<OutputList<Double>> out = null;
    
    /**Function that is used for weighting the levels */
  	protected Function f = null; 
    
    /**the number of levels of a certain size*/
    private double[] sizes = new double[0]; 
   
    /**Contains the weight of each level-category*/
    private double[] w = new double[0];  
    
    /**contains the relative weight of a whole size-class (= w[x]*sizes[x]/sum of all w[z]*sizes[z])*/
    public double[] rW = new double[0];

    
    /**
     *@param toprand rank of highest level 
     */
    public Cadastre(int toprank) {
       
    	//main register
         this.register = 
        	 new ArrayList<Set<Level>>();
         
         //sizes
         this.sizes = 
        	 new double[catsize];
         
         //output
         this.out = 
        	 new ArrayList<OutputList<Double>>();
         
         //weights
         this.w = 
        	 new double[catsize];
        
        
         this.toplevel = new Level(toprank);
         
         this.toplevel.setID(Odin.getOdin().getLevelId(toprank));
         
        //extra
         for(int x = 0; x< catsize; x++)
         {
             this.register.add(new LinkedHashSet<Level>());
             this.out.add(new OutputList<Double>(Integer.toString(x)));
         }
         
         this.setWeights(Archimedes.ask(PN.LEVELWEIGHT));
         
         //register to listen to those messages that changes Level sizes
         for(String s : listensTo)
         {
             Ratatosk.register(Message.formulate(s),this);
         }
        
        }
    
   
    
	/**
	 * Add a level to the register
	 * @param l
	 */
	public void addLevel(Level l) {
   
        
        	//get the size of the level
        int size = l.getHabitationSize();
        
        //size smaller than zero are not allowed
        if(size < 0)
        	return;
        
        //if this size was not anticipated
        //add the elements that we need
        if(size+1>this.sizes.length)
        {
            double[] newS = new double[size+1];
            double[] newW = new double[size+1];
            for(int x =0; x<this.sizes.length; x++)
            {
                newS[x] = this.sizes[x];
                
               	if(this.f !=null)
               		newW[x] = this.f.getY(x);
               
            }
            
            this.sizes = newS;
            
            this.w = newW;
            //recalculate the relative weights
            setWeights(this.f);
            //add list to add this level size                              
            while(this.register.size()<size+1)
            {
            	//to the register
                this.register.add(new LinkedHashSet<Level>());
                
            }
            
        }
        //add to the right list
	    this.register.get(size).add(l);
        
	    //put in the right neighbourhood
	    this.addToNeighbourhood(l);
	    
        //update the sizes in simulation
        this.sizes[size]+=1;
        
	}

	/**
	 * TODO now the level is just added to the toplevel
	 * @param l
	 */
	private void addToNeighbourhood(Level l) {
			this.toplevel.addMember(l);
			
			l.setSuperlevel(this.toplevel);
	}


	/**
	 * remove a level from register
	 * @param l
	 * @return true if the level was removed or not added 
	 */
	public boolean removeLevel(Level l) {
	
		//remove from the right list
		boolean b = 
			this.register.get(l.getHabitationSize()).remove(l);
        
        //remove events
        List<Schedulable> temp = 
        	new ArrayList<Schedulable>(l.getTargetedEvents());
        for(Schedulable s : temp)
        {
            Odin.getEventManager().cancel(s);
        }
        
        //update sizes in simulation
        this.sizes[l.getHabitationSize()]-=1;
       
        //return b
        return b;
	}

	


	/**
     * Get a level randomly selected from this Cadastre. The weighting of levels (by size) is predefined by the function f of this cadastre<br>
     *  
	 * @param rand - random number generator
	 * @return a
	 * 
	 *  
	 */
	public Level getLevel(Random rand) {
		
        if(this.f==null)
        	throw new SimulationException(
        			"setSizesAndWeights has not yet been called for this Cadastre. Weighting function f == null");
        //determine which level size
        double cum =0;
        int x = 0;
        double random = rand.nextDouble();
               
        for(; x< this.register.size();x++)
        {
            //get the cumulative weighted fraction
            cum+=this.rW[x];
            //break if the cumulative weighting is higher than the random number
            if(cum>=random) 
            	break;
        }
		//if none of the class got a value
        if(cum == 0.0)
        	return null;
        
        //determine the random index of the size x 
         List<Level> temp = 
        	 new ArrayList<Level>();
         Set<Level> cat1 = this.register.get(x);
         
         temp.addAll(cat1);
         //return the selected level
         Level selected = 
        	 temp.get(rand.nextInt(cat1.size()));
         //don't allow empty level
         if(selected.getInhabitants().isEmpty())
	         throw new SimulationException(
	        		 MESSAGE_EMPTYLEVEL);
         
         return selected;
       	
	}


    /**
     * Set f to a new function
     * 
     * @param rand
     * @param f
     * @see simcolep.demo.LevelRegister#getLevel(Random, Function)
     */
	public Level getLevel(Random rand, Function f) {
		this.setWeights(f);
        return this.getLevel(rand);
	}

	/**
	 * 
	 * @param size
	 * @return set with levels of size 
	 */
	public Set<Level> getLevels(int size) {
	        
	        if(size>=this.register.size())
	        	return new LinkedHashSet<Level>();
	        return this.register.get(size);
	    }


  

    /**
     *Calculates and stores the (relative) weight of this whole group of levels and the relative weight of a whole size class.
     * 
     * @param f
     */
    public void setWeights(Function f)
    {
    	//a function that is null does not help a lot
    	if(f == null)
    		return;
    	
        //set the function
        this.f = f;
        
        //product sum of all weights*fraction/number of a certain size
        double prodsum =0;
        this.rW = new double[this.sizes.length];
        
        for(int x=0; x<this.sizes.length;x++)
        {
            //calculate weight
            this.w[x]= this.f.getY(x);
            
            //calculate the product of the sizes times the weights
            rW[x] = this.sizes[x]*this.w[x];
            
            //add the product to the product sum;
            prodsum += rW[x];
        }
        
        //divided the weights by the product sum
        //if the product sum equals 0 each level will have the same probability = 1/size of cadastre
       if(prodsum>0)
       {
        int index =0;
        for(double d : rW)
        {
            rW[index] = d/prodsum;
            index++;
        }
       }
        
    }
    
    /**
     * Sets this Cadastre to be used or not used as data base. When it is used a database adding and removing levels is not allowed. The Cadastre will not listen to Ratatosk. 
     * This Cadastre implementation considers that:
     * <li> It is used in a full run <i>or</i>;
     * <li> It is used as a database from which new levels can be drawn<br>
     *  
     * In both cases, it would just return levels from the lists as requested. However when it is used as a data base, the Object that instantiates the cadastre should make sure that:
     * <li>No events are targeted at levels <i>and/or</i> inhabitants of the levels
     * <li>The database-cadastre is <b>NOT</b> registered at Ratatosk! 
     * @param b
     */
    public void useAsDataBase(boolean b)
    {
    	//if used as database
        if(b)
        {
        	//check consistency of the cadastre
            this.scrutinize();
            
            //unregister to listen to anything
            for(String s : listensTo)
            {
                Ratatosk.unregister(Message.formulate(s),this);
            }
        }
 
    }
    
    /**
     * Notification of changes in the register.
     *  listensTo = {"ai","ri"}
     * @param message
     * @param subject
     * @param source
     * @throws IllegalArgumentException if this is a database cadastre
     */
    public void notify(Message message, Object subject, Object source) {

        //add inhabitant
        if(message.equalsIgnoreCase(Message.ADDINHABITANT))
        {
            //change of the size of a level is called by a level
            Level l = 
            	(Level)source;
            
            if(l.rank!=Level.DWELLING_RANK)
            	throw new SimulationException("not a dwelling!");
            
            int size = l.getHabitationSize();
            //remove from previous sizes list in this case an inhabitant was added
            if(!this.register.get(size-1).remove(l))
            	throw new SimulationException(
            			"Register of size class " + (l.getHabitationSize()-1)+ 
            			" does not contain " + source);
            //update the sizes 
            this.sizes[size-1]--;
            //if neccesary increase the number of size categories
            if(this.sizes.length<=size)
            {
                double[] newS = new double[size+1];
                double[] newW = new double[size+1];
                for(int x =0; x<this.sizes.length; x++)
                {
                    newS[x] = this.sizes[x];
                    
                    if(this.w[x]==0&&this.f!=null)newW[x] = this.f.getY(x);
                    else newW[x] = this.w[x];
                }
                
                this.sizes = newS;
                
                this.w = newW;
                //recalculate the relative weights
                setWeights(this.f);
                //add list to add this level size                              
                while(this.register.size()<size+1)
                {
                    this.register.add(new LinkedHashSet<Level>());
                }
            }
            this.sizes[size]++;
            //add to the right sizes list (if not present create)
            while(this.register.size()<size+1)
            	this.register.add(new LinkedHashSet<Level>()); 
            
            this.register.get(size).add(l);
            
        }if(message.equalsIgnoreCase(Message.REMOVEINHABITANT))
        {
            //change of the size of a level is called by a level
            Level l = (Level)source;
            
            if(l.rank!=Level.DWELLING_RANK)
            	throw new SimulationException("not a dwelling!");
            
         
            //size of the level
            int size = l.getHabitationSize(); 
                        
            //remove from previous sizes list in this case an inhabitant was removed
            if(!this.register.get(size+1).remove(l))
                      throw new SimulationException(
                    		  "Register of size class " + 
                    		  (l.getHabitationSize()+1)+ 
                    		  " does not contain " + source);
                
                        
            //update the sizes 
            this.sizes[size+1]--;
            
            //there are no empty levels
           this.sizes[size]++;
            
            //if the level became empty delete 
            //don't add it any more
            if(size==0){ 
            	//remove from its superlevels
            	if(l.getSuperlevel()!=null)
            		l.getSuperlevel().removeMember(l);
            	
            	//remove from register
            	this.removeLevel(l);
            	//make null
            	l = null;
            	
            	return;
            	}
            //add to the right sizes list
            else 
            	this.register.get(size).add(l);
        }
        
    }
    
    /**
     * @return register
     * @see simcolep.demo.LevelRegister#getLevels()
     */
    public List<Set<Level>> getLevels() {
        
        return this.register;
    }

  /**
   * 
   * @param level
   * @return true if this level is in the register
   */
    public boolean contains(Level level) {
        //get the number of inhabitants of this level
    	int x = level.getHabitationSize();
    	//return whether the class contains this
        return register.get(x).contains(level);
    }
    

    /**
     * @see simcolep.demo.LevelRegister#getSize()
     */
    public int getSize() {
            int size =0;
            for(double d : this.sizes)
            {
                size+=d;
            }
            return size;
       }

    
    /**
     * Checks every level whether the method getInhabitants returns an empty list. If so it removes this level.
     * 
     *
     */
    public void scrutinize()
    {
        List<Level> scrutinized = 
        	new ArrayList<Level>();
        //get empty levels
        for(Set<Level> s: this.register)
        {
            for(Level l : s)
            {
            	//empty levels can be added to the scrutinizing list (removing it)
                if(l.getInhabitants().isEmpty())
                	scrutinized.add(l);
            }
        }
        //remove them
        for(Level l : scrutinized)
        {
            if(!this.removeLevel(l))
            	throw new SimulationException("empty level not removed");
        }
    }


    /**
	 * @see simcolep.demo.LevelRegister#output()
	 */
	public List<OutputList<Double>> output() {
	        return this.out;
	}

	/**
	 * @see simcolep.demo.Register#storeData(boolean)
	 */
	public void storeData(boolean b) {
		this.storeData = b;
	}


	/**
	 * @see simcolep.demo.Register#collectData(double)
	 */
	@SuppressWarnings("unchecked")
	public void collectData(double time) {
		//if output has not been turned on don't bother
		if(!this.storeData)
			return;
		
	    //enhance the list if needed
	   int x = 
		   this.out.size()-1;
	   
	   while(this.register.size()>this.out.size())
	   {
	       x++;
	       //determine the length of the outputlists
	       int length = this.out.get(0).size();
	       OutputList<Double> newout = 
	    	   new OutputList<Double>(LEVELSTRING+ x);  
	       for(int j = 0; j<length;j++)
	       {
	           newout.add(new OutputElement<Double>(
	        		   this.out.get(0).get(j).getTime(),
	        		   new Double(0)));
	       }
	       this.out.add(newout);
	   }
	    
	    for(int y = 0; y<this.register.size();y++)
	    {
	        //create an element
	        OutputElement<Double> e = 
	        	new OutputElement<Double>(
	        			time, 
	        			new Double(this.register.get(y).size()));
	        out.get(y).add(e);
	    }
	    
	}

	/** Sets all value to the error code
 * @param time time interval to 'collect'
 * @param as number representing an error
 * @param times to collect
 *
 */
    public void collectDataAtTimeAs(double time, 
	    		double as) {
    	//if output has not been turned on don't bother
		if(!this.storeData)
			return;
		
	       
	    for(int y = 0; y<this.register.size();y++)
	    {
	        //create an element
	        OutputElement<Double> e = 
	        	new OutputElement<Double>(
	        			time, 
	        			new Double(as));
	        out.get(y).add(e);
	    }
    }

	
	
	/**
	 * 
	 * @return a part of the full string
	 */
	public String toPartString(int part) {
		StringBuffer s = new StringBuffer();
		 int x = 0;
	    for(Set<Level> set : this.register)
	    {
	    	Iterator<Level> it = set.iterator();
	        while(it.hasNext()&& x < part)
	        {
	            s.append(it.next().toString()+PN.LINESEPARATOR);
	            x++;
	        }
	        if(it.hasNext()) 
	        	s.append(PN.THREEDOTS+PN.LINESEPARATOR);
	        x = 0;
	    }
	    return s.toString();
	}


/**
 * 
 * @return s
 */
public String toFullString()
{
    StringBuffer s = new StringBuffer();
    for(Set<Level> set : this.register)
    {
        for(Level l : set)
        {
            s.append(l.toString()+PN.LINESEPARATOR);
        }
    }
    return s.toString();
}


/**
 * 
 * @see simcolep.demo.LevelRegister#getToplevel()
 */
public Level getToplevel() {
	
	return this.toplevel;
}


/**
 * 
 * @see simcolep.demo.LevelRegister#toTable()
 */
	public Table toTable() {

					
		//if no lists return
		if(out.size()<=0)
			return null;
		
		//get size
		int rows = out.get(0).size();
		
		//set table
		Table table = new Table(rows,out.size());
		
		//set row names
		for(int index = 0; index < rows; index++)
		{
			table.setRowName(index, 
					Double.toString(out.get(0).get(index).getTime()));
		}
		
		
		//add data
		for(int index = 0; index <out.size(); index++)
		{
			//list
			OutputList<Double> ol = out.get(index);
			//set column name
			table.setColumnName(index, ol.getName());
			
			//set values
			table.setColumn(index,ol);
		}
		//return table
		return table;
	}


	/**
	 *@return this.register A linkedlist with linkedhashsets of each level size (size is index in list)
	 * @see simcolep.demo.Register#getRegister()
	 */
	@SuppressWarnings("unchecked")
	public Iterable getRegister() {
			return this.register;
}


	


}
