# Supplementary material for: Global elimination of leprosy by 2020: are we
Source: Parasit Vectors. 2015 Oct 22;8:548. doi: 10.1186/s13071-015-1143-4 (PMC4618543; doi:10.1186/s13071-015-1143-4)
Supplement: Additional file 3: — SIMCOLEP model with input files. Zip archive contains: Instruction file, SIMCOLEP model (version 1.4.12), Input files for India, Brazil and Indonesia, Source code, R-script for output. The contents of this zip archive are licensed under the Creative Commons Attribution-NonCommercial-NoDerivatives 4.0 International License. To view a copy of this license, visit http://creativecommons.org/licenses/by-nc-nd/4.0/ or send a letter to Creative Commons, PO Box 1866, Mountain View, CA 94042, USA. By opening Additional file 3, you agree to the aforementioned license. You are free to use and share (copy and redistribute the material in any medium or format) the material contained within Additional File 3 under the following terms: Attribution — You must give appropriate credit, provide a link to the license, and indicate if changes were made. You may do so in any reasonable manner, but not in any way that suggests the licensor endorses you or your use. NonCommercial — You may not use the material for commercial purposes. NoDerivatives — If you remix, transform, or build upon the material, you may not distribute the modified material. [file 13071_2015_1143_MOESM3_ESM.zip › Source code/simcolep/demo/event/Age.java]

/*
 * This file is part of SIMCOLEP, a simulation model developed by the Department of Public Health, 
 * Erasmus MC, University Medical Center Rotterdam, Rotterdam, The Netherlands.
 *
 * This work is licensed under the Creative Commons Attribution-NonCommercial-NoDerivatives 4.0 International License.
 * To view a copy of this license, visit http://creativecommons.org/licenses/by-nc-nd/4.0/ 
 * or send a letter to Creative Commons, PO Box 1866, Mountain View, CA 94042, USA
 *
 * You are free to:
 * Share — copy and redistribute the material in any medium or format
 * Under the following terms:
 * Attribution — You must give appropriate credit, provide a link to the license, and indicate if changes were 
 * made. You may do so in any reasonable manner, but not in any way that suggests the licensor endorses
 * you or your use.
 * NonCommercial — You may not use the material for commercial purposes.
 * NoDerivatives — If you remix, transform, or build upon the material, you may not distribute the modified material.
 */

/*
 * Created on 10-Nov-2005
 *
 */
package simcolep.demo.event;

import simcolep.asgard.Odin;
import simcolep.demo.AbstractPopulation;
import simcolep.demo.Person;
import simcolep.exceptions.SimulationException;


import simcolep.tools.message.Message;
import simcolep.tools.message.Ratatosk;

import nl.mgz.simulation.discreteevent.*;
/**
 * 
 * This Event solely notifies that the target has gone to one higher age class
 * 
 * 
 * @author ir E.A.J. Fischer
 * @version 0.1.2 -- Last Modified 10-Nov-2005
 */


public final class Age extends Event {
    
	/**serial Version uid*/
    private static final long serialVersionUID = 6611542062092888880L;
	
    /**
	 * The higher the priority the more important and sooner an event is executed as compared to events at exactly the same moment.<br>
     * To have a consistancy in prioritizing the following rules are used;
     * <li> Priority from high to low: Simulation events > Disease events > Demographic
     * <li> Priority of simulation events > 500
     * <li> Priority of disease events > 200
     * <li> Priority of demographic events > 100
     * <li> further ordering is logical in biological or epidemiological sense
     *  
     * @see nl.mgz.simulation.discreteevent.Event.priority
     * */
	private static final int PRIORITY = 101;
    
    
    
  
    /**
     * 
     *
     */
    public Age()
    {
       
        
    }
    /**
     * 
     * @param source
     * @param target
     * @param time
     */
    public Age(Object source, Targetable target, double time) {
        
        super(source,target,time);
       
             
    }

    
    @Override
    public void execute() {
    	
        //check whether this person already died
        Person target =(Person)super.getTarget();
        
       if(Odin.inSafeMode())
    	   if(target.getDeathTime()<=this.getTime())
    		   throw new SimulationException(
        			SimulationException.SHOULDBEDEAD);
        
        //call that this person has changed age class
        Ratatosk.notify(Message.formulate(Message.AGE),
        		super.getTarget(), this);
        
        
        //move to next age class
        //add one to the age class
        target.setAgeclass(target.ageclass()+1);
                
        //schedule the next for this person if not already dead
        if(super.getTime()+AbstractPopulation.ageclasswidth>target.getBdate()+target.getDeathAge())
        	return;
        
        //next ageing event 
        Age a = 
        	new Age(this,super.getTarget(),
        			super.getTime()+AbstractPopulation.ageclasswidth);
        Odin.getEventManager().schedule(a);
        
        
        		
        
    }
    /**
     * @see nl.mgz.simulation.discreteevent.Event#getPriority()
     */
     @Override
     public int getPriority()
     {
     	return PRIORITY;
     }
    
    
    /**
     * 
     * @param classWidth
     * @param age
     * @param currenttime
     * @return
     */
    public static double calcAgeTime(double classWidth, double age, double currenttime)
    {
        /*the current time*/
        double nextTime = currenttime;
        /*add the class widht */
        nextTime += classWidth;
        /*subtract the part of the class width that was already passed due for some one of this age*/
        nextTime -= age%classWidth;
        /*return this time*/
        return nextTime;
    }

}
