# Supplementary material for: Global elimination of leprosy by 2020: are we
Source: Parasit Vectors. 2015 Oct 22;8:548. doi: 10.1186/s13071-015-1143-4 (PMC4618543; doi:10.1186/s13071-015-1143-4)
Supplement: Additional file 3: — SIMCOLEP model with input files. Zip archive contains: Instruction file, SIMCOLEP model (version 1.4.12), Input files for India, Brazil and Indonesia, Source code, R-script for output. The contents of this zip archive are licensed under the Creative Commons Attribution-NonCommercial-NoDerivatives 4.0 International License. To view a copy of this license, visit http://creativecommons.org/licenses/by-nc-nd/4.0/ or send a letter to Creative Commons, PO Box 1866, Mountain View, CA 94042, USA. By opening Additional file 3, you agree to the aforementioned license. You are free to use and share (copy and redistribute the material in any medium or format) the material contained within Additional File 3 under the following terms: Attribution — You must give appropriate credit, provide a link to the license, and indicate if changes were made. You may do so in any reasonable manner, but not in any way that suggests the licensor endorses you or your use. NonCommercial — You may not use the material for commercial purposes. NoDerivatives — If you remix, transform, or build upon the material, you may not distribute the modified material. [file 13071_2015_1143_MOESM3_ESM.zip › Source code/simcolep/demo/Female.java]

/*
 * This file is part of SIMCOLEP, a simulation model developed by the Department of Public Health, 
 * Erasmus MC, University Medical Center Rotterdam, Rotterdam, The Netherlands.
 *
 * This work is licensed under the Creative Commons Attribution-NonCommercial-NoDerivatives 4.0 International License.
 * To view a copy of this license, visit http://creativecommons.org/licenses/by-nc-nd/4.0/ 
 * or send a letter to Creative Commons, PO Box 1866, Mountain View, CA 94042, USA
 *
 * You are free to:
 * Share — copy and redistribute the material in any medium or format
 * Under the following terms:
 * Attribution — You must give appropriate credit, provide a link to the license, and indicate if changes were 
 * made. You may do so in any reasonable manner, but not in any way that suggests the licensor endorses
 * you or your use.
 * NonCommercial — You may not use the material for commercial purposes.
 * NoDerivatives — If you remix, transform, or build upon the material, you may not distribute the modified material.
 */

/*
 * Created on 09-Nov-2005
 *
 */
package simcolep.demo;


import simcolep.asgard.Loki;
import simcolep.asgard.Odin;
import simcolep.exceptions.SimulationException;
import simcolep.fun2.Archimedes;

import simcolep.lepra.mendel.Genomable;
import simcolep.tools.PN;

/**
 * A female person
 * 
 * @author ir. E.A.J. Fischer
 * @version 1.0
 * 
 */
public class Female
				extends Person
						{

    /**
     * 
     */
    private static final long serialVersionUID = -8973299710000985407L;
    
    /**spouse*/
    private Male spouse = null;

    /**original disease type of last spouse*/
	private Genomable[] spousetype = null;

    

	
    /**
     * Additionally removes herself from children
     * 
     * @see simcolep.demo.Person#die()
     */
  
	@Override
    public final void die()
    {
    	if(this.children!=null)
    	{
	    	for(Person child: this.children)
	    	{
	    		child.removeMother(); 
	    	}
    	}
    	
    	super.die();
    }
    /**
     * @return 1 = FEMALE
     * @see simcolep.demo.Person#getSex()
     */
    public final int getSex()
    {
        return Person.FEMALE;
    }
    
    /**
     * 
     * @param hubby
     */
    @SuppressWarnings("unchecked")
	public final void addSpouse(Person hubby)
    {
        //check if marrying to a null
        if(hubby == null) 
        	throw new SimulationException(
        			"cannot marry null");
        //two spouses not allowed
        if(this.spouse!=null) 
        	throw new SimulationException(
        			"cannot add two spouses to a women");
        //set spouse     
        this.spouse = (Male)hubby;
        
        //set spouse disease type
        this.spousetype =  
			new Genomable[Archimedes.askInteger(PN.L)];
        
        for(int i = 0; i < this.spousetype.length; i++)
        	this.spousetype[i] = this.spouse.getMorbus(i).getGenome();
       
        //check if moving when widowed
        this.movesaswidow = Loki.getMovesasWidow(this);
        
        //set evermarried to true
        this.evermarried = true;
        this.engaged = false;
        
        this.addtoHistory(Odin.getCurrentTime(),
        		"spouse added: ", spouse);
          
    }
    
    /**
     * 
     * @return spouse of this female
     */
    public final Person getSpouse()
    {
        return this.spouse;
    }
    
    /**
     *Remove the  spouse 
     */
    @SuppressWarnings("unchecked")
	public final void removeSpouse()
    {
        //spouse is a null
    	this.spouse = null;
        
    	//removing and adding to singles list etc. is done after execution of spouse death event
        //this enables us to be more flexible for example with widowers that do nothing until a certain time.
    	this.addtoHistory(Odin.getCurrentTime(),
    			"spouse removed");
    
    }
    
    /**
     * Returns the original type of the last male this women was married to
     * @param index
     * 
     * @return spousetype
     */
	public Genomable getSpouseGenotype(int index) {
			return this.spousetype[index];
	}

	/**
	 * Strip a female of specific female objects
	 * @param p
	 * @return
	 */
	@SuppressWarnings("unchecked")
	public final static Person stripFemale(Person p) {
		if(p.getSex()!=Person.FEMALE)
			return p;
		
		((Female)p).spouse = null;
		((Female)p).spousetype = 
			new Genomable[Archimedes.askInteger(PN.L)];
		
		return p;
	}
    
    
    
    
}
