# Supplementary material for: Global elimination of leprosy by 2020: are we
Source: Parasit Vectors. 2015 Oct 22;8:548. doi: 10.1186/s13071-015-1143-4 (PMC4618543; doi:10.1186/s13071-015-1143-4)
Supplement: Additional file 3: — SIMCOLEP model with input files. Zip archive contains: Instruction file, SIMCOLEP model (version 1.4.12), Input files for India, Brazil and Indonesia, Source code, R-script for output. The contents of this zip archive are licensed under the Creative Commons Attribution-NonCommercial-NoDerivatives 4.0 International License. To view a copy of this license, visit http://creativecommons.org/licenses/by-nc-nd/4.0/ or send a letter to Creative Commons, PO Box 1866, Mountain View, CA 94042, USA. By opening Additional file 3, you agree to the aforementioned license. You are free to use and share (copy and redistribute the material in any medium or format) the material contained within Additional File 3 under the following terms: Attribution — You must give appropriate credit, provide a link to the license, and indicate if changes were made. You may do so in any reasonable manner, but not in any way that suggests the licensor endorses you or your use. NonCommercial — You may not use the material for commercial purposes. NoDerivatives — If you remix, transform, or build upon the material, you may not distribute the modified material. [file 13071_2015_1143_MOESM3_ESM.zip › Source code/simcolep/demo/Level.java]

/*
 * This file is part of SIMCOLEP, a simulation model developed by the Department of Public Health, 
 * Erasmus MC, University Medical Center Rotterdam, Rotterdam, The Netherlands.
 *
 * This work is licensed under the Creative Commons Attribution-NonCommercial-NoDerivatives 4.0 International License.
 * To view a copy of this license, visit http://creativecommons.org/licenses/by-nc-nd/4.0/ 
 * or send a letter to Creative Commons, PO Box 1866, Mountain View, CA 94042, USA
 *
 * You are free to:
 * Share � copy and redistribute the material in any medium or format
 * Under the following terms:
 * Attribution � You must give appropriate credit, provide a link to the license, and indicate if changes were 
 * made. You may do so in any reasonable manner, but not in any way that suggests the licensor endorses
 * you or your use.
 * NonCommercial � You may not use the material for commercial purposes.
 * NoDerivatives � If you remix, transform, or build upon the material, you may not distribute the modified material.
 */

/*
 * Created on 19-Oct-2005
 *
 */
package simcolep.demo;

import java.io.Serializable;
import java.util.Iterator;
import java.util.Random;
import java.util.Set;
import java.util.LinkedHashSet;
import java.util.List;
import java.util.LinkedList;

import nl.mgz.simulation.discreteevent.Target;


import simcolep.asgard.Odin;
import simcolep.exceptions.SimulationException;
import simcolep.fun2.Archimedes;

import simcolep.sim.Herbarium;
import simcolep.tools.History;
import simcolep.tools.Identifyable;
import simcolep.tools.PN;

import simcolep.tools.message.Message;
import simcolep.tools.message.Ratatosk;

/**
 * Level is a generic object implementing Levelable that contians either other levels or inhabitants.<br>
 * The structure of all levels is always equal the most bottom (lowest ranking level) contains inhabitants. Subsequent layers of levels contain a number of these levels. 
 * 
 * 
 * @author ir. E.A.J. Fischer
 * @version 1.0 -- Last Modified 19-09-2006
 */
public final class Level extends Target 
	implements Levelable,
				Serializable, 
				Identifyable {

	private static final String RANK_TEXT = "\trank:\t"; //$NON-NLS-1$

	private static final String SIZE_TEXT = "\tsize:\t"; //$NON-NLS-1$

	private static final String LEVEL_HEADERTEXT = "Level:\t"; //$NON-NLS-1$


	/**serialVersionUID   */
    private static final long serialVersionUID 
    				= 1002884433430830860L;
    
    
    /**The rank that a dwelling has this means that this contains inhabitants and not levelables*/
    public static final int DWELLING_RANK = 0;

    /***/
	private static int LAYERS = -1;
    
    /**block  removal of (trees of) levels when empty*/
    public static boolean BLOCK_REMOVAL = false;

    /** save the history of this level*/
    public static boolean saveLevelHist = false;
   
    /**rank of the level*/
    protected int rank = Level.DWELLING_RANK;
    
    /** The level to which this level belongs */
    protected Level superlevel = null;
    
    /**Identification number*/
    protected int id =-3210;//start with this id to check if the ID was set properly
    
    /**sub levels of this level*/
    @SuppressWarnings("unchecked")
	private LinkedHashSet<Levelable> members = 
    	null;
    
    /**inhabitants of this and thus its sublevels*/
    private LinkedHashSet<Inhabitant> inhabs = 
    	null;
  
    /**inhab_size of the level when it is a dwelling*/
    private int inhab_size = 0;
    
    /**capacity of the level is the number of members it 
     * can contain. As default there is no constraint on
     * the number of members*/
    private double capacity = 
    	Double.POSITIVE_INFINITY; 
        
    /**history of this level*/
    private transient History LevelHist = null;

	/**true when removed and subtracted from counter*/
	public transient boolean putBack = false;
 
   /**Has or does not have the D-factor <i>i.e.</i> Disease-factor*/ 
   private boolean[] dFactor = null;
    
    /**
     * @param popnum
     * @param rank
     */
    @SuppressWarnings("unchecked")
	public Level(int rank)
    {
 
        if(rank == DWELLING_RANK)
        {
        	this.inhabs = 
        		new LinkedHashSet<Inhabitant>();
        } else 
        	this.members = 
        		new LinkedHashSet<Levelable>();
       
        this.rank =rank;
        
        this.dFactorize();        
    }
    
    /**
     * @param popnum
     * @param rank
     * @param superlevel
     * 
     * @throws java.lang.IllegalArgumentException 
     */
    @SuppressWarnings("unchecked")
	public Level(int rank, Level superlevel)
    {
 
        this.rank = rank;
        //check rank consistency
        if(superlevel.getRank()<=this.rank)
        	throw new IllegalArgumentException(
        			"cannot have a super level" +
        			" with lower or equal rank" + 
        			superlevel.getRank()+"<="+this.rank);
        //get the right stuff 
        if(rank == DWELLING_RANK)
        {
        	this.inhabs = 
        		new LinkedHashSet<Inhabitant>();
        } else 
        	this.members = 
        		new LinkedHashSet<Levelable>();
        //set the super level
        this.superlevel = superlevel;
        
        this.dFactorize();
    }

   
    /**
     * @return the identification of this level
     * @see simcolep.demo.Levelable#getID()
     */
    public int getID() {
        return this.id;
    }

    /**
     * set the id
     * 
     * @param id
     * @see simcolep.demo.Levelable#setID(int)
     */
    public void setID(int id) {
        this.id = id;
      
        
    }

    /**
     * set rank
     * @param rank
     * @see simcolep.demo.Levelable#setRank(int)
     */
    public void setRank(int rank) {
    		this.rank = rank;
    }

    /**
     * @return rank
     * @see simcolep.demo.Levelable#getRank()
     */
    public int getRank() {
        return this.rank;
    }

    /**
     * Set the capacity of this specific level
     * @see Level#capacity
     * @param cap
     */
    public void setCapacity(double cap)
    {
    	//set the capacity
    	this.capacity = cap;
    	
    }
    /**
     * The capacity of this specific level
     * @see Level#capacity
     * @return capacity
     */
    public double getCapacity()
    {
    	return this.capacity;
    }
    
 
    /**
     * Add a member
     * @param member
     * 
     * If previously this key (new Integer(member.getID())was not associated return true
     * @see simcolep.demo.Levelable#addMember(simcolep.demo.Levelable)
     */
    public boolean addMember(Levelable member) {
      
        
    	//don't add members twice
       if(this.hasMember(member))
    	   throw new SimulationException(
    			   "level already contains "
    			   +  member);
       
       //only allow adding if the capacity is not reached yet
       if(this.members.size() >= this.capacity)
    	   return false;
       
       //check ranking 
       if(member.getRank()>= this.rank)
    	   throw new SimulationException(
    			   "cannot add a member to a level of the same rank");
       
       //add to the list of members
       boolean b = 
    	   this.members.add(member);
       
       //add the number of inhabitants to this level 
       this.changeInhabCount(member.getHabitationSize());
       
       //update level history
       this.addLevelHist(
    		   Odin.getCurrentTime(),
    		   "add member " 
    		   + member.getID());
       
          
       //return the results
       return b;
       
    }

    /**
     * remove the member
     * 
     * @param member
     * 
     * @see simcolep.demo.Levelable#removeMember(simcolep.demo.Levelable)
     */
    public boolean removeMember(Levelable member) {
      
                
        //remove the member from the set 
        boolean b = 
        	this.members.remove(member);
        
        //history writing
        if(b)
        	this.addLevelHist(Odin.getCurrentTime(),
        			"removed member "+member.getID());
        
        this.changeInhabCount(-member.getHabitationSize());
        //remove empty level (tree)
        if(b)
        	this.remove_tree();
        
        //return result
        return b;
       
    }

    /**
     * Remove this level from its superlevel
     * The iterative process that starts will remove all empty levels except for the top level
     * Process can be blocked by BLOCK_REMOVAL to true
     * 
     */
    private void remove_tree() {
		//blockage of removal ... 
    	if(BLOCK_REMOVAL)
			return;
    	
    	//do not remove the highest level
    	if(this.isHighest())
			return;
    	
    	//if no members left remove from the superlevel
		if(this.members.isEmpty())
			if(!this.superlevel.removeMember(this))
				throw new SimulationException("did not remove from tree");
	}

	/**
     * True if member is present false if not
     * @param member
     * @return true if member is member of this level
     * @see simcolep.demo.Levelable#hasMember(simcolep.demo.Levelable)
     */
    public boolean hasMember(Levelable member) {
       return this.members.contains(member);
    }

    /**
     * @return this.members
     * @see simcolep.demo.Levelable#getMembers()
     */
    public Set<Levelable> getMembers() {
     
        return this.members;
    }

    
    /**
     * Return the levels in the members set upto the specified rank. (Thus the set of levels of one rank lower!)
     * 
     * @see simcolep.demo.Levelable#getMembers(int)
     * @throws java.lang.IllegalArgumentException when the rank parameter is larger than the rank of the level or smaller than 0
     * 
     */
    @SuppressWarnings("unchecked")
	public Set<Levelable> getMembers(int rank) {

        //if the rank is higher than the rank of this level throw IllegalArgumentException
        if(rank+1>this.rank)
        	throw new IllegalArgumentException(
        			"rank to large " + rank + 
        			" >= "+this.rank);
        //if the rank is smaller than 0 is not allowed
        if(rank < 0)
        	throw new IllegalArgumentException(
        			"rank to small " + rank + " <  0");
        //if the rank equals this rank return the memberset of this level
        else if(rank+1 == this.rank) 
        	return this.getMembers();
        //else return getMemberSet(int rank) of all subordinate Levels
        else{
            Iterator<Levelable> it =
            	this.members.iterator();
            
            Set<Levelable> sublevels = 
            	new LinkedHashSet<Levelable>();
            
            while(it.hasNext())
                         sublevels.addAll(it.next().getMembers(rank));
           
            return sublevels;
        }
    }

    /**
     * add an inhabitant to this level
     * @throws IllegalArgumentException if the rank is not 0
     * @throws IllegalArgumentException if the inhabitant already belongs to this level
     * @see simcolep.demo.Levelable#addInhabitant(simcolep.demo.Person)
     */
    public boolean addInhabitant(Inhabitant inhab)
    {   

        //if the rank is larger than 0 adding inhabitants is not allowed (in this version anyway)
        if(this.rank>0)
        	throw new IllegalArgumentException(
        			"cannot add an inhabitant" +
        			" to a level with rank > 0");
        
        //add the inhabitant to the map of inhabitants
        if(this.inhabs.contains(inhab))
        	throw new IllegalArgumentException(
        			"cannot add the same inhabitant twice" +
        			" to this level: "+ inhab);
        
        //only allow adding if the capacity is not reached yet
        if(this.inhabs.size() >= this.capacity)
     	   return false;
        
        //add
        boolean b = 
        		this.inhabs.add(inhab);
        
        //set this level to the inhabitant
        inhab.setLevel((Levelable)this);
                
        //add one to the inhab_size of this level
        this.changeInhabCount(+1);
         
        //save to history
        this.addLevelHist(Odin.getCurrentTime(),"add inhabitant "+inhab.getID());
       
        //notification of change of inhab_size (add inhabitant abreviated to ai)
       Ratatosk.notify(Message.formulate(Message.ADDINHABITANT), 
    		   inhab,
    		   this);
        
        return b;
    }
    
    /**
	 * Add an inhabitant without sending a message through the software.
	 * Be carefull this means that this level has to be added to the cadaster AFTER adding this inhabitant or notification should be done later
	 * 
	 * @param p
	 */
	public boolean addInhabitantWithoutNotification(Inhabitant person) {
//		if the rank is larger than 0 adding inhabitants is not allowed (in this version anyway)
        if(this.rank>0)
        	throw new IllegalArgumentException(
        			"cannot add an inhabitant" +
        			" to a level with rank > 0");
        
        //add the inhabitant to the map of inhabitants
        if(this.inhabs.contains(person))
        	throw new IllegalArgumentException(
        			"cannot add the same inhabitant twice" +
        			" to this level: "+ person);
        
        //only allow adding if the capacity is not reached yet
        if(this.inhabs.size() >= this.capacity)
     	   return false;
        
        //add
        boolean b = 
        		this.inhabs.add(person);
        
        //set this level to the inhabitant
        person.setLevel(this);
                
        //add one to the inhab_size of this level
        this.changeInhabCount(+1);
        
        //save to history
        this.addLevelHist(Odin.getCurrentTime(),
        		"add inhabitant "+person.getID());
       
        return b;
	}

	/**
     * Get the set of the lowest rank and collect all inhabitants of these lowest levels
     * if this is the lowest level return the set of inhabitants
     * @return inhabs 
     * @see simcolep.demo.Levelable#getInhabitants()
     */
    @SuppressWarnings("unchecked")
	public Set<Inhabitant> getInhabitants() {

        if(rank==Level.DWELLING_RANK)
        	return new LinkedHashSet<Inhabitant>(this.inhabs);
        else 
        {
         Set<Inhabitant> set = 
        	 new LinkedHashSet<Inhabitant>();
         
         Iterator<Levelable> it = 
        	 this.members.iterator();
         
         while(it.hasNext())
                     set.addAll(it.next().getInhabitants());
         
         return set;
        }
        
    }

    
    
    /**
     * i
     * @see simcolep.demo.Levelable#getInhabitant(double)
     */
    public Inhabitant getInhabitant(Random r)
    {
    	return this.getInhabitant(r.nextInt(this.getHabitationSize()));
     }
    /**
     * if rank == DWELLING_RANK 
     * it return the index<sup>th</sup> inhabitant 
     * else if creates a list of all inhabitants 
     * and returns the index<sup>th</sup>
     * 
     * @param index
     * 
     * @see simcolep.demo.Levelable#getInhabitant(double)
     */
    public Inhabitant getInhabitant(int index)
    {
    	//index not to large
    	if(index > this.getHabitationSize())
    		throw new IndexOutOfBoundsException("index: " +index +
    				",inhabitants: " + this.getHabitationSize() );
    	
    	//return number so and so
    	if(rank==DWELLING_RANK)
        {
            LinkedList<Inhabitant> list = 
            	new LinkedList<Inhabitant>();
            list.addAll(this.inhabs);
            if(list.size()==0)
            {
                return null;
            }
            return list.get(index);
            
        }else
        {
            //iterate the members until the one containing this index
        	int iteration_index = 0;
        	for(Levelable member: this.members)
        	{
        		iteration_index += 
        			member.getHabitationSize();
        		if(iteration_index >=index)
        		{
        			iteration_index -= 
        				member.getHabitationSize();
        			
        			return member.getInhabitant(index-iteration_index);
        		}
        	}
        	return null;
        }
    }

    /**
     * if this is a level of rank 0 check the set of inhabitants<br>
     * otherwise check lower levels that are members
     * 
     * @see simcolep.demo.Levelable#hasInhabitant(simcolep.demo.Person)
     */
    @SuppressWarnings("unchecked")
	public boolean hasInhabitant(Inhabitant inhabitant) {
        
        //for the lowest rank we know the following
        if(rank==0)
        	return this.inhabs.contains(inhabitant);
                
        Iterator<Levelable> it = 
        	this.members.iterator();
        while(it.hasNext())
        {
            if(it.next().hasInhabitant(inhabitant)) 
            	return true;
        }
        
        return false;
    }
    
   

    /**
     * Remove an inhabitant from this and sub-ordinate levels. 
     * Whether or not to notify others in the program can be given as parameter 
     * @param inhab
     * @param notify 
     * @return true if removed
     */
	private boolean removeI (Inhabitant inhab, boolean notify ) {
	  
	    boolean b = false;
	    
	    if(this.rank == DWELLING_RANK)
	    {
	       if(this.inhabs.contains(inhab))
	        {
	            b = 
	            	this.inhabs.remove(inhab);
	            
	            //remove reference in the inhabitant
	            inhab.removeLevel(this);
	                            
	            //subtract one from the inhab_size
	            this.changeInhabCount(-1);
	            	            
	            if(this.inhab_size-this.inhabs.size()!=0)
	            	throw new IllegalArgumentException(
	            			"inhab_size does not correspond to " +
	            			"the number of inhabitants");
	                            
	           
	           if(notify)
	        	   {
	        	   //add to level history
		        	   this.addLevelHist(Odin.getCurrentTime(),
		        	               		"Person "+inhab.getID()+ " removed");
		            
		            //notify that the inhab_size of the level has changed (remove inhabitant abrev. ri)
		            Ratatosk.notify(Message.formulate(Message.REMOVEINHABITANT),
		            			inhab,
		            			this);
	
		        	   }
	        } 
	        return b;
	    }else
	    {
	        Iterator<Levelable> it = 
	        	this.members.iterator();
	        
	        while(it.hasNext())
	        {
	            b = 
	            	((Level)it.next()).removeI(inhab, notify);
	            if(b)
	            	return b;
	        }
	        return b;
	    }
	}
	/**
	 * @see simcolep.demo.Levelable#removeInhabitant(simcolep.demo.Inhabitant)
	 */
	public boolean removeInhabitant(Inhabitant inhab)
	{
		return this.removeI(inhab, true);
	}
	/**
	 * Remove without notifying others in the simulation
	 * @param inhab
	 */
	public boolean removeInhabitantWithoutNotification(Inhabitant inhab) {
		return this.removeI(inhab, false);
		
	}

	/**
	 * Change the counter of inhabitants of this level
	 * @param i
	 */
	private void changeInhabCount(int i) {
		
		this.inhab_size+=i;
		
		if(this.superlevel!=null)
			this.superlevel.changeInhabCount(i);
		
	}

	/**
	 * Removes all inhabitants from this level 
	 *
	 */
	public void removeInhabitants() {
	      
		if(this.rank != DWELLING_RANK)
			throw new IllegalArgumentException(
					"cannot remove all inhabitants " +
					"from a non-dwelling rank");
		
		//remove all inhabitants
	    for(Inhabitant inhab :this.getInhabitants())
	    {
	        this.removeInhabitant(inhab);
	    }
		
	}

	/**
     * @return this.members.size()
     * @see simcolep.demo.Levelable#getSize()
     */
    public int getSize() {
        if(this.rank == DWELLING_RANK)
        	return this.inhab_size;
        return this.members.size();
    }

    /**
     * @return the number of inhabitants
     * @see simcolep.demo.Levelable#getHabitationSize()
     */
    public int getHabitationSize() {
       //if the rank is the lowest return the inhab_size
    	return this.inhab_size;
        
    }

 
    /**
     * @return rank ==0
     * @see simcolep.demo.Levelable#isLowest()
     */
    public boolean isLowest() {
        
        return this.rank == DWELLING_RANK;
    }

    /**
     * @return this.superlevel == null
     * @see simcolep.demo.Levelable#isHighest()
     */
    public boolean isHighest() {
        
        return this.superlevel==null;
    }

    /*
     *  (non-Javadoc)
     * @see simcolep.demo.Levelable#getSuperlevel()
     */
    public Levelable getSuperlevel() {
        
        return this.superlevel;
    }
    /**
     * @see simcolep.demo.Levelable#setSuperlevel(simcolep.demo.Levelable)
     */
    public void setSuperlevel(Levelable new_super) {
   
    	//add to the history of this level
    	if(new_super == null)
    	{	
    			throw new SimulationException("new super = null");}
    	else 
    	{
    		this.addLevelHist(Odin.getCurrentTime(),
    				"super level set to: "+new_super.getID());
    		   	}
    	//check 
    	if(this.superlevel!=null)
    		throw new SimulationException(
    				"First remove current superlevel" +
    				" than add new");
    	
    	//set the superlevel
    	this.superlevel = (Level)new_super;
        
    }
    /**
     * Remove the super level of this level
     *
     */
    public void removeSuperlevel()
    {
    	this.superlevel = null;
    	
    	this.addLevelHist(Odin.getCurrentTime(),"removed superlevel");
    }
    
    /**
     * Determine for each layer, whether it contains the 'D-Factor' 
     */
    private void dFactorize()
    {
    	if(LAYERS < 1)
    		LAYERS = Archimedes.askInteger(PN.L);
    	
    	this.dFactor = new boolean[LAYERS];
    	
    	//obtain random number generator
		Random rand = Herbarium.rand(Herbarium.DIS);
    	
		double dfactor = 
			Archimedes.askDouble(PN.DFACTOR);
		
    	for(int i = 0; i < LAYERS; i++)
    		{
    		
    			if(rand.nextDouble() < dfactor)
    			{
    				this.dFactor[i]= true;
    			}else
    				this.dFactor[i] = false;
    		} 
    }
    
    /**
     * 
     * @param i - layer
     * @return this.dFactor[i]
     */
    public boolean getDFactor(int i)
    {
    	return this.dFactor[i];
    }
    
    /**
     *
     * @return this.dFactor[i]
     */
    public boolean[] getDFactors()
    {
    	return this.dFactor;
    }
    
    /**
	 * Add the string to the list with LevelHistory
	 * 
	 * @param t
	 * @param s
	 * 
	 * @see simcolep.demo.Levelable#addLevelHist(double, java.lang.String)
	 */
	public void addLevelHist(double t, String s) {
	    if(!Level.saveLevelHist)
	    	return;
	    
	    if(this.LevelHist==null)
	    	this.LevelHist = new History();
	    
	    this.LevelHist.add(t,s);
	
	}

	/**
	 * @see simcolep.demo.Levelable#getLevelHist()
	 */
	@SuppressWarnings("unchecked")
	public List getLevelHist() {
	
	    return this.LevelHist;
	}

	/**
     * 
     * @see java.lang.Object#toString()
     */
    public String toString()
    {
        StringBuffer s = new StringBuffer(32);
        s.append(LEVEL_HEADERTEXT+this.id + SIZE_TEXT +this.getHabitationSize());
     
        //if there are more ranks let it be added to the string
        if(this.rank == DWELLING_RANK)
        	{
        	if(this.superlevel != null)
        		s.append(RANK_TEXT+DWELLING_RANK);
        	}
        else if(this.members != null)
        	s.append(RANK_TEXT+this.rank);
        	        
        return s.toString();
        
    }

	
}
