# Supplementary material for: Global elimination of leprosy by 2020: are we
Source: Parasit Vectors. 2015 Oct 22;8:548. doi: 10.1186/s13071-015-1143-4 (PMC4618543; doi:10.1186/s13071-015-1143-4)
Supplement: Additional file 3: — SIMCOLEP model with input files. Zip archive contains: Instruction file, SIMCOLEP model (version 1.4.12), Input files for India, Brazil and Indonesia, Source code, R-script for output. The contents of this zip archive are licensed under the Creative Commons Attribution-NonCommercial-NoDerivatives 4.0 International License. To view a copy of this license, visit http://creativecommons.org/licenses/by-nc-nd/4.0/ or send a letter to Creative Commons, PO Box 1866, Mountain View, CA 94042, USA. By opening Additional file 3, you agree to the aforementioned license. You are free to use and share (copy and redistribute the material in any medium or format) the material contained within Additional File 3 under the following terms: Attribution — You must give appropriate credit, provide a link to the license, and indicate if changes were made. You may do so in any reasonable manner, but not in any way that suggests the licensor endorses you or your use. NonCommercial — You may not use the material for commercial purposes. NoDerivatives — If you remix, transform, or build upon the material, you may not distribute the modified material. [file 13071_2015_1143_MOESM3_ESM.zip › Source code/simcolep/demo/Levelable.java]

/*
 * This file is part of SIMCOLEP, a simulation model developed by the Department of Public Health, 
 * Erasmus MC, University Medical Center Rotterdam, Rotterdam, The Netherlands.
 *
 * This work is licensed under the Creative Commons Attribution-NonCommercial-NoDerivatives 4.0 International License.
 * To view a copy of this license, visit http://creativecommons.org/licenses/by-nc-nd/4.0/ 
 * or send a letter to Creative Commons, PO Box 1866, Mountain View, CA 94042, USA
 *
 * You are free to:
 * Share — copy and redistribute the material in any medium or format
 * Under the following terms:
 * Attribution — You must give appropriate credit, provide a link to the license, and indicate if changes were 
 * made. You may do so in any reasonable manner, but not in any way that suggests the licensor endorses
 * you or your use.
 * NonCommercial — You may not use the material for commercial purposes.
 * NoDerivatives — If you remix, transform, or build upon the material, you may not distribute the modified material.
 */

/*
 * Created on 30-Aug-2005
 *
 */
package simcolep.demo;

import java.io.Serializable;

import java.util.Random;
import java.util.Set;


/**
 *	This interface is used by classes that want to be used in a data structure with levels (of mixing). <br>
 * The levels have an hierarchy according to their rank. The rank is an integer from 0 to the highest rank (n). The lowest ranking (0) should not have its own members. The highest ranking should not contain a superlevel. (it wouldn't be the highest in rank than would it?!)<br>
 * Note the definition of <br>
 * <li>Member: The direct subordinate in the hierarchial structure of a Levelable<P> 
 * <li>Inhabitant: A member of the lowest ranking Levelable<P> 
 * 
 * It is not allowed to add members that are not Levelable<P> to Objects of Levelable<P> with a rank higher than 0. 
 *An example would be for instance Person's living in household that are set in a compound, which is a structure with two levels. Where compound is the highest level and household the lowest. 
 * 
 * 
 * @author ir E.A.J. Fischer
 * @version 0.1.2 -- Last Modified 30-Aug-2005
 * @param P - type of Inhabitant
 * 
 */
public interface Levelable
			extends Serializable{
    
    
    
    /**
     * 
     * @return identification number of this level.
     */
    public int getID();
    
    /**
     * Set's the identification number of this level
     * 
     * @param id
     */
    public void setID(int id);
    
    /**
     * Set the level's rank starting from the lowest (=0) <br>
     *  
     * @param level
     */
    public void setRank(int level);
    
    /**
     *  Get the rank (in the hierarchy of this level)
     * @return rank of this level (0....n) for n levels 
     */
    public int getRank();
    
    /**
     * 
     * @return the level to which this level belongs
     */
    public Levelable getSuperlevel();
    
    /**
     * 
     * @param superLevel
     * 
     */
    public void setSuperlevel(Levelable superLevel);
    
	/**
	 * Remove the current superlevel from this level
	 */
	public void removeSuperlevel();
	
    /**
     * Add to the members 
     * @param member
     * @return true if the Collection of members has changed, false if it did not change
     */
    public boolean addMember(Levelable member);
    
    /**
     * Remove from members
     * @param member
     * @return true if the Collection of members has changed, false if it did not change
     */
    public boolean removeMember(Levelable member);
    
    /**
     * 
     * @param member
     * @return true if a member false if not
     */
    public boolean hasMember(Levelable member);
    
    /**
     * Return the members of this level
     * @return members
     */
    public Set<Levelable> getMembers();
    
 
    
    /**
     * To get the members with rank 
     * @param rank
     * @return members
     */
    public Set<Levelable> getMembers(int rank);
    
    /**
     * Add an inhabitant to this Levelable<P>
     * @param inhab
     * @return true if the inhabitant was added
     */
    public boolean addInhabitant(Inhabitant inhab);
    
    /**
     * 
     * @param inhab
     * @return true if the inhabitant was removed
     */
    public boolean removeInhabitant(Inhabitant inhab);
    
    
    /**
     * A set of all inhabitants of this and underlying levels
     * 
     * @return all the members of the lowest ranking Levelable<P>s that are members of this or sublevels
     */
    public Set<Inhabitant> getInhabitants();
    
    /**
     * Get a inhabitant of this level
     * @param r
     * @return the inhabitant 
     */
   
    public Inhabitant getInhabitant(Random r);
    
    /**
     * Get a inhabitant of this level at index i
     * @param i
     * @return the inhabitant 
     */
   
    public Inhabitant getInhabitant(int i);
    
   /**
    * Compares to an object
    * @param inhab
    * @return true if member is a member of one of the lowest ranking Levelable<P> that is a member of this of its sublevels 
    */
    public boolean hasInhabitant(Inhabitant inhab);
     
    /**
     * The size of a levelable is determined by the number of members, which are either levelables of one rank lower or inhabitants
     * @return number of members
     */
    public int getSize();
   
    /**
     * Convenience instead of getInhabitants.size();
     * @return number of members of all the lowest ranking Levelable<P>s 
     */
    public int getHabitationSize();
    
    /**
     * If one wants to whether or not the Levelable has the lowest rank 
     * 
     * @return true if rank = 0 false if rank >0
     */
    public boolean isLowest();
    
    /**
     * The number of ranks is free. This method will give the result whether or not a superlevel is set (it infers from a superlevel == null that this level is the highest) 
     * @return true if superlevel == null false otherwise
     */
    public boolean isHighest();
      

}
