# Supplementary material for: Global elimination of leprosy by 2020: are we
Source: Parasit Vectors. 2015 Oct 22;8:548. doi: 10.1186/s13071-015-1143-4 (PMC4618543; doi:10.1186/s13071-015-1143-4)
Supplement: Additional file 3: — SIMCOLEP model with input files. Zip archive contains: Instruction file, SIMCOLEP model (version 1.4.12), Input files for India, Brazil and Indonesia, Source code, R-script for output. The contents of this zip archive are licensed under the Creative Commons Attribution-NonCommercial-NoDerivatives 4.0 International License. To view a copy of this license, visit http://creativecommons.org/licenses/by-nc-nd/4.0/ or send a letter to Creative Commons, PO Box 1866, Mountain View, CA 94042, USA. By opening Additional file 3, you agree to the aforementioned license. You are free to use and share (copy and redistribute the material in any medium or format) the material contained within Additional File 3 under the following terms: Attribution — You must give appropriate credit, provide a link to the license, and indicate if changes were made. You may do so in any reasonable manner, but not in any way that suggests the licensor endorses you or your use. NonCommercial — You may not use the material for commercial purposes. NoDerivatives — If you remix, transform, or build upon the material, you may not distribute the modified material. [file 13071_2015_1143_MOESM3_ESM.zip › Source code/simcolep/demo/LevelRegister.java]

/*
 * This file is part of SIMCOLEP, a simulation model developed by the Department of Public Health, 
 * Erasmus MC, University Medical Center Rotterdam, Rotterdam, The Netherlands.
 *
 * This work is licensed under the Creative Commons Attribution-NonCommercial-NoDerivatives 4.0 International License.
 * To view a copy of this license, visit http://creativecommons.org/licenses/by-nc-nd/4.0/ 
 * or send a letter to Creative Commons, PO Box 1866, Mountain View, CA 94042, USA
 *
 * You are free to:
 * Share — copy and redistribute the material in any medium or format
 * Under the following terms:
 * Attribution — You must give appropriate credit, provide a link to the license, and indicate if changes were 
 * made. You may do so in any reasonable manner, but not in any way that suggests the licensor endorses
 * you or your use.
 * NonCommercial — You may not use the material for commercial purposes.
 * NoDerivatives — If you remix, transform, or build upon the material, you may not distribute the modified material.
 */

/*
 * Created on 04-Nov-2005
 *
 */
package simcolep.demo;

import java.util.List;
import java.util.Random;
import java.util.Set;

import simcolep.fun2.Function;
import simcolep.tools.io.OutputList;
import simcolep.tools.io.Table;

/**
 * Register of levels
 * 
 * 
 * @author ir E.A.J. Fischer
 * @version 0.1.2 -- Last Modified 04-Nov-2005
 * @param <L>
 *
 */
@SuppressWarnings("unchecked")
public interface LevelRegister<L extends Levelable> 
		extends Register{
 
    /**
     * Add a level to the register
     * @param l
     */
    public void addLevel(L l);
    
    /**
     * remove a level from the register
     * @param l
     * @return true if the level was present and is removed
     */
    public boolean removeLevel(L l);
    
       
    /**
     * Choose a random level from the register
     * @param rand
     * @return l
     */
    public L getLevel(Random rand);
    
    /**
     * Choose a random but weighted level from the register
     * @param rand
     * @param f
     * @return l
     * 
     * 
     */
    public L getLevel(Random rand, Function f);
    
    
    /**
     * Return a list that contains all levels (subdivision is possible)
     * @return levels
     */
    @SuppressWarnings("unchecked")
	public List getLevels();

    /**
     * Return a set of levels that has this size
     * @param size
     * @return levels
     */
    public Set<Level> getLevels(int size);
    /**
     * 
     * @return number of levels in the register
     */
    public int getSize();
    /**
     * 
     * @param level
     * 
     */
    public boolean contains(L level);


    /**
     * return a outputlust
     */
    public List<OutputList<Double>> output();

  	/**
	 * The top level is that level that is the highest superlevel and thus contains all other levels 
	 * @return toplevel
	 */
	public Level getToplevel();
   

	/**
	 * 
	 * @return table
	 */
	public Table toTable();
    
    
}
