# Supplementary material for: Global elimination of leprosy by 2020: are we
Source: Parasit Vectors. 2015 Oct 22;8:548. doi: 10.1186/s13071-015-1143-4 (PMC4618543; doi:10.1186/s13071-015-1143-4)
Supplement: Additional file 3: — SIMCOLEP model with input files. Zip archive contains: Instruction file, SIMCOLEP model (version 1.4.12), Input files for India, Brazil and Indonesia, Source code, R-script for output. The contents of this zip archive are licensed under the Creative Commons Attribution-NonCommercial-NoDerivatives 4.0 International License. To view a copy of this license, visit http://creativecommons.org/licenses/by-nc-nd/4.0/ or send a letter to Creative Commons, PO Box 1866, Mountain View, CA 94042, USA. By opening Additional file 3, you agree to the aforementioned license. You are free to use and share (copy and redistribute the material in any medium or format) the material contained within Additional File 3 under the following terms: Attribution — You must give appropriate credit, provide a link to the license, and indicate if changes were made. You may do so in any reasonable manner, but not in any way that suggests the licensor endorses you or your use. NonCommercial — You may not use the material for commercial purposes. NoDerivatives — If you remix, transform, or build upon the material, you may not distribute the modified material. [file 13071_2015_1143_MOESM3_ESM.zip › Source code/simcolep/demo/Person.java]

/*
 * This file is part of SIMCOLEP, a simulation model developed by the Department of Public Health, 
 * Erasmus MC, University Medical Center Rotterdam, Rotterdam, The Netherlands.
 *
 * This work is licensed under the Creative Commons Attribution-NonCommercial-NoDerivatives 4.0 International License.
 * To view a copy of this license, visit http://creativecommons.org/licenses/by-nc-nd/4.0/ 
 * or send a letter to Creative Commons, PO Box 1866, Mountain View, CA 94042, USA
 *
 * You are free to:
 * Share � copy and redistribute the material in any medium or format
 * Under the following terms:
 * Attribution � You must give appropriate credit, provide a link to the license, and indicate if changes were 
 * made. You may do so in any reasonable manner, but not in any way that suggests the licensor endorses
 * you or your use.
 * NonCommercial � You may not use the material for commercial purposes.
 * NoDerivatives � If you remix, transform, or build upon the material, you may not distribute the modified material.
 */

/*
 * Created on 04-Nov-2005
 *
 */
package simcolep.demo;

import java.io.Serializable;
import java.util.ArrayList;
import java.util.Collection;
import java.util.LinkedHashSet;
import java.util.List;
import java.util.Set;

import nl.mgz.simulation.discreteevent.Schedulable;


import simcolep.asgard.Idunn;
import simcolep.asgard.Odin;
import simcolep.demo.event.Age;
import simcolep.exceptions.SimulationException;

import simcolep.fun2.Archimedes;

import simcolep.lepra.Morbus;

import simcolep.tools.Historizable;
import simcolep.tools.History;
import simcolep.tools.Identifyable;
import simcolep.tools.PN;
import simcolep.tools.message.Message;
import simcolep.tools.message.Ratatosk;


/**
 * 
 * Person is the implementation of a human that has a level to which it belongs, has a birthdate and contains a list of disease objects.<br>
 * Person can be parameterized <code>&ltM&&gt </code>with the type of disease object.  
 * 
 *  * 
 * @author ir E.A.J. Fischer
 * @version 0.1.2 -- Last Modified 04-Nov-2005
 */
public abstract class Person 
				extends Inhabitant
					implements 	Serializable, 
								Identifyable,
								Historizable{
   
    /**serial number*/
    private static final long serialVersionUID = 6869321238942826115L;
          
    /** integer representation of male*/
    public static final int MALE = 0;
    
    /**integer representation of female = 1*/
    public static final int FEMALE = 1;
    
    /**integer representation for both males and females*/
    public static final int BOTH = 2;
    
    /**String representing the sexes for output purposses*/ 
    public static final String[] SEXSTRINGS = {"Male", 
    											"Female", 
    											"Male or Female"};

	public static final int UNRELATED = 0;

	public static final int SPOUSE = 1;
	
	public static final int CHILD = 2;
	
	public static final int PARENT =3;
	
	public static final int SIBLING =4;
  
	public static final int RELATIONS = 5;

	public static final String DATABASEHEADING = 
		"ID*sep*BDATE*sep*AGECLASS*sep*SEX*sep*LEVELID*sep*LEVELSIZE*sep*MOVES*sep*MOVEAGE*sep*MARRIED*sep*EVERMARRIED*sep*CHILDREN*sep*SPOUSE*sep*SPOUSEBDATE*sep*";
    
    /**identification number*/
    protected int id = Integer.MIN_VALUE;
   
    /**level*/
    protected Level level = null;
    
    /**Container containing disease object*/
    protected Morbus[] morbus = null; 
    
    /**counter for the number of levels that were set for this person*/
    public int life_time_level = 0;
    
    /**birth date*/
    protected double bdate = Double.POSITIVE_INFINITY;
        
    /**age of death*/
    protected double deathAge = Double.POSITIVE_INFINITY;
    
    /**current age class*/
    protected int ageclass = 0;
    
    /**age of movement within the population*/
    protected double moveage = Double.POSITIVE_INFINITY; 
    
    /**age of outmigration*/
    protected double migrationage = Double.POSITIVE_INFINITY;
   
    /**marrital state true if married*/
    protected boolean married = false; 
    
    /**true if ever married*/
    protected boolean evermarried = false; 
    
    /**engaged means a wedding event is targeted at this person*/
    public boolean engaged = false;
         
    /**mother of this person*/
    private transient Female mother = null;
    
    /**father of this person*/
    private transient Male father = null;
    
    /**children of this person*/
    protected List<Person> children =  null;
    
   
    
    /**moves when becoming a widow(er)*/
    protected boolean movesaswidow = false;
    
    /**time that the spouse dies*/
    public double spouseDeathTime = Double.POSITIVE_INFINITY;
    
    /**survivor of a marital couple*/
    public boolean survivor = false;
    
    /**the chosen child*/
    private Person theChosen  = null;
    
    /**the surviving Parent*/
    private Person survivingParent = null;
       
    /**chosen by a parent to move to when the spouse dies*/
    public boolean chosen = false;
         
    /**time of deactivation*/
    public double deactivated = Double.NEGATIVE_INFINITY;

    /**removal and adding boolean for debugging*/
    public boolean removed_single = false;
    //
    public boolean add_single = false;
    
    /**mark for debugging purposes*/
    @SuppressWarnings("unused")
	private String mark = null;

	/**template ID is the identification number of a person from which this person was created
	 *Used when activating a morbus to know what transmission time is directed at what person 
	 */
	public int templateID = Integer.MIN_VALUE;

	/**saving history for debugging purposes*/
	public static boolean saveHistory = false;
	
	/**History of this person*/
	private History history = null;

	private Set<Person> siblings = null;

	
	

	@SuppressWarnings("unchecked")
	public static Person strip(Person p)
	{
		 /**identification number*/
	    p.id = Integer.MIN_VALUE;
	    /**level*/
	    p.level = null;
	    /**Container containing disease object*/
	    p.morbus =
        	 new Morbus[Archimedes.askInteger(PN.L)];
	    /**counter for the number of levels that were set for this person*/
	    p.life_time_level = 0;
	    /**birth date*/
	    p.bdate = Double.POSITIVE_INFINITY;
	    /**age of death*/
	    p.deathAge = Double.POSITIVE_INFINITY; 
	    /**current age class*/
	    p.ageclass = 0;  
	    /**age of movement within the population*/
	    p.moveage = Double.POSITIVE_INFINITY; 
	    /**age of outmigration*/
	    p.migrationage = Double.POSITIVE_INFINITY;
	    /**marrital state true if married*/
	    p.married = false; 
	    /**true if ever married*/
	    p.evermarried = false;   
	    /**engaged means a wedding event is targeted at this person*/
	    p.engaged = false; 
	    /**mother of this person*/
	    p.mother = null;
	    
	    p.father = null;
	    /**children of this person*/
	    p.children =  null;

	    /**moves when becoming a widow(er)*/
	    p.movesaswidow = false;
	    /**time that the spouse dies*/
	    p.spouseDeathTime = Double.POSITIVE_INFINITY;
	    
	    /**survivor of a marital couple*/
	    p.survivor = false;
	    p.siblings = null;
	    /**the chosen child*/
	    p.theChosen  = null;
	    
	    /**the surviving Parent*/
	    p.survivingParent = null;
	       
	    /**chosen by a parent to move to when the spouse dies*/
	    p.chosen = false;
	         
	    /**time of deactivation*/
	    p.deactivated = Double.NEGATIVE_INFINITY;

	    /**removal and adding boolean for debugging*/
	    p.removed_single = false;
	    //
	    p.add_single = false;
	    
	    /**mark for debugging purposes*/
		p.mark = null;

		/**template ID is the identification number of a person from which this person was created
		 *Used when activating a morbus to know what transmission time is directed at what person 
		 */
		p.templateID = Integer.MIN_VALUE;
		
		/**History of this person*/
		p.history = null;
		
		Female.stripFemale(p);
		Male.stripMale(p);
		
		return p;
	}
	/**
     * empty constructor
     *
     */ 
    @SuppressWarnings("unchecked")
	protected Person() {
        super();
        
        this.morbus = 
        	(Morbus[]) new Morbus[Archimedes.askInteger(PN.L)];
       
    }
   

    /**
	 * @see simcolep.demo.Inhabitantable#setID(int)
	 */
	public void setID(int id) {
	    this.id = id;
	
	    if(this.templateID < 0)
	    	this.templateID = id;
	}

	/**
	 * @see simcolep.demo.Inhabitantable#getID()
	 */
	public int getID() {
	    return this.id;
	}
	
	/**
	 * 
	 * @return new Integer(this.templateID)
	 */
	public Integer getTemplateId()
	{
		return new Integer(this.templateID);
	}

	/**
	 * This person will be activated with the birth date and all ages and times as currently set instance variables
	 * Method should be used to initiate a virgin population from a set of distributions for age, sex etc.
	 *
	 */
	public void activate() {
	
	    //regulate movement at Loki
	    Odin.getOdin().getLoki().schedule(this);
	    
	    Idunn.getIdunn().addedToLevel(this); 
	    //check if this Person contains unscheduled events
	    //make  a list that can be iterate without java.util.ConcurrentModificationException
	    List<Schedulable> temp = 
	    	new ArrayList<Schedulable>(this.getTargetedEvents());
	    //schedule them
	    
	    for(Schedulable s : temp)
	    {
	    	Odin.getEventManager().cancel(s);
	    	
	    	Odin.getEventManager().schedule(s);
	    	
	       
	    }
	    
	    //check if the aging events are present (if not schedule)
	    if(!this.isTargetOf(Age.class.getName()))
	    {
	        //calculate the time at which this person is going to the next age class
	        double ageingtime = 
	        	Age.calcAgeTime(AbstractPopulation.ageclasswidth,this.getAge(Odin.getCurrentTime()),Odin.getCurrentTime());
	         //schedule aging event
	        Age age = 
	        	new Age(this,this,ageingtime);
	        if(age.getTime()<this.getDeathTime())
	        {
	            Odin.getEventManager().schedule(age);
	        }
	    }
	    //
	    if(Person.saveHistory)
	    	this.addtoHistory(Odin.getCurrentTime(),"activation");
	
	    //give a call that this person is 'born'
	    Ratatosk.notify(Message.formulate(Message.BIRTH)
	    		,this
	    		,this);
	
	    
	    
	}

	/**
     * Let this person die
     * <li> cancel all events
     * <li> remove links to :
     * <br>spouse
     * <br>mother
     * <br>child(ren)
     * <br>the chosen child
     * <br>the surviving parent
     * 
     * <li>remove from level
     * <li>Let the disease object die
     * <li>Notify the simulation through Ratatosk
     */
    @SuppressWarnings("unchecked")
	public void die() {
               
        //cancel all events targeted at this person
        while(!this.getTargetedEvents().isEmpty())
        {
            Schedulable s = this.getTargetedEvents().get(0);
            if(s.isScheduled()) 
            	Odin.getEventManager().cancel(s);
        }
        
        //notify the rest of the simulation program
        Ratatosk.notify(Message.formulate(Message.DEATH),
        		this, 
        		this);
        
        //remove from parents 
        if(this.mother!=null){
        	this.mother.removeChild(this);}
        if(this.father!=null)
        		this.father.removeChild(this);
        if(this.siblings!=null)
        	for(Person p : this.siblings)
        	{
        		p.removeSibling(this);
        	}
        //and remove mother
        this.removeMother();
        
        //remove when still part of this linking 
        //if married
        Person spouse = null;
        if(this.getSpouse()!=null) 
            {
            spouse = this.getSpouse();
            spouse.removeSpouse();
            this.removeSpouse();
            }
        
        //remove the link between this person and the child chosen for move after becoming widow(er)
        if(this.theChosen!= null)
        	this.theChosen.setsurvivingParent(null);
        this.settheChosen(null);
        
        //remove the link between the surviving parent that will move to this person
        if(this.survivingParent!=null)
        	this.survivingParent.settheChosen(null);
        
        this.setsurvivingParent(null);
        
        //cancel all events of the morbus ("let the disease die")
        for(Morbus m : this.morbus)
        	m.die(); 
         
         //remove from level
       	this.level.removeInhabitant(this);
        
        this.addtoHistory(Odin.getCurrentTime(),"death");
      	//check
        if(Odin.inSafeMode()) 
        {
        
        	if(Odin.getOdin().getPopRegister().contains(this))
        		throw new SimulationException("This Person should be DEAD and removed!!!");
        }
        //
        if(spouse != null)
        {
        	 //set unmarried
            spouse.setMarried(false);
            
            //notify
            Ratatosk.notify(Message.formulate(Message.SPOUSEDEATH),
            		spouse,this);

        }
        
    }
    
    /**
	* Sets the disease object to null and calls the method braindead of the disease object
	* 
	*/
	public void braindead() {
	            
	    //make the morbus absolutely dead       
	    for(Morbus m : this.morbus)
	    	m.braindead();
	    
	    //set them to null
	    this.morbus = null;
	    
	    this.addtoHistory(Odin.getCurrentTime(),
	    		"braindeath");
	    
	    Odin.getOdin().getHel().enterHel(this);
	}

	/**
     * Sets the birth date of this person
     * @param bdate
     */
    public void setBdate(double bdate)
    {
        this.bdate = bdate;
    }
    /**
     * 
     * @return bdate
     */
    public double getBdate()
    {
        return this.bdate;
    }
    /**
     * 
     * @param time
     * @return time - this.bdate
     */
    public double getAge(double time)
    {
        return time-this.bdate;
    }
    
    /**
     * 
     * @param age
     */
    public void setDeathAge(double age)
    {
        this.deathAge = age;
    }
    
    /**
     * 
     * @return age of death
     */
    public double getDeathAge()
    {
        return this.deathAge;
    }
    
    
    
    /**
	    * 
	    * @return birthdate + death age
	    */
	   public double getDeathTime() {
	    
	    return this.bdate+this.deathAge;
	   }

	/**
	     * 
	     *
	     * @return the age class of this person
	     */
	   public int ageclass()
	   {
	       return this.ageclass;
	   }

	/**
	    * 
	    * @param ac
	    */
	   public void setAgeclass(int ac)
	   {
		        this.ageclass = ac;
	   }

	/**
	 * Get the sex of this person (integer value coded in static variables MALE and FEMALE).
	 * @return Person.MALE or Person.FEMALE
	 */
	public abstract int getSex();

	/**
	 * 
	 * @see simcolep.demo.Inhabitant#setLevel(simcolep.demo.Level)
	 */
    public void setLevel(Levelable level) {
        if(level == null) 
        {this.level = null; 
        return;}
        
        if(this.deactivated>0)
        	throw new SimulationException(
        			"you don't want to add" +
        			" a deactivated person to anything");
        
        if(this.level!=null)
        	throw new SimulationException(
        		"already member of a Level");
                       
        //each time the level is set add one 
       	this.life_time_level++;
       
       if(Person.saveHistory) this.addtoHistory("level set to " , (Level)level);
       	//set the level
    	this.level = (Level)level;

    }
    
    
	/**
     * @see simcolep.demo.Inhabitantable#getLevel()
     */
    public Level getLevel() {
        return this.level;
    }

    /**
     * @see simcolep.demo.Inhabitantable#removeLevel(simcolep.demo.Level)
     */
    public void removeLevel(Levelable level) {
        if(this.level.equals(level))
        	this.level = null;
        else 
        	throw new SimulationException(
        		"Person is not an inhabitant of this level");

        this.addtoHistory(Odin.getCurrentTime(),
        		"level removed: ",level);
    }
    
    /**
     * Add a disease object to this Person at the specified index
     * 
     * @param m
     * @param index
     */
    public void setMorbus(Morbus m, int index)
    {
    	//set the disease object to null
        if(m==null){
        	this.morbus[index] = null; 
        	return;}
        //if a disease object was already attached to this person throw IllegalArgumentException!
    	if(this.morbus[index]!=null)
    		throw new SimulationException(
    				"Person already has a disease attribute!");
        //add the disease object to this person
    	this.morbus[index] = m;
    	
    	//set this person to be the owner of the disease object
        this.morbus[index].setOwner(this);
        
        if(m.getLayer()!= index)
        	throw new IllegalArgumentException("hey this is wrong");
        //historise
        if(Person.saveHistory) this.addtoHistory(Odin.getCurrentTime(),
        		"morbus set for layer "+index);
    }
    
    /**
     * Disease object getter 
     * @return the disease object
     */
    public Morbus getMorbus(int index)
    {
    	
        return this.morbus[index];
    }
    


	/**
	 * Set married boolean true or false
	 * @param m
	 */
	public void setMarried(boolean m)
	{
		this.married = m;
		
		  this.addtoHistory(Odin.getCurrentTime(),
				  "set married = ", m);
	}
	/**
     * Is this person married or engaged?
     * 
     * @return true if married  and spouse is alive (i.e. this person is target of spouse death event) or engaged
     */
    public boolean ismarried()
    {
    	//engaged is married...
        if(this.engaged)
        	return true;
        
        else //and married is married
        	return this.married;
        
    }
  
    /**
	 * check if this person is ever been married
	 * 
	 * @return this.evermarried
	 */
	public boolean isevermarried() {
		
		return this.evermarried;
	}

	/**
	 * Add a person as a spouse to this person 
	 *  
	 * @param person
	 */
	public abstract void addSpouse(Person person);

	/**
	 * remove spouse from this person
	 *
	 */
	public abstract void removeSpouse();

	/**
	    * Get the spouse of this person
	    * @return spouse
	    */
	public abstract Person getSpouse();

	/**
	 * The time that the spouse of this person will die
	 * 
	 * @return spouseDeathTime
	 */
	public double getSpouseDeathTime() {
	    
	    return this.spouseDeathTime;
	}

	/**
	 * Set the time that the spouse of this person dies
	 * @param t
	 */
	public void setSpouseDeathTime(double t) {
	   this.spouseDeathTime = t;
	   //check if an child was already chosen for a previous marriage or so
	   if(theChosen!=null)
	   {
	       if(theChosen.getDeathTime()<t)
	           {    
	               theChosen.setChosenByParent(false);
	               theChosen = null;
	            }
	   }
	   this.survivor = true;
	    
	}

	/**
	    * Add a child to this person
	    * @param p
	    * @return true if the list of children has changed due to the adding of this person
	    */
	   public boolean addChild(Person p)
	   {
		   //new list if not created before
	       if(this.children == null) 
	    	   this.children = new ArrayList<Person>();
	
	       //
	       this.addtoHistory(Odin.getCurrentTime(),"child added: ", p);
	       
	   
	       //add this person as child
	       return this.children.add(p);
	   }

	   /**
	    * 
	    * @param p
	    */
	   public void addSibling(Person p)
	   {
		   if(this.siblings==null)
			   this.siblings = new LinkedHashSet<Person>();
		   
		   this.siblings.add(p);
	   }
	   
	   /**
	    * 
	    * @param p
	    */
	   public void removeSibling(Person p)
	   {
		   this.siblings.remove(p);
	   }
	   
	   	/**
	    * Remove a child from this person
	    * 
	    * @param p
	    * @return true if the list of children has changed by removal of this person
	    */
	   public boolean removeChild(Person p)
	   {
	       if(children!= null){
	    	   this.addtoHistory(Odin.getCurrentTime(),"child removed", p);
	    	   
	    	   return this.children.remove(p);
	       }
	       return false;
	   }

	/**
	    * Get the list with the children of this person 
	    * <li> in safe mode: after removing dead children if present
	    * 
	    * 
	    * @return children
	    */
	   public List<Person> getChildren() {
	    
	    //update this list
	    if(this.children==null) 
	    	this.children = new ArrayList<Person>();
	     
	    //in safe mode check for dead children
	    if(Odin.inSafeMode())
	    {
		    Collection<Person> dead = new LinkedHashSet<Person>();
		    for(Person p : this.children)
		    {
		        if(p.getBdate()+p.getDeathAge()<Odin.getCurrentTime())  dead.add(p);
		    }
		    
		    this.children.removeAll(dead);
	    }
	    
	    //return the children
	    return this.children;
	   }

	/**
	 * This person is set or not to move level when her/his spouse dies. 
	 * 
	 * @return true if she/he will move
	 */
	public boolean movesAsWidow()
	{
	    return this.movesaswidow;
	}

	/**
	 * Set the movesaswidow boolean to b
	 * @param b
	 */
	public void movesAsWidow(boolean b) {
		this.movesaswidow = b;
	}

	/**
	 * The parent that becomes widow(er) and will move has 'chosen' this child
	 * 
	 * @return true if this is the chosen child
	 */
	public boolean isChosenByParent() {
	    
	    return this.chosen;
	}

	/**
	 * The parent that becomes widow(er) and will move has 'chosen' this child
	 * 
	 * @param b - true if chosen / false if not chosen anymore
	 */
	public void setChosenByParent(boolean b)
	{
		this.addtoHistory(Odin.getCurrentTime(),
				"set to be chosen = " + b);
	    this.chosen = b;
	}

	/**
	 * Get the child that this person will move to when the spouse dies
	 * 
	 * @return the chosen child
	 */
	public Person gettheChosen()
	{
	    return this.theChosen;
	}

	/**
	 * Set the child to whom this person will move when the spouse dies
	 * 
	 * @param child
	 */
	public void settheChosen(Person child)
	{
		
	    //when this person does not move as a widow(er) return without setting a child
	    if(!this.movesaswidow) 
	        {
	            this.theChosen = null;
	            return;
	        }
	
	    //if the current chosen != null  but child is
	    if(child == null)
	    	if(this.theChosen != null)
	    		this.theChosen.setsurvivingParent(null);
	    	    
	    //set the Chosen to be this child
	    this.theChosen = child;
	    
	    //add to the history
	    this.addtoHistory(Odin.getCurrentTime(),"Chosen child set: ", this.theChosen);
	}

	/**
	 * Set the parent that will survive his/her spouse and will move to the level of this person
	 * 
	 * @param parent
	 */
	public void setsurvivingParent(Person parent)
	{
		//if parent is null remove and set false 
		if(parent==null)
		{
			//set to null
			this.survivingParent = null;
			//set chosen = false
			setChosenByParent(false);
			//return
			return;
		}
		
	    //if this parent does not move return
		if(!parent.movesaswidow) 
			return;
		
		//else set the surviving parent
		this.survivingParent = parent;
	    
		//add to personal history that a surviving parent is set 
		this.addtoHistory(Odin.getCurrentTime(),
				"surviving parent set");
	}

	/**
	 * Get the parent that will survive his/her spouse and move to this person
	 * 
	 * @return the surviving Parent
	 */
	public Person getsurvivingParent()
	{
	    return this.survivingParent;
	}

	/**
     * At what age will this person migrate
     * @return migrationage
     */
    public double getMigrationAge() {
        
        return this.migrationage;
    }
    
    /**
     * Set the age at which this person will migrate
     * @param age
     */
    public void setMigrationAge(double age)
    {
      this.migrationage = age;
        
    }
    
    /**
     * The age of random movement
     * @return moveage age of 'random' movement (i.e. not related to marriage, death of spouse or any other mechanism)
     */
    public double getMoveAge()
    {
        return this.moveage;
    }
    
    /**
     * Set the age at which this person is going to change level within the population
     * 
     * @param d
     */
    public void setMoveAge(double d) {
       this.moveage = d;
       this.addtoHistory(Odin.getCurrentTime(),
    		   "move age set to " + d);
    }
    
    
    /**
     * 
     * @return mother
     */
    public Female getMother() {
		
		return this.mother;
	}
    
    /**
     * 
     * @param f
     */
    public void setParents(Male m, Female f)
    {
    	this.mother = f;
    	this.father = m;
    	
    	 this.addtoHistory(Odin.getCurrentTime(),"mother =  ", f);
    }
    
    /**
     * this.mother = null
     *
     */
    public void removeMother()
    {
    	this.mother = null;
    	
    	 this.addtoHistory(Odin.getCurrentTime(),
    			 "mother removed  ");
    }
    
    /**
     * this.mother = null
     *
     */
    public void removeFather()
    {
    	this.father = null;
    	
    	 this.addtoHistory(Odin.getCurrentTime(),
    			 "mother removed  ");
    }
    /**
	 * 
	 * @param mark
	 */
	public void setMark(String mark) {
		this.mark = mark;
	}

	/**
	 * 

	 */
	public String toExtendedString()
	{
	    //creat the string
	    StringBuffer p = new StringBuffer(this.id +PN.TAB +SEXSTRINGS[this.getSex()]
	                                         +PN.TAB+"birth: "+PN.TAB + this.bdate
	                                         +PN.TAB+"death:"+PN.TAB+this.deathAge
	                                         +PN.TAB+"ever married:"+PN.TAB+this.married
	                                         +PN.LINESEPARATOR+this.level.getID()+PN.TAB
	                                         + this.level.getHabitationSize());
	    
	    //if it contains a morbus object add to the string
	    if(this.morbus!= null)
	    	p.append(this.morbus.toString());
	    //return the string
	    return p.toString();
	}
	/**
	 * @see java.lang.Object#toString()
	 */
	public String toString()
	{
		StringBuffer sb = new StringBuffer();
		sb.append(this.id + 
		"\t"+SEXSTRINGS[this.getSex()]+ 
		":\t" + this.bdate); 
		
		if(this.level!= null)
			sb.append(PN.TAB + this.level.getID());
		else 
			sb.append("no level (yet)");
		
		return sb.toString();
	}
	
	
	/**
	 * "ID BDATE AGECLASS SEX LEVELID LEVELSIZE MOVES MOVEAGE MARRIED EVERMARRIED CHILDREN ";
	 * @return person
	 */
	public String databaseEntry(String sepsign)
	{
		StringBuffer p = new StringBuffer();
		p.append(this.getID()+sepsign);
		p.append(this.getBdate()+sepsign);
		p.append(this.ageclass+sepsign);
		p.append(Person.SEXSTRINGS[this.getSex()]+sepsign);
		if(this.level != null)
		{
			p.append(this.getLevel().id+sepsign);
			p.append(this.getLevel().getHabitationSize()+sepsign);
		}else{
			p.append("NA"+sepsign);
			p.append("NA"+sepsign);
		}
		p.append(Math.max(0,this.life_time_level-1)+sepsign);
		p.append(this.moveage+sepsign);
		p.append(this.married+sepsign);
		p.append(this.evermarried+sepsign);
		p.append(this.getChildren().size()+sepsign);
		if(this.getSpouse()!=null){
			p.append(this.getSpouse().getID()+sepsign);
			p.append(this.getSpouse().getBdate()+sepsign);
		}else{
			p.append("NA"+sepsign);
			p.append("NA"+sepsign);
		}
		String person = p.toString();
		return person;
	}
	/**
	 * Add to the history of this person
	 * 
	 * @param s
	 */
	public void addtoHistory(double time, String s, Object subject)
	{
		
		if(!saveHistory)
			return;
		
		if(subject == null)
		{
			this.addtoHistory(time, s);
			return;
		}
		if(this.history==null)
			this.history = new History();
		
		this.history.add(time,s +" "+subject.toString());
		
		
	}
	
	/**
	 * 
	 * @param string
	 * @param level
	 */
	private void addtoHistory(String string, Level level) {
		if(!Person.saveHistory)
			return;
		
		if(this.history==null)
			this.history = new History();
		
		this.history.add(Odin.getCurrentTime(),string +" "+level.toString());
		
		
	}
	/**
	 * @see simcolep.tools.Historizable#addtoHistory(double, java.lang.String)
	 */
	public void addtoHistory(double time, String s)
	{
		
		if(!Person.saveHistory)
			return;
		
		if(this.history==null)
			this.history = new History();
		
		this.history.add(time,s);
		
		
	}

	
	
	/**
	 * 
	 * @param owner
	 * @return relation
	 */
	public int getRelationship(Person person) {
		//child
		if(this.children!=null)
		{
			if(this.children.contains(person))
			{
				return Person.CHILD;
			}
		}
		//mother
		if(this.mother!=null)
			{
			if(this.mother.equals(person))
				{
				return Person.PARENT;
				}
			}//father
			else if(this.father!= null)
				{
				if(this.father.equals(person))
					{
					return Person.PARENT;
					}
				}
		//sibling
		if(this.siblings != null)
			{
				if( this.siblings.contains(person))
					return SIBLING;
			}
		
		
		//spouse
		if(this.getSpouse()!= null)
			if(this.getSpouse().equals(person))
					return Person.SPOUSE;
		
		return Person.UNRELATED;
	}
	
	/**
	 * 
	 * @return 
	 * @return
	 */
	public  Morbus[] getMorbi() {
		
		return this.morbus;
	}
	
   
  
       

}
