# Supplementary material for: Global elimination of leprosy by 2020: are we
Source: Parasit Vectors. 2015 Oct 22;8:548. doi: 10.1186/s13071-015-1143-4 (PMC4618543; doi:10.1186/s13071-015-1143-4)
Supplement: Additional file 3: — SIMCOLEP model with input files. Zip archive contains: Instruction file, SIMCOLEP model (version 1.4.12), Input files for India, Brazil and Indonesia, Source code, R-script for output. The contents of this zip archive are licensed under the Creative Commons Attribution-NonCommercial-NoDerivatives 4.0 International License. To view a copy of this license, visit http://creativecommons.org/licenses/by-nc-nd/4.0/ or send a letter to Creative Commons, PO Box 1866, Mountain View, CA 94042, USA. By opening Additional file 3, you agree to the aforementioned license. You are free to use and share (copy and redistribute the material in any medium or format) the material contained within Additional File 3 under the following terms: Attribution — You must give appropriate credit, provide a link to the license, and indicate if changes were made. You may do so in any reasonable manner, but not in any way that suggests the licensor endorses you or your use. NonCommercial — You may not use the material for commercial purposes. NoDerivatives — If you remix, transform, or build upon the material, you may not distribute the modified material. [file 13071_2015_1143_MOESM3_ESM.zip › Source code/simcolep/demo/PopRegister.java]

/*
 * This file is part of SIMCOLEP, a simulation model developed by the Department of Public Health, 
 * Erasmus MC, University Medical Center Rotterdam, Rotterdam, The Netherlands.
 *
 * This work is licensed under the Creative Commons Attribution-NonCommercial-NoDerivatives 4.0 International License.
 * To view a copy of this license, visit http://creativecommons.org/licenses/by-nc-nd/4.0/ 
 * or send a letter to Creative Commons, PO Box 1866, Mountain View, CA 94042, USA
 *
 * You are free to:
 * Share — copy and redistribute the material in any medium or format
 * Under the following terms:
 * Attribution — You must give appropriate credit, provide a link to the license, and indicate if changes were 
 * made. You may do so in any reasonable manner, but not in any way that suggests the licensor endorses
 * you or your use.
 * NonCommercial — You may not use the material for commercial purposes.
 * NoDerivatives — If you remix, transform, or build upon the material, you may not distribute the modified material.
 */

/*
 * Created on 04-Nov-2005
 *
 */
package simcolep.demo;

import java.io.IOException;
import java.io.Writer;
import java.util.Collection;
import java.util.List;
import java.util.Random;

import simcolep.exceptions.NotInRegisterException;
import simcolep.tools.io.Table;


/**
 * 
 * @author ir. E.A.J. Fischer
 * @version 1.0
 * @param <P> - type of human object
 */
public interface PopRegister<P> extends Register<P>{

   
    /**
     * Selecting a random person from the population
     * @param rand
     * @return randomly selected person
     */
    public P getPerson(Random rand);
    
    /**
     * Selection of a random person from the population, but excluding one specific person
     * 
     * @param rand
     * @param excluded from selection, e.g. source of infection
     * @return randomly selected person
     */
    public P getPerson(Random rand, Collection<P> excluded);

    /**
     * Selecting a random person from the population of sex and in age class a
     * @param rand
     * @param sex
     * @param a ageclass
     * @return randomly selected person
     */
    public P getPerson(Random rand,int sex, int a);
    
    /**
     * Return a list with the Persons between the ages from and to and of sex 
     * <br>By convention <br>
     *0 = male<br>
     *1 = female <br>
     *In this particular case another value for sex would indicate that sex does not matter
     * 
     * @param from
     * @param to
     * @param sex
     * @return list of persons
     */
    @SuppressWarnings("unchecked")
	public List<P> getPersons(double from, double to, int sex);
    
   

    
    /**
     * Remove person p
     * @param p
     * @return true if present in the population false otherwise
     * @throws NotInRegisterException 
     */
    public boolean removePerson(P p) throws NotInRegisterException;

    /**
     * add a Person to the register
     * @param p
     */
    public void addPerson(P p);

    /**
     * 
     * @param p
     * @return true if this register contains p false otherwise
     */
    public boolean contains(P p);
    

    
    /**
     * Create a table for the specified sex and its age distribution
     * @param sex 
     * 
     * @return table
     */
    public Table toTable(int sex);
    
    /**
     * Write this register to a file using this writer
     * @param run TODO
     * @param writer
     * @throws IOException 
     */
    public void toDatabase(int run, Writer writer) throws IOException;
    
    /**
     * A table containing the movement per age class
     * 
     * @return table
     */
    public Table movementTable();

    /**
     * Get a Person currently at index 
     * @param index
     * @return
     */
	public Person getPerson(int index);

    
 
    
}
