# Supplementary material for: Global elimination of leprosy by 2020: are we
Source: Parasit Vectors. 2015 Oct 22;8:548. doi: 10.1186/s13071-015-1143-4 (PMC4618543; doi:10.1186/s13071-015-1143-4)
Supplement: Additional file 3: — SIMCOLEP model with input files. Zip archive contains: Instruction file, SIMCOLEP model (version 1.4.12), Input files for India, Brazil and Indonesia, Source code, R-script for output. The contents of this zip archive are licensed under the Creative Commons Attribution-NonCommercial-NoDerivatives 4.0 International License. To view a copy of this license, visit http://creativecommons.org/licenses/by-nc-nd/4.0/ or send a letter to Creative Commons, PO Box 1866, Mountain View, CA 94042, USA. By opening Additional file 3, you agree to the aforementioned license. You are free to use and share (copy and redistribute the material in any medium or format) the material contained within Additional File 3 under the following terms: Attribution — You must give appropriate credit, provide a link to the license, and indicate if changes were made. You may do so in any reasonable manner, but not in any way that suggests the licensor endorses you or your use. NonCommercial — You may not use the material for commercial purposes. NoDerivatives — If you remix, transform, or build upon the material, you may not distribute the modified material. [file 13071_2015_1143_MOESM3_ESM.zip › Source code/simcolep/demo/Population.java]

/*
 * This file is part of SIMCOLEP, a simulation model developed by the Department of Public Health, 
 * Erasmus MC, University Medical Center Rotterdam, Rotterdam, The Netherlands.
 *
 * This work is licensed under the Creative Commons Attribution-NonCommercial-NoDerivatives 4.0 International License.
 * To view a copy of this license, visit http://creativecommons.org/licenses/by-nc-nd/4.0/ 
 * or send a letter to Creative Commons, PO Box 1866, Mountain View, CA 94042, USA
 *
 * You are free to:
 * Share � copy and redistribute the material in any medium or format
 * Under the following terms:
 * Attribution � You must give appropriate credit, provide a link to the license, and indicate if changes were 
 * made. You may do so in any reasonable manner, but not in any way that suggests the licensor endorses
 * you or your use.
 * NonCommercial � You may not use the material for commercial purposes.
 * NoDerivatives � If you remix, transform, or build upon the material, you may not distribute the modified material.
 */

/*
 * Created on 07-Nov-2005
 *
 */
package simcolep.demo;

import java.io.IOException;
import java.io.Serializable;
import java.io.Writer;

import java.util.List;
import java.util.ArrayList;
import java.util.Collection;
import java.util.Set;
import java.util.LinkedHashSet;
import java.util.Random;


import simcolep.asgard.Odin;
import simcolep.demo.event.Age;
import simcolep.demo.event.Death;
import simcolep.exceptions.NotInRegisterException;
import simcolep.exceptions.SimulationException;


import simcolep.tools.PN;
import simcolep.tools.io.DataFormat;
import simcolep.tools.io.OutputElement;
import simcolep.tools.io.OutputList;
import simcolep.tools.io.Table;
import simcolep.tools.message.Message;
import simcolep.tools.message.Notifyable;
import simcolep.tools.message.Ratatosk;

/**
 * Implementation of the population register PopRegister 
 * 
 * @author ir. E.A.J. Fischer
 * @version 1.0
 */

public final class Population extends AbstractPopulation
		implements PopRegister<Person>, 
				Notifyable, 
				Serializable
				{
    private static final String OUTPUT_SUMSTRING = "sum"; //$NON-NLS-1$
	/**
     * serialVersionUID computed 15-11-2005
     */
    private static final long serialVersionUID = 
    	2699918049290051674L;
    /**
     * Population listens to calls from Ratatosk with messages<br>
     * listensTo
     */
    private static final String[] listensTo = {Message.DEATH,
    												Message.AGE}; 
    /**store data for output*/
    private boolean storeData = false;
	 
    /**
     * Main register in a LinkedHashSet 
     */
    private LinkedHashSet<Person> mainregister = 
    	new LinkedHashSet<Person>();
    
   /**
    * Males sorted by age
    */
    protected ArrayList<Set<Person>> males = 
    	null;
       
    /**
     * Women sorted by age 
     */
    protected ArrayList<Set<Person>> females = 
    	null;
    
    /**Output list contains the numbers of women and men at different times per age class*/
    
    @SuppressWarnings("unchecked")
	private transient List<OutputList>[] outpop = 
    	null;
    
    /**output of growth of the population*/
    private transient OutputList<Double> growth = 
    	null;
    

   
    /**
     * Constructor for an empty population. Registers to Ratatosk for messages: Odin#listensTo
     * 
     * 
     * @param popnum sets population to this integer value
     * 
     */
    @SuppressWarnings("unchecked")
	public Population() {
        

        //register
        this.mainregister = 
        	new LinkedHashSet<Person>();
       
        
        //sorted by age
        this.males = 
        	new ArrayList<Set<Person>>();
        this.females = 
        	new ArrayList<Set<Person>>();
        this.outpop = new ArrayList[2];
        	this.outpop[0] = new ArrayList<OutputList>();
        	this.outpop[1] = new ArrayList<OutputList>();
        this.growth = new OutputList<Double>(PN.POPSIZE);
        //instantiate the list with sets of age classes
        for(long x =0; x < AbstractPopulation.ageclassmax; x+=AbstractPopulation.ageclasswidth)
        {
            this.males.add(new LinkedHashSet<Person>());
            	this.outpop[0].add(new OutputList<Double>(Person.SEXSTRINGS[Person.MALE]+x));
            this.females.add(new LinkedHashSet<Person>());
            	this.outpop[1].add(new OutputList<Double>(Person.SEXSTRINGS[Person.FEMALE]+x));
            
        }
        
       //register to listen to messages
        for(String s : listensTo)
        {
            Ratatosk.register(Message.formulate(s),this);
        }
            
        
    }

    

    /**
     * Selects a random person from the mainregister
     * 
     * @param rand
     * @return randomly choosen person
     * 
     * @see simcolep.demo.PopRegister#getPerson(Random)
     */
    public Person getPerson(Random rand) {
    	return this.selectPerson(this.mainregister,rand, null);
    }
    
    /**
     * @see simcolep.demo.PopRegister#getPerson(java.util.Random, java.lang.Object)
     */
    public Person getPerson(Random rand, Collection<Person> excluded) {
    	return this.selectPerson(this.mainregister, rand, excluded);
    }
	
    /**
     * 
     * @see simcolep.demo.PopRegister#getPerson(java.util.Random, int, int)
     */
    public Person getPerson(Random rand, int sex, int a) {
        if(sex == Person.MALE)
        {
            return this.selectPerson(this.males.get(a),
            		rand, null);
            
        }else if (sex == Person.FEMALE)
        {
            return this.selectPerson(this.females.get(a),
            		rand, null);
            
        }else if (sex == Person.BOTH)
        {
        
            //choose between males or females == true
            boolean fsx =
            	rand.nextBoolean();
            if(fsx)
            	 return this.selectPerson(this.females.get(a),
            			 rand, null);
            else 
            	 return this.selectPerson(this.males.get(a),
            			 rand, null);
            
           
        }
        throw new SimulationException(
        		"sex > " + Person.BOTH);
    }

    /**
     * Select the person in the collection at index rand * size of the collection   
     * @param c collection of persons
     * @param rand random generated number
     * @param exclude excluded person
     * @return p 
     */
    private Person selectPerson(java.util.Collection<? extends Person> c, 
    		Random rand, 
    		Collection<? extends Person> excluded)
    {
    	
    	 //make a list of the collection
        List<Person> pl 
        			= new ArrayList<Person>(c);
        
        //remove excluded persons
        if(excluded!=null)
        	pl.removeAll(excluded);
    	
        //no body left return 
        if(pl.isEmpty())
        	return null;
        
        //get a random index
    	int randomIndex = pl.size();
    	
    	// more than 0 persons in the collection thus select one randomly
        if(randomIndex>0)
                randomIndex = rand.nextInt(randomIndex);
        else //first of course
        	randomIndex = 0;
        
        //draw person from list
        Person p = 
        	pl.get(randomIndex);
       
        //return the selected person
        return p;
            	
    }
    /**
     * A list might be more usefull than a HashMap this will return the result of
     * <code>list.addAll(this.mainregister.values())</code>
     * @return list the mainregister as list
     * @see simcolep.demo.PopRegister#getPersons()
     */
    public Collection<Person> getPersons() {
        return this.mainregister;
    }

    /**
     * @see simcolep.demo.PopRegister#getPersons(int)
     */
    public Collection<? extends Person> getPersons(int sex) {
        
        if(sex == Person.MALE) {
            List<Person> l = 
            	new ArrayList<Person>();
            for(Set<Person> s : this.males)
            {
                l.addAll(s);
            }
            return l;
        }
        if(sex == Person.FEMALE)
            {
                List<Person> l = 
                	new ArrayList<Person>();
                for(Set<Person> s : this.females)
                {
                    l.addAll(s);
                }
                return l;
            }
        if(sex == Person.BOTH) 
        	return this.getPersons();
        
        return null;
    }

   /**
     * Population uses  age classes.<br> 
     * This algorithm:<br>
     * <li> determine to which age class <i>from</i> belongs*
     * <li> determine to which age class <i>to</i> belongs*
     * <li> get those and all intermediate age classes 
     * <li> add to a list 
     * <li> return that list
     *<br><br>
     *  *calculation to which age class double d belongs is:<br>
     *  (d-d%ageclasswidth)/ageclasswidth<br>
     *  
     * @see simcolep.demo.PopRegister#getPersons(double, double, int)
     */
    public List<Person> getPersons(double from, double to, int sex) {
        
        if(from>to)
        	throw new SimulationException("from > to");
        
        //get people of sex born between birthdates:
       int classfrom = 
    	   Double.valueOf((from-from%(AbstractPopulation.ageclasswidth))/(AbstractPopulation.ageclasswidth)).intValue();
      
       int classto = 
    	   Double.valueOf((to-to%(AbstractPopulation.ageclasswidth))/(AbstractPopulation.ageclasswidth)).intValue();
        //put these and all class inbetween in a list for men, women or both
       
        if(sex == Person.MALE)
            {
            //create list    
            List<Person> l = new ArrayList<Person>();
            //add all from class from to class to
            for(;classfrom<=classto;classfrom++) 
            	l.addAll(this.males.get(classfrom));
            //return list
            return l;
                
            }
        if(sex == Person.FEMALE)
            {
            //create list    
            List<Person> l = new ArrayList<Person>();
            //add all from class from to class to
            for(;classfrom<=classto;classfrom++) 
            	l.addAll(this.females.get(classfrom));
            //return list
            return l;
            }
        if(sex == Person.BOTH)
            {  
            List<Person> l = new ArrayList<Person>();
            //add all from class from to class to
            for(;classfrom<=classto;classfrom++) 
                {
                    l.addAll(this.males.get(classfrom));
                    l.addAll(this.females.get(classfrom));
                }
            //return list
            return l;
            }
        return null;
    }
    
    /**
     * 
     * @param p
     * @return this.mainregister.remove(Integer.valueOf(p.getID()))!= null
     * @throws NotInRegisterException 
     */
    @SuppressWarnings("unchecked")
    public boolean removePerson(Person p) throws NotInRegisterException {
   
       
        //if not found in main register
        if(!this.mainregister.remove(p)) 
        	throw new SimulationException(
        			SimulationException.NOTREMOVED);
       
         //get age class
        int ageclass = p.ageclass();
        //remove from age class
        boolean b = this.males.get(ageclass).remove(p);
        if(!b) 
            { b = this.females.get(ageclass).remove(p);
                if(!b)
                	throw new NotInRegisterException(
                			p +"not found in populationlist age class " 
                			+ ageclass);
            }
      
      //return 
        return b;
    }

	  /**
	   * 
	   * @param p
	   */
	    @SuppressWarnings("unchecked")
		public void addPerson(Person p) {
        //check if the register already contains this person
        if(Odin.inSafeMode())
        	if(this.mainregister.contains(p)) 
        		throw new SimulationException(
        			"cannot add the same person twice to the population");
        
        //add to the register 
        if(!this.mainregister.add(p))
        	throw new SimulationException(
        			SimulationException.NOTADDED);
        
        
        
        //check
        if(Odin.inSafeMode())
        	if(!p.isTargetOf(Death.class.getName()))
        		throw new SimulationException(
        			SimulationException.NODEATHSET);
        
        //check if this person is target of an ageing event if not schedule one 
        if(!p.isTargetOf(Age.class.getName()))
        {
            //add an Ageing event to this addPerson This implementation of a population needs it 
            //schedule aging event
            double exetime = 
            	Age.calcAgeTime(AbstractPopulation.ageclasswidth,
            			p.getAge(Odin.getCurrentTime()),
            			Odin.getCurrentTime());
            
            if(exetime<=p.getDeathTime()) 
            {
	            //new age event
            	Age age = 
            		new Age(this,p,exetime);          
	            Odin.getEventManager().schedule(age);
            }
        }else 
        	throw new SimulationException(
        			"no one other's task" +
        			" but Population to add age events");
        
        //get age class
        int ageclass = 
        	p.ageclass();
        //increase size of age class registers if necessary
        while(ageclass>this.males.size())
        {
            this.females.add(new LinkedHashSet<Person>());
            	this.outpop[Person.FEMALE].add(new OutputList<Double>(Person.SEXSTRINGS[Person.FEMALE]+ this.females.size()));
            this.males.add(new LinkedHashSet<Person>());
            	this.outpop[Person.MALE].add(new OutputList<Double>(Person.SEXSTRINGS[Person.MALE]+ this.females.size()));
        }
        //add to male
        if(p.getSex()==Person.MALE)
            {
                this.males.get(ageclass).add((Person)p);
                return;
            }//or female list
        else if(p.getSex()==Person.FEMALE)
            {
                this.females.get(ageclass).add((Person)p);
                return;
            }
        else 
        	throw new SimulationException(SimulationException.NOSEX);
    }

   

    /**
     * 
     * @see simcolep.tools.message.Notifyable#notify(simcolep.tools.message.Message, java.lang.Object, java.lang.Object)
     */
    public void notify(Message message, Object subject, Object source) throws Exception{
     if(message.equals(Message.DEATH))
           {
           Person p = (Person)subject;
           boolean b = this.removePerson(p); 
           if(!b)
        	   throw new SimulationException("not " +
        	   		"possible to remove this person");
          
           }
       //change of age class
       else if(message.equals(Message.AGE))
       {
           this.nextAgeClass((Person)subject);
       }else 
    	   throw new SimulationException("register notified by an unknown message");
        
    }

    /**
     * 
     * @param person
     */
    
    @SuppressWarnings("unchecked")
    protected void nextAgeClass(Person person) {

        //get age class that it used to be a member of
         int ageclass = person.ageclass();
         //if this age class does not exist create it
         while(ageclass+2>males.size())
         {
             AbstractPopulation.ageclassmax+=AbstractPopulation.ageclasswidth;
             this.males.add(new LinkedHashSet<Person>());
             this.outpop[Person.MALE].add(new OutputList<Double>(Person.SEXSTRINGS[Person.MALE]+this.males.size()));
             this.females.add(new LinkedHashSet<Person>());
             this.outpop[Person.FEMALE].add(new OutputList<Double>(Person.SEXSTRINGS[Person.FEMALE]+this.females.size()));
         }
         //remove from old class add to new class
         if(person.getSex()== Person.MALE)
         {
             //remove from previous age class
             this.males.get(ageclass).remove(person);
             // add to the current age class
             this.males.get(ageclass+1).add((Person)person);
         }else if(person.getSex()==Person.FEMALE)
         {
             //remove from previous age class
             this.females.get(ageclass).remove(person);
             // add to the current age class
             this.females.get(ageclass+1).add(person);
         }else 
        	 throw new SimulationException(SimulationException.NOSEX);
         
        
    }

  
    
    /**
     * @see simcolep.demo.PopRegister#getSize()
     */
    public int getSize() {
        
        return this.mainregister.size();
    }

    /**
	 * @param sex
	 * @return table
	 *
	 * @see simcolep.demo.PopRegister#toTable(int)
	 */
	@SuppressWarnings("unchecked")
	public Table toTable(int sex) {
		
		
		if(sex ==Person.BOTH)
			throw new SimulationException(
					"not implemented request output " +
					"for sexes separately");
		
		//get lists
		List<OutputList> columns = 
			this.outpop[sex];
			
		//if no lists return
		if(columns.size()<=0)
			return null;
		
		//get size
		int rows = columns.get(0).size();
		
		//set table
		Table table = new Table(rows,columns.size());
		
		//set row names
		for(int index = 0; index < rows; index++)
		{
			table.setRowName(index, 
					Double.toString(this.outpop[sex].get(0).get(index).getTime()));
		}
		
		//add data
		for(int index = 0; index <columns.size(); index++)
		{
			//list
			OutputList<Double> ol = columns.get(index);
			//set column name
			table.setColumnName(index, ol.getName());
			
			//set values
			table.setColumn(index,ol);
		}
		//return table
		return table;
	}


	/**
	 * 
	 * @see simcolep.demo.PopRegister#movementTable()
	 */
	public Table movementTable()
	{//columns
		int c = (int) (AbstractPopulation.ageclassmax/AbstractPopulation.ageclasswidth);
		int r = 25;
		//create a table
		Table table = new Table(r,c);
		//set names 
		//columns
		for(int i = 0; i<c; i++)
		{
			table.setColumnName(i, "'"+(i*AbstractPopulation.ageclasswidth)+" - " + ((i+1)*AbstractPopulation.ageclasswidth)+ "'");
		}
		
		//iterate the list and add one to each cell if needed
		for(Person p : this.mainregister)
		{
			//cut off at 25 for life_time_level
			int i_r = Math.min(p.life_time_level,25);
			//previous entry
			table.addtoCell(i_r,p.ageclass(), 1.0);
		}
		//return the table
		return table;
	}


	/**
     * @see simcolep.demo.Register#collectData(double)
     */
    @SuppressWarnings({ "unchecked", "unchecked" })
	public void collectData(double time) {
        //if data collection is not turned on don't bother
    	if(!this.storeData)
        	return;
    	
    	double size = 0;
        //males
         for(int x = 0; x <males.size();x++)
        {
            OutputElement<Double> e = 
            	new OutputElement<Double>(Odin.getCurrentTime(),
            			Integer.valueOf(this.males.get(x).size()).doubleValue());
            this.outpop[Person.MALE].get(x).add(e);
            
            size+=e.getValue().doubleValue();
        }
        //females
        for(int x = 0; x <females.size();x++)
        {
            OutputElement<Double> e = 
            	new OutputElement<Double>(Odin.getCurrentTime(),
            			Integer.valueOf(this.females.get(x).size()).doubleValue());
            this.outpop[Person.FEMALE].get(x).add(e);
            size+=e.getValue().doubleValue();
        }
        //total size
        OutputElement<Double> e = 
        	new OutputElement<Double>(time,size);
        this.growth.add(e);
        
    }
    
	/** Sets all value to the error code
     * @param time time interval to 'collect'
     * @param as number representing an error
     * @param times to collect
     *
     */
        @SuppressWarnings("unchecked")
		public void collectDataAtTimeAs(double time, 
    	    		double as) {
 
	            //males
	             for(int x = 0; x <males.size();x++)
	            {
	                OutputElement<Double> e = 
	                	new OutputElement<Double>(time,
	                			as);
	                this.outpop[Person.MALE].get(x).add(e);
	               
	            }
	            //females
	            for(int x = 0; x <females.size();x++)
	            {
	                OutputElement<Double> e = 
	                	new OutputElement<Double>(time,as);
	                this.outpop[Person.FEMALE].get(x).add(e);
	             }
            //total size
            OutputElement<Double> e = 
            	new OutputElement<Double>(time,as);
            this.growth.add(e);
        	
        }
    
    /**
	 * @see simcolep.demo.Register#storeData(boolean)
	 */
	public void storeData(boolean b) {
		this.storeData = b;
	}


	/**
     * @see simcolep.demo.PopRegister#contains(Person p)
     */
    public boolean contains(Person p) {
        return this.mainregister.contains(p);
    }
    
    /**
     * 
     * @see simcolep.gui.viewer.ToStringSwitchable#toString(java.lang.String)
     */
    public String toString(String to) {
       StringBuffer outbuffer = new StringBuffer();
        
        if(to.contains(OUTPUT_SUMSTRING))
        {
        	outbuffer.append("Total size is:" +PN.TAB + this.mainregister.size() +PN.LINESEPARATOR);
            int numOfclass = Math.max(this.males.size(),this.females.size());
            outbuffer.append("Age classes:"+PN.LINESEPARATOR+PN.TAB);
            for(double y = 0; y < numOfclass; y++)
            {
                outbuffer.append(y*AbstractPopulation.ageclasswidth +PN.TAB);
            }
            outbuffer.append(PN.LINESEPARATOR+"Males:"+PN.TAB);
            for(Set<Person> s : this.males)
            {
                outbuffer.append(s.size()+PN.TAB);
            }
            outbuffer.append(PN.LINESEPARATOR+"Females:"+PN.TAB);
            for(Set<Person> s : this.females)
            {
                outbuffer.append(s.size()+PN.TAB);
            }
            return outbuffer.toString();
        }else if(to.contains("full"))
        {
        	if(!to.contains("force"))
        	{
	        	int i = 0;
	            for(Person p : this.mainregister)
	            {
	                outbuffer.append(p.toString() +PN.LINESEPARATOR);
	                i++;
	                if(i > 1000) { 
	                	outbuffer.append("..."+PN.LINESEPARATOR);
	                	break;
	                	}
	            }
        	}else {
        		 for(Person p : this.mainregister)
	             {
	                 outbuffer.append(p.toString() +PN.LINESEPARATOR);
	             }
        	}
            return outbuffer.toString();
        }else return null;
    }

    /**
     * 
     * @see java.lang.Object#toString()
     */
    public String toString()
    {
    	return this.toString(OUTPUT_SUMSTRING);
    }


	
	
	/**
	 * @return mainregister A linkedhashset contain all people in the population
	 * @see simcolep.demo.Register#getRegister()
	 */
	public Iterable<Person> getRegister() {
		
		return this.mainregister;
	}


	@Override
	public Person getPerson(int index) {
		 //make a list of the collection
        List<Person> pl 
        			= new ArrayList<Person>(this.mainregister);
        
        //no body left return 
        if(pl.isEmpty())
        	return null;
                    
        //draw person from list
        Person p = 
        	pl.get(index);
       
        //return the selected person
        return p;
	}


	@Override
	public void toDatabase(int run, Writer writer) throws IOException {
		String sepsign = ",";
			//if this run is the first add column headings
		if(run<=1)
			writer.append("run"+sepsign+Person.DATABASEHEADING.replace("*sep*",sepsign)+DataFormat.LINESEPARATOR);
		//iterate the register
		for(Person p: this.mainregister)
		{
			writer.append(run+sepsign+p.databaseEntry(sepsign)+DataFormat.LINESEPARATOR);
		}
		
	}
}
