# Supplementary material for: Global elimination of leprosy by 2020: are we
Source: Parasit Vectors. 2015 Oct 22;8:548. doi: 10.1186/s13071-015-1143-4 (PMC4618543; doi:10.1186/s13071-015-1143-4)
Supplement: Additional file 3: — SIMCOLEP model with input files. Zip archive contains: Instruction file, SIMCOLEP model (version 1.4.12), Input files for India, Brazil and Indonesia, Source code, R-script for output. The contents of this zip archive are licensed under the Creative Commons Attribution-NonCommercial-NoDerivatives 4.0 International License. To view a copy of this license, visit http://creativecommons.org/licenses/by-nc-nd/4.0/ or send a letter to Creative Commons, PO Box 1866, Mountain View, CA 94042, USA. By opening Additional file 3, you agree to the aforementioned license. You are free to use and share (copy and redistribute the material in any medium or format) the material contained within Additional File 3 under the following terms: Attribution — You must give appropriate credit, provide a link to the license, and indicate if changes were made. You may do so in any reasonable manner, but not in any way that suggests the licensor endorses you or your use. NonCommercial — You may not use the material for commercial purposes. NoDerivatives — If you remix, transform, or build upon the material, you may not distribute the modified material. [file 13071_2015_1143_MOESM3_ESM.zip › Source code/simcolep/fun2/Archimedes.java]

/*
 * This file is part of SIMCOLEP, a simulation model developed by the Department of Public Health, 
 * Erasmus MC, University Medical Center Rotterdam, Rotterdam, The Netherlands.
 *
 * This work is licensed under the Creative Commons Attribution-NonCommercial-NoDerivatives 4.0 International License.
 * To view a copy of this license, visit http://creativecommons.org/licenses/by-nc-nd/4.0/ 
 * or send a letter to Creative Commons, PO Box 1866, Mountain View, CA 94042, USA
 *
 * You are free to:
 * Share � copy and redistribute the material in any medium or format
 * Under the following terms:
 * Attribution � You must give appropriate credit, provide a link to the license, and indicate if changes were 
 * made. You may do so in any reasonable manner, but not in any way that suggests the licensor endorses
 * you or your use.
 * NonCommercial � You may not use the material for commercial purposes.
 * NoDerivatives � If you remix, transform, or build upon the material, you may not distribute the modified material.
 */

package simcolep.fun2;

import java.util.Iterator;
import java.util.Map;
import java.util.LinkedHashMap;
import java.util.List;
import java.util.LinkedList;

import simcolep.tools.PN;


/** Class <code><b>Archimedes</b></code> (named after the great ancient Greek engineer 
 *"Eureka, I've got it") is a class that allows the user to specify function 
 *and distributions and place them with a name in the Archimedes class. After 
 *'telling' Archi (Method tellArchi)  you can 'ask' Archi to give the function 
 *again and use it (Method askArchi)
 *<br>
 *
 *@author ir E.A.J.Fischer
 *@version 0.1.1 -- Last Modified 30-12-04
 */


public final class Archimedes {
	private static final String FUNCTIONSTEXT = "Functions:"; //$NON-NLS-1$

	private static final String PARAMETERSTEXT = "Parameters:"; //$NON-NLS-1$

	private static final String BRAINTEXT = "***********Archi's Brain***************"; //$NON-NLS-1$

	/***/
    public static final int PARAMETER = 1;
    
    /***/
    public static final int FUNCTION = 0;

    /**message exception*/
	private static final String MESSAGE_USE_CONVINCE = "in Archimedes replace function by method convinceArchi(..)for ";

	private static final String MESSAGE_BRAIN_NOT_STARTED = " Archi's brain not started"; 
    
	private static final String MESSAGE_NOT_IN_BRAIN = " Not in Archi's brain";

	private static final String ENDTEXT = "*********************Archimedes thougths end here****************************";
	
	/**functions and parameters (index = 0 -> functions, index = 1 -> Parameters)*/
	private static List<LinkedHashMap <String, Object>>ArchisBrain = 
		new LinkedList<LinkedHashMap<String,Object>>();	
	/**
	 * Library of implemented functions. 
	 * @see simcolep.fun2.Binomial
	 * @author ir. E.A.J. Fischer
	 * @version 1.0
	 *
	 */
	public enum Library{
     Binomial(/**@see simcolep.fun2.Binomial*/new Binomial()), 
     Constant(new Constant()), /**@see simcolep.fun2.Constant*/
     Erlang(new Erlang()),	/**@see simcolep.fun2.Erlang*/
     Exponential(new Exponential()),/**@see simcolep.fun2.Exponential*/
     Gamma(new Gamma()),/**@see simcolep.fun2.Gamma*/
     Normal(new Normal()),/**@see simcolep.fun2.Normal*/
     Power(new Power()),   /**@see simcolep.fun2.Power*/
     Quadratic(new Quadratic()),/**@see simcolep.fun2.Quadratic*/
     Triangular(new Triangular()),/**@see simcolep.fun2.Triangular*/
     Uniform(new Uniform()),/**@see simcolep.fun2.Uniform*/
     Linear(new Linear()),/**@see simcolep.fun2.Linear*/
     Weibull(new Weibull()),/**@see simcolep.fun2.Weibull*/
     QDiscreteFunction(new QDiscreteFunction()), /**@see simcolep.fun2.QDiscreteFunction*/
     QFractionsFunction(new QFraction()),/**@see simcolep.fun2.QFraction*/
     cFunction(new cFunction()),/**@see simcolep.fun2.cFunction*/
     IDistribution(new IDistribution()), /**@see simcolep.fun2.IDistribution*/
     TimeDistribution(new TimeDistribution());/**@see simcolep.fun2.TimeDistribution*/;
     /**
      * Function
      */
    private Function f;
    /**
     * 
     * @param f
     */
    private Library(Function f)
     {
             this.f = f;
     }
    
     /**
      * 
      * @return new instance of the function
     * @throws IllegalAccessException 
     * @throws InstantiationException 
      */
     public Function getInstance() 
     		throws InstantiationException, 
     					IllegalAccessException
     {
       
            return this.f.getClass().newInstance();
       
       
     }
    }
	/**
	 * 
	 *Enter a new function into Archi's brain<br>
	 *Note that this should be a function with a name that is not present in Archi's brain
	 *
	 * @param function
	 * @param name
	 * 
	 * @throws <code>IllegalArgumentException</code> if a function with the same name already exists
	 *
	 */
	public static void tell(String name, Function function) 
	{
	   if(ArchisBrain.isEmpty())
       {
            ArchisBrain.add(new LinkedHashMap<String,Object>());
            ArchisBrain.add(new LinkedHashMap<String,Object>());
       }
       
		if(!ArchisBrain.get(FUNCTION).containsKey(name))
			{
					ArchisBrain.get(FUNCTION).put(name, function);
			} else 
				throw new IllegalArgumentException(
						MESSAGE_USE_CONVINCE
						+ name);
		
	}

	/**
	 * 
	 * @param value
	 * @param name
	 */
	public static void tell(String name, double value)
	{
        if(ArchisBrain.isEmpty())
           {
                ArchisBrain.add(new LinkedHashMap<String,Object>());
                ArchisBrain.add(new LinkedHashMap<String,Object>());
           }
        
		if(!ArchisBrain.get(PARAMETER).containsKey(name))
		{
				ArchisBrain.get(PARAMETER).put(name, new Double(value));
		} else 
			throw new IllegalArgumentException(
						MESSAGE_USE_CONVINCE + name);
			 
	}
	
	/**
	 * 
	 *Override an existing function
	 *
	 * @param function
	 * @param  name
	 * @see Archimedes#tell(Function, String)
	 */
	public static void convince (String name, Function function) {
		ArchisBrain.get(FUNCTION).put(name,function);
	}
	
	/**
	 * 
	 *Override an existing parameter value
	 *
	 * @param value
	 * @param  name
	 *@see Archimedes#tell(Function, String)
	 */
	public static void convince (String name, double value) {
		ArchisBrain.get(PARAMETER).put(name,new Double(value));
	}

	/**
	 *
	 *Let it return a <code> Function</code> 
	 *
	 * @param name
	 *
	 * @return function
	 * @throws NullPointerException
	 */
	public static Function ask(String name) 
	{
		try{
		Function function = 
			(Function)ArchisBrain.get(FUNCTION).get(name);
		if(function == null)
			throw new IllegalArgumentException(name + MESSAGE_NOT_IN_BRAIN);
		return function;
		
		}catch (NullPointerException ne)
		{
			throw new NullPointerException(name + 
					MESSAGE_BRAIN_NOT_STARTED);
		}
	}
    /**
     * *Let it return a distribution
     * @param name
     * @return distribution 
     * @throws NullPointerException
     */
    public static Distributionable askDistribution(String name)
    {
        try{
        Distributionable distribution = 
        	(Distributionable)ArchisBrain.get(FUNCTION).get(name);
        if(distribution == null)
			throw new IllegalArgumentException(name + MESSAGE_NOT_IN_BRAIN);
        return distribution;
        
        }catch (NullPointerException ne)
        {
        	throw new NullPointerException(name 
         		   + MESSAGE_BRAIN_NOT_STARTED);
        }
    }
	/**
	 * 
	 * @param name
	 * @return value
	 */
	public static double askDouble(String name)
	{
		
		try{
		double value = 
			((Double)ArchisBrain.get(PARAMETER).get(name)).doubleValue();
		return value;
		} catch(NullPointerException ne)
		{
			throw new NullPointerException(name + 
					MESSAGE_NOT_IN_BRAIN);
		}
		
	}
	
	/**
	 * @see Archimedes#askDouble(String)
	 * @param string
	 * @return value as a int 
	 * 
	 */
	public static int askInteger(String string) {
	       return 
	            new Double(askDouble(string)).intValue();
	}

	/**
	 * @see Archimedes#askDouble(String)
	 * @param string
	 * @return value as long
	 */
	public static long askLong(String string){
		return 
			new Double(askDouble(string)).longValue();
	}
	/**
	 *Resets Archi's brain
	 *
	 */
	 public static void reset()
	 {
	 	if (!ArchisBrain.isEmpty()){
	 		 	ArchisBrain.clear();
	 		 	}
	 }
	 /**
	  * 
	  */
	 @SuppressWarnings(PN.UNCHECKED)
	public static String BraintoString()
	 {
	     StringBuffer brain = 
	    	 new StringBuffer(BRAINTEXT +PN.LINESEPARATOR);
         String[] what = 
         		{PARAMETERSTEXT+PN.LINESEPARATOR,
        		 FUNCTIONSTEXT+PN.LINESEPARATOR};
         //Parameters
	     brain.append(what[1]);
	     Iterator it = 
	    	 ArchisBrain.get(PARAMETER).keySet().iterator();
	     while(it.hasNext())
	     {
             Object next = it.next();
	         brain.append( 
	        	 next+
	        	 PN.TAB+ArchisBrain.get(PARAMETER).get(next)
	        	 +PN.LINESEPARATOR);
	     }
         
         //Functions
         brain.append(what[0]);
	     it = ArchisBrain.get(FUNCTION).keySet().iterator();
	     while(it.hasNext())
	     {
             Object next = it.next();
	         brain.append(next
	        		 +PN.TAB+ArchisBrain.get(FUNCTION).get(next)
	        		 +PN.LINESEPARATOR);
	     }
     
	     brain.append(ENDTEXT);
	     return brain.toString();
	 }

    /**
     * 
     * @param string
     * @param fOrP function or parameter
     * @return true if ArchisBrain contains a function or parameter with this name
     */
    public static boolean contains(String string, int fOrP) {
        
        return ArchisBrain.get(fOrP).containsKey(string);
        
    }

    /**
     * 
     * @return ArchisBrain
     */
    public static List<? extends Map<String, Object>> archisBrain() {
        
        return ArchisBrain;
    }

    /**
     * Return that part of Archi's brain that is requested 
     *
     * @param i - @see simcolep.fun2.Archimedes.FUNCTION and @see simcolep.fun2.Archimedes.PARAMETER
     * @return Functions in Archis brain
     */
    public static Map<String,Object> archisBrain(int i) {
          	   return ArchisBrain.get(i);
           }

  

	
}
