# Supplementary material for: Global elimination of leprosy by 2020: are we
Source: Parasit Vectors. 2015 Oct 22;8:548. doi: 10.1186/s13071-015-1143-4 (PMC4618543; doi:10.1186/s13071-015-1143-4)
Supplement: Additional file 3: — SIMCOLEP model with input files. Zip archive contains: Instruction file, SIMCOLEP model (version 1.4.12), Input files for India, Brazil and Indonesia, Source code, R-script for output. The contents of this zip archive are licensed under the Creative Commons Attribution-NonCommercial-NoDerivatives 4.0 International License. To view a copy of this license, visit http://creativecommons.org/licenses/by-nc-nd/4.0/ or send a letter to Creative Commons, PO Box 1866, Mountain View, CA 94042, USA. By opening Additional file 3, you agree to the aforementioned license. You are free to use and share (copy and redistribute the material in any medium or format) the material contained within Additional File 3 under the following terms: Attribution — You must give appropriate credit, provide a link to the license, and indicate if changes were made. You may do so in any reasonable manner, but not in any way that suggests the licensor endorses you or your use. NonCommercial — You may not use the material for commercial purposes. NoDerivatives — If you remix, transform, or build upon the material, you may not distribute the modified material. [file 13071_2015_1143_MOESM3_ESM.zip › Source code/simcolep/fun2/Binomial.java]

/*
 * This file is part of SIMCOLEP, a simulation model developed by the Department of Public Health, 
 * Erasmus MC, University Medical Center Rotterdam, Rotterdam, The Netherlands.
 *
 * This work is licensed under the Creative Commons Attribution-NonCommercial-NoDerivatives 4.0 International License.
 * To view a copy of this license, visit http://creativecommons.org/licenses/by-nc-nd/4.0/ 
 * or send a letter to Creative Commons, PO Box 1866, Mountain View, CA 94042, USA
 *
 * You are free to:
 * Share � copy and redistribute the material in any medium or format
 * Under the following terms:
 * Attribution � You must give appropriate credit, provide a link to the license, and indicate if changes were 
 * made. You may do so in any reasonable manner, but not in any way that suggests the licensor endorses
 * you or your use.
 * NonCommercial � You may not use the material for commercial purposes.
 * NoDerivatives � If you remix, transform, or build upon the material, you may not distribute the modified material.
 */

/*
 * Created on 05-Dec-2005
 *
 */
package simcolep.fun2;

import java.util.Random;

import simcolep.exceptions.SimulationException;
import umontreal.iro.lecuyer.probdist.BinomialDist;
import umontreal.iro.lecuyer.probdist.NormalDist;

/**
 * Binomial distribution
 *
 *
 * @author ir E.A.J. Fischer
 * @version 0.1.2 -- Last Modified 05-Dec-2005
 */
public final class Binomial
			extends ContinuousFunction
				implements Distributionable {

    private static final String n_string = "n"; //$NON-NLS-1$

    private static final String p_string = "p";
	/**
	 *
	 */
	private static final long serialVersionUID = 1L;


	/**probability*/
	protected double p = 0.0;

	/**number of trials*/
    protected double n = 0.0;


    /**
     *
     */
    public Binomial() {
        super();

    }

    /**
     *
     * @param n
     * @param p
     */
    public Binomial(double n, double p) {
        this.n = n;
        this.p = p;

    }


    /**
     * @see simcolep.fun2.Function#changeParameter(java.lang.String, double)
     */
    @Override
    public void changeParameter(String name, double value) {
       if(name.equalsIgnoreCase(n_string))
       {
           this.n = value;
       }else if(name.equalsIgnoreCase(p_string))
       {
           this.p = value;
       }else 
    	   throw new SimulationException(SimulationException.UNKNOWNPARAMETER_MESSAGE + name);

    }

    /**
     * @see simcolep.fun2.Function#getY(double)
     */
    @Override
    public double getY(double X) {
        if(X<0)
        	return 0;

        if(X>this.n)
        	return 0;

        double res =
        	Binomial.BinCoef(this.n,X)*Math.pow(this.p,X)*Math.pow((1-this.p),this.n-X);

        return res;
    }

    /**
     * @see simcolep.fun2.Function#getX(double)
     */
    @Override
    public double getX(double y) {
               return drawX(y);
    }

    /**
     * @see simcolep.fun2.Function#getDerivative(double)
     */
    @Override
    public double getDerivative(double X) {
             return Double.POSITIVE_INFINITY;
    }

    /**
     * @see simcolep.fun2.Function#getIntegrated(double)
     */
    @Override
    public double getIntegrated(double X) {
        if(X<0)
        	return 0;
        if(X>this.n)
        	return 1.0;

        double sum =0;
        double i =0;

        while(i<=X)
        {
            sum+=this.getY(i);
            i++;
        }

        return sum;
    }

    /**
     * @see simcolep.fun2.Function#getInvIntegrated(double)
     */
    @Override
    public double getInvIntegrated(double y) {
        if(y<=0) return 0;
        if(y>=1.0)return this.n;

        double sum =0;
        double i =0;
        while(sum<=y)
        {
            sum+=this.getY(i);
            i++;
        }

        return sum;
    }

    /**
     *
     * @see java.lang.Object#clone()
     */
    @Override
    public Function clone() {
          return new Binomial(this.n,this.p);
    }

    /**
     * @see simcolep.fun2.Distributionable#drawX(double)
     */
    public double drawX(double Y) {
       //quick method does not use random variate y but random number generator rand

        return Binomial.drawBin(this.n,this.p,Y);
    }
    /**
     * @see simcolep.fun2.Distributionable#drawX(double)
     */
    public double drawX(double[] Y) {
       //quick method does not use random variate y but random number generator rand
        return this.drawX(Y[0]);
    }

    /**
     * @see simcolep.fun2.Distributionable#drawXconditional(double, double)
     */
    public double drawXconditional(double[] p) {
        double[] newY = 
        	{getF(new double[]{p[1]})+p[0]*(1-getF(new double[]{p[1]}))};
        return drawX(newY);

    }

    /**
     * @see simcolep.fun2.Distributionable#mean()
     */
    public double mean() {
         return this.n*this.p;
    }

    /**
     *
     * @param n
     * @param k
     */
    public static double BinCoef(double n, double k)
    {
        double c =
        	Pythagoras.factorial(n)/(Pythagoras.factorial(k)*Pythagoras.factorial(n-k));
        return c;
    }


    /**
     *
     * @param n
     * @param p
     * @param rand
     */
    public static double drawBin(double n, double p, double rand)
    {

        if(rand<=0)
        	return 0;
        if(rand>=1.0)
        	return n;

        double sum =0;
        double i =0;
        while(sum<=rand)
        {
            if(i<0){sum+=0;}
            else if(i>n){sum+=0;}
            else {
                double c =Binomial.BinCoef(n,i);
                double psucces =Math.pow(p,i);
                double pfailure =Math.pow((1-p),n-i) ;
                sum+=c*psucces*pfailure;
                }
            if(sum>rand)
            	return i;
            i++;
        }

        return i;

    }

    /**
     *
     * @param n
     * @param p
     * @param rand
     */
    public static double drawBin(double n, double p, Random rand)
    {
        if(p<=Pythagoras.getDefaultPrecision())
        	return 0;
        //if larger than a million
        if(n>1E6)
        	{
        	if(ruleOfThumb(n,p))
        		return NormalApprox(n,p,rand.nextDouble());

        	return BinomialDist.inverseF((int)n,p,rand.nextDouble());
        	}

        double X =0;
        for(int i =0; i<n;i++)
        {
            if(rand.nextDouble()<p)X++;

        }
        return X;
    }


    /**
     * Draw with rand as random number the number of successes with a probability p for n trials
     * If n >170 it will return a random variate of a Binomial distribution with a random number
     * if n > 1E6 it will return the Normal approximation if 0.1 &lt p &lt 0.9
     * @param p
     * @param n
     * @param rand
     */
    public static long drawBin_applyRuleOfThumb(double p, double n, Random rand)
    {
        if(Binomial.ruleOfThumb(n,p))
        	return Binomial.NormalApprox(n,p,rand.nextDouble());

        if(n>=170)
        	return (long)Binomial.drawBin(n,p,rand);

        return (long) Binomial.drawBin(n,p,rand.nextDouble());
    }
    /**
     * Gets the normal approximation of a binomial distribution
     *
     * @param n
     * @param p
     * @param rand
     * @return
     */
    public static int NormalApprox(double n, double p, double rand) {
       //mean
    	double mean = n*p;
    	//variance
        double var = Math.sqrt(n*p*(1-p));
        //Normal distribtuion
        NormalDist nd = new  NormalDist(mean,var);
        //value
        double approx =nd.inverseF(rand);
        //round down
        approx = approx-approx%1;
        //return value
        return (int)approx;
    }
    /**
     *
     * @param n
     * @param p
     * @return
     */
    public static boolean ruleOfThumb(double n, double p)
    {
    	boolean b = n*p>10;
    	if(b)b=n*(1-p)>10;

    	return b;
   }

    @Override
    public boolean equalsFunction(Function f) {
       boolean b = this.getClass().equals(f.getClass());
       if(!b)return b;
       Binomial bin = (Binomial) f;
       return(Math.abs(this.n - bin.n) <Pythagoras.getDefaultPrecision()&&Math.abs(this.p-bin.p)<Pythagoras.getDefaultPrecision());

    }


   /**
    *
    * @see simcolep.fun2.Function#getParameter(java.lang.String)
    */
    public double getParameter(String pname) {
        if(pname.equalsIgnoreCase(n_string))
        	return this.n;
        else if(pname.equalsIgnoreCase(p_string))
        	return this.p;
        else
        	return -100;
    }

	@Override
	public void setFunction(ContinuousFunctionInput CFI) {
		this.n = CFI.getParameter(n_string);
		this.p = CFI.getParameter(p_string);

	}
	
	/**
	 * return getIntegrated(double)
	 * @see simcolep.fun2.Distributionable#getF(double)
	 */
	public double getF(double d) {
			return this.getIntegrated(d);
	}
	/**
	 * return getIntegrated(double)
	 * @see simcolep.fun2.Distributionable#getF(double)
	 */
	public double getF(double[] d) {
			return this.getF(d[0]);
	}
}
