# Supplementary material for: Global elimination of leprosy by 2020: are we
Source: Parasit Vectors. 2015 Oct 22;8:548. doi: 10.1186/s13071-015-1143-4 (PMC4618543; doi:10.1186/s13071-015-1143-4)
Supplement: Additional file 3: — SIMCOLEP model with input files. Zip archive contains: Instruction file, SIMCOLEP model (version 1.4.12), Input files for India, Brazil and Indonesia, Source code, R-script for output. The contents of this zip archive are licensed under the Creative Commons Attribution-NonCommercial-NoDerivatives 4.0 International License. To view a copy of this license, visit http://creativecommons.org/licenses/by-nc-nd/4.0/ or send a letter to Creative Commons, PO Box 1866, Mountain View, CA 94042, USA. By opening Additional file 3, you agree to the aforementioned license. You are free to use and share (copy and redistribute the material in any medium or format) the material contained within Additional File 3 under the following terms: Attribution — You must give appropriate credit, provide a link to the license, and indicate if changes were made. You may do so in any reasonable manner, but not in any way that suggests the licensor endorses you or your use. NonCommercial — You may not use the material for commercial purposes. NoDerivatives — If you remix, transform, or build upon the material, you may not distribute the modified material. [file 13071_2015_1143_MOESM3_ESM.zip › Source code/simcolep/fun2/cFunction.java]

/*
 * This file is part of SIMCOLEP, a simulation model developed by the Department of Public Health, 
 * Erasmus MC, University Medical Center Rotterdam, Rotterdam, The Netherlands.
 *
 * This work is licensed under the Creative Commons Attribution-NonCommercial-NoDerivatives 4.0 International License.
 * To view a copy of this license, visit http://creativecommons.org/licenses/by-nc-nd/4.0/ 
 * or send a letter to Creative Commons, PO Box 1866, Mountain View, CA 94042, USA
 *
 * You are free to:
 * Share � copy and redistribute the material in any medium or format
 * Under the following terms:
 * Attribution � You must give appropriate credit, provide a link to the license, and indicate if changes were 
 * made. You may do so in any reasonable manner, but not in any way that suggests the licensor endorses
 * you or your use.
 * NonCommercial � You may not use the material for commercial purposes.
 * NoDerivatives � If you remix, transform, or build upon the material, you may not distribute the modified material.
 */

/**
 * created: 18-Apr-2007
 */
package simcolep.fun2;

import java.util.Iterator;
import java.util.LinkedList;
import java.util.List;

import simcolep.exceptions.SimulationException;
import simcolep.tools.PN;

/**
 * cFunction combines different Functions to one function. The value of 
 * the cFunction is determined by the functions it combines in discrete 
 * time periods.<br>
 * e.g The functions starts with a constant value for a certain time 
 * followed by a linear increasing function. 
 * The user should take notice to define each function as if it started from 
 * x = 0. Thus in our example (now with numerical values) let's say
 * that between x = and x = 10 the function has value 1 and than increases
 * with a coefficient of  0.5. The linear function should than be defined as
 * y = 0.5*(x-10) + 1 or y = 0.5*x - 4 as both give the same value at x = 10 
 * and beyond, starting from value y = 1. 
 *  
 * <br><br>Definition of this function is done by defining a set of function and the 
 * value of x at which they start.
 *  
 * @author ir. E.A.J. Fischer
 * @version 1.1
 */
public class cFunction extends Function {
	
	protected final class Interval 
			implements	Comparable<Interval>
	{	
		/**start of the interval*/
		public double start = 0;
		
		/**end of the interval*/
		public double end = 0;
		
		/**value of the integral of this function from start to end*/
		private double integral = Double.NaN;
		
		/**function with this interval*/
		public Function f = null;
		
		/**
		 * 
		 * @param start
		 * @param end
		 * @param func
		 */
		public Interval(double start, double end, Function func)
		{
			this.start = start;
			this.end = end;
			this.f = func;
		}

		/**
		 * True if d > start and <= end
		 * False otherwise
		 *@return b
		 **/
		public boolean within(double d)
		{
			boolean b = 
				(this.compareTo(d) == 0);
			
			return b;
		}
		/**
		 * returns 1 if the start is larger than the other interval, 0 if equal -1 if smaller
		 * @see java.lang.Comparable#compareTo(T)
		 */
		public int compareTo(Interval o) {
				
				if(o.start<this.start)
					return 1;
				else if (o.start>this.start)
					return -1;
				else 
					return 0;
			
		}

		/**
		 * Compare a double with the interval 
		 * @param d 
		 * @return -1 when d <= start, 1 when d > end and 0 if start < d <= end 
		 */
		public int compareTo(double d) {
				
				if(d<=this.start)
					return -1;
				else if (d>this.end)
					return 1;
				else 
					return 0;
		}
		/**
		 * Calculates the integral of this interval if not done before and returns it.
		 * @return this.integral
		 */
		public double Integral() {
			if(Double.isNaN(this.integral))
				this.integral = 
					this.f.getIntegrated(this.end)-this.f.getIntegrated(this.start);
			
			return this.integral;
		}
		/**
		 * @see java.lang.Object#toString()
		 */
		public String toString()
		{
			return "[ " + this.start +" - " +this.end+" ]: " + this.f;
		}
	}
	
	/**serialVersionUID */
	private static final long serialVersionUID =
		6219817185067082821L;

	/**functions with respectively intervals*/
	protected List<Interval> funcs = 
		new LinkedList<Interval>();
	/**
	 * 
	 */
	public cFunction() {
		super();
	}

	/**
	 * 
	 * @param starts start of the interval
	 * @param fs functions
	 */
	public cFunction(double[]starts, Function[] fs)
	{
		if(starts.length!= fs.length)
			throw new IllegalArgumentException(
					"number of interval starts and functions " +
					"does not correspond!");
		
		for(int i = 0; i<starts.length; i++)
		{
			double start = 
				starts[i];
			double end = 0;
			if(i+1 == starts.length)
				end = Double.POSITIVE_INFINITY;
			else 
				end = starts[i+1];
			
			Interval interval  = 
				new Interval(start, end, fs[i]);
			
			funcs.add(interval);
		}
		
	}
	/**
	 * @see simcolep.fun2.Function#changeParameter(java.lang.String, double)
	 */
	@Override
	public void changeParameter(String name, double value) {
		throw new SimulationException(
				SimulationException.NOTIMPLEMENTED);

	}

	
	/**
	 * @see simcolep.fun2.Function#getY(double)
	 */
	@Override
	public double getY(double X) {	
		//return the value of that function
		return this.getInterval(X).f.getY(X);
	}
	/**
	 * @see simcolep.fun2.Function#getX(double)
	 */
	@Override
	public double getX(double y) {
		throw new SimulationException(
				SimulationException.NOTIMPLEMENTED);
	}

	/**
	 * @see simcolep.fun2.Function#getDerivative(double)
	 */
	@Override
	public double getDerivative(double X) {
			return this.getInterval(X).f.getDerivative(X);
	}

	/**
	 * @see simcolep.fun2.Function#getIntegrated(double)
	 */
	@Override
	public double getIntegrated(double X) {
		
		double res = 0;
		
		for(Interval i : funcs)
		{
			if(i.end<= X)
				res+=i.Integral();
			else{
				res+=(i.f.getIntegrated(X)-i.f.getIntegrated(i.start));
				break;
			}
		}
		return res;
	}

	/**
	 * @see simcolep.fun2.Function#getInvIntegrated(double)
	 */
	@Override
	public double getInvIntegrated(double Y) {
		if(true)
				throw new SimulationException(SimulationException.NOTIMPLEMENTED);
		Interval i = 
			this.getIntervalInverseIntegration(Y);
		
		//get adjusted y -value
		double y_ac = 
			Y - (this.getIntegrated(i.start)-i.f.getIntegrated(i.start));
		
		//return the value
		return i.f.getInvIntegrated(y_ac);
		
			
	}

	/**
	 * @see simcolep.fun2.Function#clone()
	 */
	@Override
	public Function clone() {
		double[] starts = new double[this.funcs.size()];
		Function[] functionados = new Function[this.funcs.size()];
		
		int index = -1;
		
		for(Interval i : this.funcs)
		{		
			starts[index++] = i.start;
			functionados [index]= i.f.clone();
		}
			return new cFunction(starts,functionados);
		}

	/**
	 * @see simcolep.fun2.Function#equalsFunction(simcolep.fun2.Function)
	 */
	@Override
	public boolean equalsFunction(Function f) {
		if(!f.getClass().equals(this.getClass()))
			return false;
	
		return f.equals(this);
	}

	/**
	 * Get the interval in which x is an element
	 * 
	 * @param x
	 * @return i
	 */
	protected Interval getInterval(double x) {
	//		get the correct function
			Iterator<Interval> fit = 
				funcs.iterator();
			
			Interval i = 
				fit.next();
			
			while(i.end<=x&&fit.hasNext())
				{
					i = fit.next();
				}
			return i;
		}

		/**
		 * Get the interval in which x is an element
		 * 
		 * @param x
		 * @return i
		 */
		private Interval getIntervalInverseIntegration(double y) {
			//get the correct function
			Iterator<Interval> fit = 
				funcs.iterator();
			
			Interval i = 
				fit.next();
			
			double Fx =
				0;
			
			while(Fx<y&&fit.hasNext())
				{
					i = fit.next();
					//add the value of the integral
					Fx += i.integral;
				}
			return i;
		}
		/**
		 * @see simcolep.fun2.Function#inputGroup()
		 */
		public int inputGroup()
		{
			return Function.COMBINED_FUNCTION_INPUT;
		}
	

	/**
	 * @see java.lang.Object#toString()
	 */
	public String toString()
	{
				
		String combFunction = 
			this.getName()+PN.LINESEPARATOR + "[";
		
		for(Interval i : funcs)
		{
			combFunction += PN.TAB + i.toString()+PN.LINESEPARATOR;
		}
		
		return "]"+ combFunction;
	}
}
