# Supplementary material for: Global elimination of leprosy by 2020: are we
Source: Parasit Vectors. 2015 Oct 22;8:548. doi: 10.1186/s13071-015-1143-4 (PMC4618543; doi:10.1186/s13071-015-1143-4)
Supplement: Additional file 3: — SIMCOLEP model with input files. Zip archive contains: Instruction file, SIMCOLEP model (version 1.4.12), Input files for India, Brazil and Indonesia, Source code, R-script for output. The contents of this zip archive are licensed under the Creative Commons Attribution-NonCommercial-NoDerivatives 4.0 International License. To view a copy of this license, visit http://creativecommons.org/licenses/by-nc-nd/4.0/ or send a letter to Creative Commons, PO Box 1866, Mountain View, CA 94042, USA. By opening Additional file 3, you agree to the aforementioned license. You are free to use and share (copy and redistribute the material in any medium or format) the material contained within Additional File 3 under the following terms: Attribution — You must give appropriate credit, provide a link to the license, and indicate if changes were made. You may do so in any reasonable manner, but not in any way that suggests the licensor endorses you or your use. NonCommercial — You may not use the material for commercial purposes. NoDerivatives — If you remix, transform, or build upon the material, you may not distribute the modified material. [file 13071_2015_1143_MOESM3_ESM.zip › Source code/simcolep/fun2/CinlarsNonStatPoisson.java]

/*
 * This file is part of SIMCOLEP, a simulation model developed by the Department of Public Health, 
 * Erasmus MC, University Medical Center Rotterdam, Rotterdam, The Netherlands.
 *
 * This work is licensed under the Creative Commons Attribution-NonCommercial-NoDerivatives 4.0 International License.
 * To view a copy of this license, visit http://creativecommons.org/licenses/by-nc-nd/4.0/ 
 * or send a letter to Creative Commons, PO Box 1866, Mountain View, CA 94042, USA
 *
 * You are free to:
 * Share — copy and redistribute the material in any medium or format
 * Under the following terms:
 * Attribution — You must give appropriate credit, provide a link to the license, and indicate if changes were 
 * made. You may do so in any reasonable manner, but not in any way that suggests the licensor endorses
 * you or your use.
 * NonCommercial — You may not use the material for commercial purposes.
 * NoDerivatives — If you remix, transform, or build upon the material, you may not distribute the modified material.
 */

/*
 * Created on 26-Apr-2005
 *
 *
 */
package simcolep.fun2;

/**
 * @author ir E.A.J.Fischer
 * @version 0.1.1--Last Modified: 26-04-05
 *
 */
public final class CinlarsNonStatPoisson {
	/**rate of the non stationary poisson process*/
	private Function labda = null;
	
	/**
	 * 
	 * @param labda
	 */
	public CinlarsNonStatPoisson(Function labda)
	{
		this.labda=labda;
		
	}
	/**
	 * 
	 * @param time time of last event 
	 * @param z random variate
	 * @return
	 * 
	 */
	public double next(double time, double z)
	{
	    //change the time to the last time accent
        time = labda.getIntegrated(time);
		
        //add the random increment of a Poisson process
        double time_ac = time - Math.log(z);
		
        //get the inversed time
        double res =labda.getInvIntegrated(time_ac);
       
        //return it
        return res;
	}
	/**
	 * 
	 * @param time last event
	 * @param z random variate [0,1]
	 * @param function rate function
	 * @return next time
	 * 
	 */
	public static double next(double time, double z, Function function)
	{
        //get integrated time
        double t = 
        	function.getIntegrated(time);
        
        //add a random variate
	    double time_ac = 
	    	t - Math.log(z);
	   	
	    //get the x-value of this value of the integration
	    double res = 
	    	function.getInvIntegrated(time_ac);
	    
	    if(res < time)
	    	throw new IllegalArgumentException(
	    			"Error in Poisson process");
	    else
	    	return res;
	   	}
    
    /**
     * 
     * @param ratefunction
     */
    public void setFunction(Function labda) {
        this.labda = labda;
        
    }
	
}
