# Supplementary material for: Global elimination of leprosy by 2020: are we
Source: Parasit Vectors. 2015 Oct 22;8:548. doi: 10.1186/s13071-015-1143-4 (PMC4618543; doi:10.1186/s13071-015-1143-4)
Supplement: Additional file 3: — SIMCOLEP model with input files. Zip archive contains: Instruction file, SIMCOLEP model (version 1.4.12), Input files for India, Brazil and Indonesia, Source code, R-script for output. The contents of this zip archive are licensed under the Creative Commons Attribution-NonCommercial-NoDerivatives 4.0 International License. To view a copy of this license, visit http://creativecommons.org/licenses/by-nc-nd/4.0/ or send a letter to Creative Commons, PO Box 1866, Mountain View, CA 94042, USA. By opening Additional file 3, you agree to the aforementioned license. You are free to use and share (copy and redistribute the material in any medium or format) the material contained within Additional File 3 under the following terms: Attribution — You must give appropriate credit, provide a link to the license, and indicate if changes were made. You may do so in any reasonable manner, but not in any way that suggests the licensor endorses you or your use. NonCommercial — You may not use the material for commercial purposes. NoDerivatives — If you remix, transform, or build upon the material, you may not distribute the modified material. [file 13071_2015_1143_MOESM3_ESM.zip › Source code/simcolep/fun2/Constant.java]

/*
 * This file is part of SIMCOLEP, a simulation model developed by the Department of Public Health, 
 * Erasmus MC, University Medical Center Rotterdam, Rotterdam, The Netherlands.
 *
 * This work is licensed under the Creative Commons Attribution-NonCommercial-NoDerivatives 4.0 International License.
 * To view a copy of this license, visit http://creativecommons.org/licenses/by-nc-nd/4.0/ 
 * or send a letter to Creative Commons, PO Box 1866, Mountain View, CA 94042, USA
 *
 * You are free to:
 * Share — copy and redistribute the material in any medium or format
 * Under the following terms:
 * Attribution — You must give appropriate credit, provide a link to the license, and indicate if changes were 
 * made. You may do so in any reasonable manner, but not in any way that suggests the licensor endorses
 * you or your use.
 * NonCommercial — You may not use the material for commercial purposes.
 * NoDerivatives — If you remix, transform, or build upon the material, you may not distribute the modified material.
 */

/*
 * Created on 18-Jul-2005
 *
 */
package simcolep.fun2;


/**
 * This class always returns a constant 
 * 
 * 
 * @author ir E.A.J. Fischer
 * @version 0.1.2 -- Last Modified 18-Jul-2005
 */
public final class Constant 
		extends ContinuousFunction 
			implements Distributionable{

	/**name of the parameter*/
	private static final String C = "c"; 

	/***/
    public static final long serialVersionUID = -7630775500739872724L;
    
    /**value of a constant*/
    protected double c = 0.0;
    
    /**
     * 
     *
     */
    public Constant()
    {
    	
    }
    /**
     * 
     * @param c
     */
    public Constant(double c)
    {
        this.c = c;
    }
    /**
     * @see simcolep.fun2.Function#changeParameter(String, double)
     */
    public void changeParameter(String name, double value)
    {
        this.c = value;
    }
    /**
     * 
     * @param cfi
     */
    public Constant(ContinuousFunctionInput cfi) {
        this.c = cfi.getParameter(C).doubleValue();
        
       
    }

    /**
     * @see simcolep.fun2.Function#getYvalue(double)
     */
    public double getY(double X) {
        
        return c;
    }

    /**
     * @see simcolep.fun2.Function#getXvalue(double)
     */
    public double getX(double y) {
       
        return c;
    }

    /**
     * @see simcolep.fun2.Function#getDerivative(double)
     */
    public double getDerivative(double x) {
       
        return c;
    }

    /**
     * @see simcolep.fun2.Function#getIntegrated(double)
     */
    public double getIntegrated(double x) {
        
        return c;
    }

    /**
     * @see simcolep.fun2.Function#getInvIntegrated(double)
     */
    public double getInvIntegrated(double y) {
       
        return c;
    }
   
    /**
     * @see simcolep.fun2.Distributionable#drawX(double)
     */
     public double drawX(double y) {
         
         return c;
     }

   /**
    * @see simcolep.fun2.Distributionable#drawX(double)
    */
    public double drawX(double[] y) {
        
        return c;
    }
    
    /**
     * @see simcolep.fun2.Function#drawXconditional(double, double)
     */
    public double drawXconditional(double[] p)
    {
        return c;
    }
    
    /**
     * @return c
     */
    
    public double mean() {
        
        return c;
    }
    
    /**
     * 
     * @see java.lang.Object#clone()
     */
    @Override
    public Constant clone() {
        
        return new Constant(this.c);
    }
    /**
     * @see simcolep.fun2.Function#equalsFunction(simcolep.fun2.Function)
     */
    @Override
    public boolean equalsFunction(Function f) {
        if(!f.getClass().equals(this.getClass()))return false;
        
        if(Double.isInfinite(this.c)&&Double.isInfinite(((Constant)f).c)) return true;
        
        return(Math.abs(this.c - ((Constant)f).c)<Pythagoras.getDefaultPrecision());
        
    }
    
 
    
    @Override
    public double getParameter(String pname) {
        
        return this.c;
    }

  
    
	@Override
	public void setFunction(ContinuousFunctionInput cfi) {
		 this.c = cfi.getParameter(C).doubleValue();
		
	}
	
	/**
	 * Only method of Constant that does not return c but 0 or 1
	 *  
	 * 
	 * @see simcolep.fun2.Distributionable#getF(double)
	 */
	public double getF(double d) {
		if(Math.abs(d - c) < Pythagoras.getDefaultPrecision())
			return 1;
		else 
			return 0;
		
	}
	
	/**
	 * Only method of Constant that does not return c but 0 or 1
	 *  
	 * 
	 * @see simcolep.fun2.Distributionable#getF(double)
	 */
	public double getF(double[] d) {
		if(Math.abs(d[0] - c) < Pythagoras.getDefaultPrecision())
			return 1;
		else 
			return 0;
		
	}
}
