# Supplementary material for: Global elimination of leprosy by 2020: are we
Source: Parasit Vectors. 2015 Oct 22;8:548. doi: 10.1186/s13071-015-1143-4 (PMC4618543; doi:10.1186/s13071-015-1143-4)
Supplement: Additional file 3: — SIMCOLEP model with input files. Zip archive contains: Instruction file, SIMCOLEP model (version 1.4.12), Input files for India, Brazil and Indonesia, Source code, R-script for output. The contents of this zip archive are licensed under the Creative Commons Attribution-NonCommercial-NoDerivatives 4.0 International License. To view a copy of this license, visit http://creativecommons.org/licenses/by-nc-nd/4.0/ or send a letter to Creative Commons, PO Box 1866, Mountain View, CA 94042, USA. By opening Additional file 3, you agree to the aforementioned license. You are free to use and share (copy and redistribute the material in any medium or format) the material contained within Additional File 3 under the following terms: Attribution — You must give appropriate credit, provide a link to the license, and indicate if changes were made. You may do so in any reasonable manner, but not in any way that suggests the licensor endorses you or your use. NonCommercial — You may not use the material for commercial purposes. NoDerivatives — If you remix, transform, or build upon the material, you may not distribute the modified material. [file 13071_2015_1143_MOESM3_ESM.zip › Source code/simcolep/fun2/ContinuousFunction.java]

/*
 * This file is part of SIMCOLEP, a simulation model developed by the Department of Public Health, 
 * Erasmus MC, University Medical Center Rotterdam, Rotterdam, The Netherlands.
 *
 * This work is licensed under the Creative Commons Attribution-NonCommercial-NoDerivatives 4.0 International License.
 * To view a copy of this license, visit http://creativecommons.org/licenses/by-nc-nd/4.0/ 
 * or send a letter to Creative Commons, PO Box 1866, Mountain View, CA 94042, USA
 *
 * You are free to:
 * Share — copy and redistribute the material in any medium or format
 * Under the following terms:
 * Attribution — You must give appropriate credit, provide a link to the license, and indicate if changes were 
 * made. You may do so in any reasonable manner, but not in any way that suggests the licensor endorses
 * you or your use.
 * NonCommercial — You may not use the material for commercial purposes.
 * NoDerivatives — If you remix, transform, or build upon the material, you may not distribute the modified material.
 */

package simcolep.fun2;

import java.lang.reflect.Field;
import java.lang.reflect.Modifier;

import simcolep.exceptions.SimulationException;
import simcolep.tools.XMLable;


/**
 * Abstract superclass for all continuous function to be written
 * 
 *@author ir. E.A.J. Fischer 
 *@version 0.1.1--Last Modified 16 august 2004
 */

public abstract class ContinuousFunction extends Function {
	private static final String WITH_PARAMETERS = " with parameters:";
	/***/
    public static final long serialVersionUID = -2504399264868758974L;
	
    /**
	 *
	 *
	 */
	public ContinuousFunction() {
		
	}
	/**
	 * 
	 * @param cfi
	 */
	public ContinuousFunction(ContinuousFunctionInput cfi)
	{
		this.setFunction(cfi);
	}
	
	/**
	 * 
	 * @param cf
	 */
	public  ContinuousFunction(ContinuousFunction cf){}
	/**
	 *
	 * @param CFI
	 */
	public abstract void setFunction(ContinuousFunctionInput CFI);
	
	/**
	 * 
	 * @param name
	 * @param value
	 */
	public abstract void changeParameter(String name, double value);
	
	/**
	 * 
	 * @param name
	 * @return value of parameter name
	 */
	public abstract double getParameter(String name);
 

	/**
	 * get Y value given X value
	 * @param X
	 * @return Yvalue
	 *
	 *@see Function#getY(double[])
	 */
	@Override
	public abstract double getY(double X);

	/**
	 * get Xvalue given Y value
	 *
	 *
	 * @param y
	 *
	 * @return <code><b>double</b></code> Xvalye
	 *@see Function#getX(doubl[])
	 */
	@Override
	public abstract double getX(double y);

	
	/**
	 * @return Double.POSITIVE_INFINITY
	 */
	public double getXmax()
	{
		return Double.POSITIVE_INFINITY;
	}

	

	
	/**
	 * @see java.lang.Object#toString()
	 * 
	 */
	public String toString()
	{
		String fs = (this.getClass().getSimpleName()+WITH_PARAMETERS + Function.TAB);
		
		for(Field f : this.getClass().getDeclaredFields())
		{

			int modifier = f.getModifiers();
			if(modifier == Modifier.PROTECTED || modifier == Modifier.PUBLIC)
				try {
					fs+=f.getName()+Function.TAB+f.get(this)+Function.TAB;
				} catch (IllegalAccessException e) {
								throw new SimulationException(e);
				}
			}
				
		return fs;
		
	}
	
	/**
	 * 
	 * @see simcolep.fun2.Function#toXMLElement()
	 */
	public org.jdom.Element toXMLElement()
	{
		//create element
		org.jdom.Element element = new org.jdom.Element(XMLable.FUNCTION);
		
		//add attribute
		element.setAttribute(XMLable.TYPE, this.getName());
		
		//add parameters as attribute
		for(Field param : this.getClass().getDeclaredFields())
		{
			if(!Modifier.isStatic(param.getModifiers()))
				//parameters are primitives
				if(param.getType().isPrimitive())
				{
					//get parameter name
					String parameter = param.getName();
					//set teh atrtibute
					element.setAttribute(parameter,Double.toString(this.getParameter(parameter)));
				}
		}
		
		//and return the element
		return element;
		
	}
	
	/**
	 * @see simcolep.fun2.Function#inputGroup()
	 */
	public int inputGroup()
	{
		return Function.CONTINUOUS_FUNCTION_INPUT;
	}
}
