# Supplementary material for: Global elimination of leprosy by 2020: are we
Source: Parasit Vectors. 2015 Oct 22;8:548. doi: 10.1186/s13071-015-1143-4 (PMC4618543; doi:10.1186/s13071-015-1143-4)
Supplement: Additional file 3: — SIMCOLEP model with input files. Zip archive contains: Instruction file, SIMCOLEP model (version 1.4.12), Input files for India, Brazil and Indonesia, Source code, R-script for output. The contents of this zip archive are licensed under the Creative Commons Attribution-NonCommercial-NoDerivatives 4.0 International License. To view a copy of this license, visit http://creativecommons.org/licenses/by-nc-nd/4.0/ or send a letter to Creative Commons, PO Box 1866, Mountain View, CA 94042, USA. By opening Additional file 3, you agree to the aforementioned license. You are free to use and share (copy and redistribute the material in any medium or format) the material contained within Additional File 3 under the following terms: Attribution — You must give appropriate credit, provide a link to the license, and indicate if changes were made. You may do so in any reasonable manner, but not in any way that suggests the licensor endorses you or your use. NonCommercial — You may not use the material for commercial purposes. NoDerivatives — If you remix, transform, or build upon the material, you may not distribute the modified material. [file 13071_2015_1143_MOESM3_ESM.zip › Source code/simcolep/fun2/DiscreteFunctionInput.java]

/*
 * This file is part of SIMCOLEP, a simulation model developed by the Department of Public Health, 
 * Erasmus MC, University Medical Center Rotterdam, Rotterdam, The Netherlands.
 *
 * This work is licensed under the Creative Commons Attribution-NonCommercial-NoDerivatives 4.0 International License.
 * To view a copy of this license, visit http://creativecommons.org/licenses/by-nc-nd/4.0/ 
 * or send a letter to Creative Commons, PO Box 1866, Mountain View, CA 94042, USA
 *
 * You are free to:
 * Share — copy and redistribute the material in any medium or format
 * Under the following terms:
 * Attribution — You must give appropriate credit, provide a link to the license, and indicate if changes were 
 * made. You may do so in any reasonable manner, but not in any way that suggests the licensor endorses
 * you or your use.
 * NonCommercial — You may not use the material for commercial purposes.
 * NoDerivatives — If you remix, transform, or build upon the material, you may not distribute the modified material.
 */

/*
 * Created on 16-dec-2004
 *
 */
package simcolep.fun2;

import java.io.Serializable;

import java.util.LinkedList;

import simcolep.tools.PN;


/**
 * Input of discrete functions
 * @author ir E.A.J. Fischer
 *@version 0.1.1 -- Last Modified 16-12-04
 */
public final class DiscreteFunctionInput 
		extends LinkedList<DiscreteFunctionInputElement> 
			implements Serializable{


    
    /**	 */
	private static final long serialVersionUID = 6259930100430046376L;

	/**cumulative function*/
    private boolean cum = false; 
	
  /**
   * 
   * @param cum
   */
	public DiscreteFunctionInput(boolean cum) 
	{
		this.cum = cum;
	}
	
	/**
	 * 
	 * @param cum
	 */
	public DiscreteFunctionInput(boolean cum, double[][] input) 
	{
		this.cum = cum;
		
		for(double[] e : input)
		{
			this.add(new DiscreteFunctionInputElement(e[0],e[1]));
		}
	}
	
	
	/**
	 * Add a DiscreteFunctionElement to the DiscreteFunctionInput class
	 * Checks whether a cumulative function gets cumulative values
	 * @param  element
	 * @return <code>boolean</code>
	 * @throws <code>IllegalArgumentException</code>
	 */
	
	public boolean add(DiscreteFunctionInputElement element)
	{
		if(cum)
		{
			if (!super.isEmpty())
			{
				if(((DiscreteFunctionInputElement) super.getLast()).value > element.value)
				{
					throw new IllegalArgumentException(((DiscreteFunctionInputElement)super.getLast()).value +" > "+element.value+ " is not cumulative");
				}
			}
			return super.add(element);
			
		}else
		{
			return super.add(element);
		}
		
	}
	
	
	
	/**
	 * 
	 * @return truw when the function elements are cumulative
	 */
	public boolean isCum()
	{
	    return this.cum;
	}
	/**
	 * @see java.lang.Object#toString()
	 */
	public String toString()
	{
		String string = new String();
		for (int x = 0; x < this.size();x++)
		{
			string = string + (DiscreteFunctionInputElement)this.get(x) + PN.LINESEPARATOR;
		}
		return string;
	}

    /**
     * 
     * @param cum
     */
    public void setCum(boolean cum) {
       this.cum = cum;
        
    }
    /**
     * 
     * @param dfi
     * @return true if equivalent
     */
    public boolean equivalent(DiscreteFunctionInput dfi)
    {
        if(Math.abs(dfi.size()-this.size())>0)return false;
        
       
        for(int x =0; x<this.size();x++)
        {
            if(Math.abs(dfi.get(x).value-this.get(x).value)>Pythagoras.getDefaultPrecision()) return false;
            if(Math.abs(dfi.get(x).min-this.get(x).min)>Pythagoras.getDefaultPrecision()) return false;
        }
        
        return true;
    }

	
}
