# Supplementary material for: Global elimination of leprosy by 2020: are we
Source: Parasit Vectors. 2015 Oct 22;8:548. doi: 10.1186/s13071-015-1143-4 (PMC4618543; doi:10.1186/s13071-015-1143-4)
Supplement: Additional file 3: — SIMCOLEP model with input files. Zip archive contains: Instruction file, SIMCOLEP model (version 1.4.12), Input files for India, Brazil and Indonesia, Source code, R-script for output. The contents of this zip archive are licensed under the Creative Commons Attribution-NonCommercial-NoDerivatives 4.0 International License. To view a copy of this license, visit http://creativecommons.org/licenses/by-nc-nd/4.0/ or send a letter to Creative Commons, PO Box 1866, Mountain View, CA 94042, USA. By opening Additional file 3, you agree to the aforementioned license. You are free to use and share (copy and redistribute the material in any medium or format) the material contained within Additional File 3 under the following terms: Attribution — You must give appropriate credit, provide a link to the license, and indicate if changes were made. You may do so in any reasonable manner, but not in any way that suggests the licensor endorses you or your use. NonCommercial — You may not use the material for commercial purposes. NoDerivatives — If you remix, transform, or build upon the material, you may not distribute the modified material. [file 13071_2015_1143_MOESM3_ESM.zip › Source code/simcolep/fun2/DiscreteFunctionInputElement.java]

/*
 * This file is part of SIMCOLEP, a simulation model developed by the Department of Public Health, 
 * Erasmus MC, University Medical Center Rotterdam, Rotterdam, The Netherlands.
 *
 * This work is licensed under the Creative Commons Attribution-NonCommercial-NoDerivatives 4.0 International License.
 * To view a copy of this license, visit http://creativecommons.org/licenses/by-nc-nd/4.0/ 
 * or send a letter to Creative Commons, PO Box 1866, Mountain View, CA 94042, USA
 *
 * You are free to:
 * Share — copy and redistribute the material in any medium or format
 * Under the following terms:
 * Attribution — You must give appropriate credit, provide a link to the license, and indicate if changes were 
 * made. You may do so in any reasonable manner, but not in any way that suggests the licensor endorses
 * you or your use.
 * NonCommercial — You may not use the material for commercial purposes.
 * NoDerivatives — If you remix, transform, or build upon the material, you may not distribute the modified material.
 */

/*
 * Created on 16-dec-2004
 *
 */
package simcolep.fun2;

import java.io.Serializable;

import simcolep.exceptions.SimulationException;
import simcolep.tools.PN;

/**
 * This class is used as an data element for a discrete function
 * An element has three values that it can return
 * 
 * @author ir E.A.J. Fischer
 * @version 0.1.1 -- Last Modified 16/12/04
 *
 * 
 */
public final class DiscreteFunctionInputElement 
	implements Serializable{
	
	/**
	 * 
	 */
	private static final long serialVersionUID = 5712169229739616882L;
	
	private static final String MIN = "Minimum: ";
	private static final String MAX = "Maximum: ";
	private static final String VALUE = "Value: ";
	
	/**minimum value of this element*/
	public double min = 0;
	
	/**maximum value of this element*/
	public double max = Double.POSITIVE_INFINITY;
	
	/**the Y-value of this element*/
	public double value = 0;
	
	
	public DiscreteFunctionInputElement(double min, double max, double value)
	{
		this.min = min;
		this.max = max;
		this.value = value;
		//min and max are not allowed to have the same value or max to be smaller than min
		if(min>=max)
		{
			throw new SimulationException(this+" max >= min");
			
		}
	}
	/**
	 * 
	 * @param min
	 * @param value
	 */
	public DiscreteFunctionInputElement(double min, double value)
	{
		this.min = min;
		this.value = value;
	}
    /**
     * 
     * @param element
     */
	public DiscreteFunctionInputElement(DiscreteFunctionInputElement element) {
        this.min = element.min;
        this.value = element.value;
        this.max = element.max;
    }
    /**
	 * 
	 * @return <code> boolean</code>
	 */
	public boolean hasmax()
	{
		return !Double.isInfinite(this.max);
	}
	
	
	/**
	 * @see java.lang.Object#toString()
	 */
	public String toString()
	{
		StringBuffer strbuf = new StringBuffer(PN.RIGHT_SQUARE_BRACKET+Function.TAB);
		strbuf.append(MIN +Function.TAB +this.min + PN.SEMICOLON);
		if(this.hasmax())
			strbuf.append(MAX +Function.TAB +this.max + PN.SEMICOLON);
		strbuf.append(VALUE +Function.TAB +this.value+PN.LEFT_SQUARE_BRACKET);
		return strbuf.toString();
	}
	
}
