# Supplementary material for: Global elimination of leprosy by 2020: are we
Source: Parasit Vectors. 2015 Oct 22;8:548. doi: 10.1186/s13071-015-1143-4 (PMC4618543; doi:10.1186/s13071-015-1143-4)
Supplement: Additional file 3: — SIMCOLEP model with input files. Zip archive contains: Instruction file, SIMCOLEP model (version 1.4.12), Input files for India, Brazil and Indonesia, Source code, R-script for output. The contents of this zip archive are licensed under the Creative Commons Attribution-NonCommercial-NoDerivatives 4.0 International License. To view a copy of this license, visit http://creativecommons.org/licenses/by-nc-nd/4.0/ or send a letter to Creative Commons, PO Box 1866, Mountain View, CA 94042, USA. By opening Additional file 3, you agree to the aforementioned license. You are free to use and share (copy and redistribute the material in any medium or format) the material contained within Additional File 3 under the following terms: Attribution — You must give appropriate credit, provide a link to the license, and indicate if changes were made. You may do so in any reasonable manner, but not in any way that suggests the licensor endorses you or your use. NonCommercial — You may not use the material for commercial purposes. NoDerivatives — If you remix, transform, or build upon the material, you may not distribute the modified material. [file 13071_2015_1143_MOESM3_ESM.zip › Source code/simcolep/fun2/Distributionable.java]

/*
 * This file is part of SIMCOLEP, a simulation model developed by the Department of Public Health, 
 * Erasmus MC, University Medical Center Rotterdam, Rotterdam, The Netherlands.
 *
 * This work is licensed under the Creative Commons Attribution-NonCommercial-NoDerivatives 4.0 International License.
 * To view a copy of this license, visit http://creativecommons.org/licenses/by-nc-nd/4.0/ 
 * or send a letter to Creative Commons, PO Box 1866, Mountain View, CA 94042, USA
 *
 * You are free to:
 * Share — copy and redistribute the material in any medium or format
 * Under the following terms:
 * Attribution — You must give appropriate credit, provide a link to the license, and indicate if changes were 
 * made. You may do so in any reasonable manner, but not in any way that suggests the licensor endorses
 * you or your use.
 * NonCommercial — You may not use the material for commercial purposes.
 * NoDerivatives — If you remix, transform, or build upon the material, you may not distribute the modified material.
 */

/*
 * Created Date: 17 august 2004
 */

package simcolep.fun2;

import java.io.Serializable;

/**
 * 
 * @author ir. E.A.J. Fischer
 * @version 0.1.1 -- Last modified 29-04-05
 *
 */

public interface Distributionable extends Serializable{
	
		
    /**
     * Distributionables should implement this method to draw a (random) value for x from the distribution that they implement. For every separate distribution this should be determined (for some this will be getX for others this will be getInvIntegrated)
     * The value of u can sometimes be bounded to the range 0-1 
     * 
     * @param u
     * @return the x corresponding to u
     */
    public double drawX(double u);
    
    /**
     * Distributionables should implement this method to draw a (random) value for x from the distribution that they implement. For every separate distribution this should be determined (for some this will be getX for others this will be getInvIntegrated)
     * The value of u can sometimes be bounded to the range 0-1 
     * 
     * @param u
     * @return the x corresponding to u
     */
    public double drawX(double[] u);
    
	/**
	 * Use this distribution with a condition on the Xvalue
	 * 
	 * 
	 * @param u
	 * @param p - containing at least two parameters, a random value between 0-1 and a condition 
	 * @return Xvalue
	 */
	public double drawXconditional (double[] p);
	
    /**
     * 
     * @return mean of this distribution
     */
    public abstract double mean();

    /**
     * Get the value of the cumulative distribution function
     * @param d
     * @return
     */
	public abstract double getF(double p);
   
	   /**
     * Get the value of the cumulative distribution function
     * @param d
     * @return
     */
	public abstract double getF(double[] p);
	
    }
