# Supplementary material for: Global elimination of leprosy by 2020: are we
Source: Parasit Vectors. 2015 Oct 22;8:548. doi: 10.1186/s13071-015-1143-4 (PMC4618543; doi:10.1186/s13071-015-1143-4)
Supplement: Additional file 3: — SIMCOLEP model with input files. Zip archive contains: Instruction file, SIMCOLEP model (version 1.4.12), Input files for India, Brazil and Indonesia, Source code, R-script for output. The contents of this zip archive are licensed under the Creative Commons Attribution-NonCommercial-NoDerivatives 4.0 International License. To view a copy of this license, visit http://creativecommons.org/licenses/by-nc-nd/4.0/ or send a letter to Creative Commons, PO Box 1866, Mountain View, CA 94042, USA. By opening Additional file 3, you agree to the aforementioned license. You are free to use and share (copy and redistribute the material in any medium or format) the material contained within Additional File 3 under the following terms: Attribution — You must give appropriate credit, provide a link to the license, and indicate if changes were made. You may do so in any reasonable manner, but not in any way that suggests the licensor endorses you or your use. NonCommercial — You may not use the material for commercial purposes. NoDerivatives — If you remix, transform, or build upon the material, you may not distribute the modified material. [file 13071_2015_1143_MOESM3_ESM.zip › Source code/simcolep/fun2/Erlang.java]

/*
 * This file is part of SIMCOLEP, a simulation model developed by the Department of Public Health, 
 * Erasmus MC, University Medical Center Rotterdam, Rotterdam, The Netherlands.
 *
 * This work is licensed under the Creative Commons Attribution-NonCommercial-NoDerivatives 4.0 International License.
 * To view a copy of this license, visit http://creativecommons.org/licenses/by-nc-nd/4.0/ 
 * or send a letter to Creative Commons, PO Box 1866, Mountain View, CA 94042, USA
 *
 * You are free to:
 * Share � copy and redistribute the material in any medium or format
 * Under the following terms:
 * Attribution � You must give appropriate credit, provide a link to the license, and indicate if changes were 
 * made. You may do so in any reasonable manner, but not in any way that suggests the licensor endorses
 * you or your use.
 * NonCommercial � You may not use the material for commercial purposes.
 * NoDerivatives � If you remix, transform, or build upon the material, you may not distribute the modified material.
 */

/*
 * Created on 25-Jul-2005
 *
 */
package simcolep.fun2;

import simcolep.exceptions.SimulationException;
import umontreal.iro.lecuyer.probdist.ErlangDist;

/**
 * This distribution is given by the Erlang distribution:<br>
 * Erlang(1,r) equals Exponential(r)
 * 
 * 
 * 
 * @author ir E.A.J. Fischer
 * @version 0.1.2 -- Last Modified 25-Jul-2005
 */
public final class Erlang 
		extends ContinuousFunction 
			implements Distributionable {
	/**serial version UID*/
     private static final long serialVersionUID = -4331345345761500816L;
    /**phase*/
    protected double m = 1.0;
    
    /**rate*/
    protected double r = 1.0;

    /**Distribution */
	private ErlangDist e_dist = null;
    
  

    /**
     * 
     */
    public Erlang(double m, double r) {
        super();
        this.m = m;
        this.r =r;
        //this method checks whether m is an integer. 
        check();
        this.e_dist = new ErlangDist((int) this.m, this.r);
    }
    /**
     * 
     * @param r
     */
    public Erlang(double r)
    {
        super();
        this.r = r;
        this.m = 1;
        //this method checks whether m is an integer. 
        this.e_dist = new ErlangDist(1, this.r);
    }

   
    /**
     * @param cfi
     */
    public Erlang(ContinuousFunctionInput cfi) {
        super();
        if(cfi.containsKey("m"))
        {
            this.m = cfi.getParameter("m").doubleValue();
        }
        if(cfi.containsKey("r"))
        {
            this.r = cfi.getParameter("r").doubleValue();
        }
//      this method checks whether m is an integer. 
        check();
        this.e_dist = new ErlangDist((int) this.m, this.r);
    }

    /**
     * @param cf
     */
    public Erlang(ContinuousFunction cf) {
        super();
        this.m = ((Erlang)cf).m;
        this.r = ((Erlang)cf).r;
//      this method checks whether m is an integer. 
        check();
        this.e_dist = new ErlangDist((int) this.m, this.r);
    }
    
    /**
     * 
     *
     */
    public Erlang()
    {
    	
    }

    /**
     * @see simcolep.fun2.ContinuousFunction#setFunction(simcolep.fun2.ContinuousFunctionInput)
     */
    public void setFunction(ContinuousFunctionInput CFI) {
        this.m = CFI.getParameter("m").doubleValue();
        this.r = CFI.getParameter("r").doubleValue();
//      this method checks whether m is an integer. 
        check();
        this.e_dist = new ErlangDist((int) this.m, this.r);
    }

    /**
     * check whether parameter m is equivalent to an integer
     */
    private void check() {
        if(Math.round(this.m)!=this.m)
        	throw new SimulationException(
        			"m is for convenience a double " +
        			"but should be an integer value");
        
    }
    /**
     * @param name
     * @param value
     */
    public void changeParameter(String name, double value) {
       if(name.equalsIgnoreCase("m"))
       {
           this.m = value;
       }else if(name.equalsIgnoreCase("r"))
       {
           this.r = value;
       }else if(name.equalsIgnoreCase("N0")){return;}
       else throw new SimulationException(
    		   "unknown parameter: " +name);
       
       this.e_dist = new ErlangDist((int) this.m, this.r);

    }

    /**
     * 
     * @see simcolep.fun2.ContinuousFunction#getParameter(java.lang.String)
     */
    public double getParameter(String name) {
        if(name.equalsIgnoreCase("m"))
        {
            return this.m;
        }else if(name.equalsIgnoreCase("r"))
        {
            return this.r;
        }else throw new SimulationException(
        		"unknown parameter");
    }

    /**
     * @return (r <sup>-m</sup> Xvalue<sup>m-1</sup> e<sup>-Xvalue/r</sup>)/(m-1)! if x>0
     * <br> Double.NaN otherwise 
     * @see simcolep.fun2.Function#getY(double)
     */
    public double getY(double X) {
        if(X<0)
        	return Double.NaN;
        return e_dist.density(X);
      
    }

    /**
     * @see simcolep.fun2.Function#getXvalue(double)
     */
    public double getX(double y) {
       if(this.m>1){
           System.out.println("multi-phase Erlang has two or more X-values for each Yvalue method returns X value closest to 0");
           return Pythagoras.numericgetXvalue(this,y,5);
       }
       
       if(y< 0) return Double.NaN;
       return -(1/this.r)*Math.log((1/this.r)*y);
       
    }

   

    /**
     *@return -(Math.exp((1-(Xvalue/this.r)))*(Math.pow(this.r,-(1+this.m)))*Math.pow(Xvalue, this.m-2.0)*(this.r-this.m*this.r+Xvalue))/Pythagoras.factorial(this.m-1); 
     * @see simcolep.fun2.Function#getDerivative(double)
     */
    public double getDerivative(double x) {
        if(x < 0)
        	return Double.NaN;
        return -(Math.exp((1-(x*this.r)))*(Pythagoras.pow(1/this.r,-(1+this.m)))*Pythagoras.pow(x, this.m-2.0)*(1/this.r-this.m/this.r+x))/Pythagoras.factorial(this.m-1);
    }

    /**
     * @return 
     * @see simcolep.fun2.Function#getIntegrated(double)
     */
    public double getIntegrated(double x) {
       if(x < 0) return 0;
      return e_dist.cdf(x);
    }

    /**
     * @see simcolep.fun2.Function#getInvIntegrated(double)
     */
    public double getInvIntegrated(double y) {
        if(y <0.0) return Double.NaN;
        if(y >= 1.0)return Double.POSITIVE_INFINITY;
      
        return e_dist.inverseF(y);
    }

   

  
    /**
     * @param y
     * @return x - getInvIntegrated(x)
     * 
     * @see simcolep.fun2.Distributionable#drawX(double)
     */
    public double drawX(double y) {
        if(this.r == 0.0)
        	return Double.POSITIVE_INFINITY;
        
        if(Double.isInfinite(this.r))
        	return 0.0;
     
        //draw x
        double x = e_dist.inverseF(y);
        if(Double.MAX_VALUE== x)
        	return Double.POSITIVE_INFINITY*Math.signum(x);
        else
        	return x;
        
    }
    /**
     * @param y
     * @return x - getInvIntegrated(x)
     * 
     * @see simcolep.fun2.Distributionable#drawX(double)
     */
    public double drawX(double[] y) {
        if(this.r == 0.0)
        	return Double.POSITIVE_INFINITY;
        
        if(Double.isInfinite(this.r))
        	return 0.0;
     
        //draw x
        double x = e_dist.inverseF(y[0]);
        if(Double.MAX_VALUE== x)
        	return Double.POSITIVE_INFINITY*Math.signum(x);
        else
        	return x;
        
    }
    
    /**
     * @see simcolep.fun2.Distributionable#drawXconditional(double[])
     */
    public double drawXconditional(double[] p) {
        p[0] = 
        	getF(new double[]{p[1]})+p[0]*(1-getF(new double[]{p[1]}));
        return drawX(p);

    }
        
    /**
     * @return m*r
     * @see simcolep.fun2.Distributionable#mean()
     */
    public double mean() {
   
        return this.m*this.r;
    }
    
    @Override
    public Erlang clone() {
        
        return new Erlang(this.m, this.r);
    }
    
    @Override
    public boolean equalsFunction(Function f) {
        if(!f.getClass().equals(this.getClass()))return false;
        Erlang e = (Erlang)f;
        return (Math.abs(this.m-e.m)<Pythagoras.getDefaultPrecision() && Math.abs(this.r-e.m)<Pythagoras.getDefaultPrecision());
    }
  

	/**
	 * @see simcolep.fun2.Distributionable#getF(double[])
	 */
	public double getF(double d) {
	        //draw x
        return e_dist.cdf(d);
	}
	
	/**
	 * @see simcolep.fun2.Distributionable#getF(double[])
	 */
	public double getF(double[] d) {
	        //draw x
        return e_dist.cdf(d[0]);
	}
}
