# Supplementary material for: Global elimination of leprosy by 2020: are we
Source: Parasit Vectors. 2015 Oct 22;8:548. doi: 10.1186/s13071-015-1143-4 (PMC4618543; doi:10.1186/s13071-015-1143-4)
Supplement: Additional file 3: — SIMCOLEP model with input files. Zip archive contains: Instruction file, SIMCOLEP model (version 1.4.12), Input files for India, Brazil and Indonesia, Source code, R-script for output. The contents of this zip archive are licensed under the Creative Commons Attribution-NonCommercial-NoDerivatives 4.0 International License. To view a copy of this license, visit http://creativecommons.org/licenses/by-nc-nd/4.0/ or send a letter to Creative Commons, PO Box 1866, Mountain View, CA 94042, USA. By opening Additional file 3, you agree to the aforementioned license. You are free to use and share (copy and redistribute the material in any medium or format) the material contained within Additional File 3 under the following terms: Attribution — You must give appropriate credit, provide a link to the license, and indicate if changes were made. You may do so in any reasonable manner, but not in any way that suggests the licensor endorses you or your use. NonCommercial — You may not use the material for commercial purposes. NoDerivatives — If you remix, transform, or build upon the material, you may not distribute the modified material. [file 13071_2015_1143_MOESM3_ESM.zip › Source code/simcolep/fun2/Exponential.java]

/*
 * This file is part of SIMCOLEP, a simulation model developed by the Department of Public Health, 
 * Erasmus MC, University Medical Center Rotterdam, Rotterdam, The Netherlands.
 *
 * This work is licensed under the Creative Commons Attribution-NonCommercial-NoDerivatives 4.0 International License.
 * To view a copy of this license, visit http://creativecommons.org/licenses/by-nc-nd/4.0/ 
 * or send a letter to Creative Commons, PO Box 1866, Mountain View, CA 94042, USA
 *
 * You are free to:
 * Share � copy and redistribute the material in any medium or format
 * Under the following terms:
 * Attribution � You must give appropriate credit, provide a link to the license, and indicate if changes were 
 * made. You may do so in any reasonable manner, but not in any way that suggests the licensor endorses
 * you or your use.
 * NonCommercial � You may not use the material for commercial purposes.
 * NoDerivatives � If you remix, transform, or build upon the material, you may not distribute the modified material.
 */

/*
 * Created on 23-Dec-2004
 *
 * Exponential function with parameter r, N0, a and t0 
 * Y = a + N0*e^(r*(t-t0))
 */
package simcolep.fun2;

import simcolep.exceptions.SimulationException;


/**
 * Exponential function with parameter r, N0 and a
 * <br></br> 
 * <i>Y = a + N0*base<sup>(t-t0)</sup></i>
 * <br>by default<i> base = e<sup> r</sup></i> where <i> r </i> should be set
 * 
 * @author ir E.A.J. Fischer
 *
 * @version 0.1.2 Last Modified 7-december-2005
 */
public final class Exponential 
		extends ContinuousFunction 
			implements Distributionable{

	/*Parameter names*/
	/**r*/
	private static final String p_r= "r"; //$NON-NLS-1$
	/**N0*/
	private static final String p_N0= "N0"; //$NON-NLS-1$
	/**t0*/
	private static final String p_t0= "t0"; //$NON-NLS-1$
	/**a = constant*/
	private static final String p_a= "a"; //$NON-NLS-1$
	/**base*/
	private static final String p_base= "base"; //$NON-NLS-1$
	/**
	 * 
	 */
	private static final long serialVersionUID = -473404914089948704L;
	
	/**rate*/
    protected double r = 0.0;
    /**value at time t = 0*/
	protected double N0 = 1.0;
	/**start time */
	protected double t0 = 0.0;
	/**constant a*/
	protected double a = 0.0;
	/**base*/
    protected double base = Math.E;
	
	/**
	 * 
	 * @param r
	 * @param N0
	 * @param a
	 * @param t0
	 */
	public Exponential(double r, double N0, double a, double t0) {
		super();
		this.t0 = t0;
		this.r = r;
		this.N0 = N0;
		this.a = a;
		}
	/**
	 * Constructor with default t0 = 0.0
	 * 
	 * @param r
	 * @param N0
	 * @param a
	 */
	public Exponential(double r, double N0, double a) {
		super();
		this.r = r;
		this.N0 = N0;
		this.a = a;
		}
	/**
	 * Constructor with 
	 * <ul>
	 * a = 0.0<br>
	 * t0 = 0.0
	 * </ul>
	 * 
	 * @param r
	 * @param N0
	 * 
	 * 
	 */
	public Exponential(double r, double N0){
		super();
		this.r = r;
		this.N0 = N0;
		}
	/**
	 * Constructor with default:
	 * <ul>
	 * a  = 0.0<br>
     * N0= 1.0<br>
     * t0 = 0.0
	 * </ul>
	 * @param r
	 */
	public Exponential(double r){
		super();
		this.r = r;
		
		}
    /**
     * Recalculate the growth rate such that the new base results in the same growth curve
     * 
     * @param base
     */
    public void setBase(double base)
    {
        //determine whether this base is larger than Euler's E
        if(Math.abs(base-Math.E)>Pythagoras.getDefaultPrecision())
        {
            this.base = base;
            //recalculate r
            this.r = Math.log(base);            
        }
    }
	/**
	 * 
	 * @param cfi
	 */
	public Exponential(ContinuousFunctionInput cfi)
	{
		setFunction(cfi);
	}
	
	/**
	 * 
	 *
	 */
	public Exponential()
	{
		super();
	}
	/**
	 * The parameters of the function can be changed.<br>
	 * Valid names for the parameters are:
	 * <ul>
	 * <li> r</li>
	 * <li>N0</li>
	 * <li>a</li>
	 * <li>t0</li>
	 * </ul>
	 * 
	 * @param name
	 * @param value
	 */
	public void changeParameter(String name, double value)
	{
		if(name.equals(p_r))
		{
			this.r = value;
		}else if (name.equals(p_N0))
		{
			this.N0 = value;
		}else if (name.equals(p_a))
		{
			this.a = value;
		}else if(name.equals(p_t0))
		{
			this.t0 = value;
			
		}else if(name.equals(p_base))
          {
            this.setBase(value);
          }else 
        	  throw new IllegalArgumentException(name +"is not a parameter of Exponential");
		
	}
	
	/**
	 * The parameters of the function can be requested.<br>
	 * Valid names for the parameters are:
	 * <ul>
	 * <li> r</li>
	 * <li>N0</li>
	 * <li>a</li>
	 * <li>t0</li>
	 * </ul>
	 * 
	 * @param name
	 * @param value
	 */
	public double getParameter(String name)
	{
		if(name.equals(p_r))
		{
			return this.r;
		}else if (name.equals(p_N0))
		{
			return this.N0;
		}else if (name.equals(p_a))
		{
			return this.a;
		}else if(name.equals(p_t0))
		{
			return this.t0;
			
		}else if(name.equalsIgnoreCase(p_base))
        {
		    return this.base;
        }throw new IllegalArgumentException(name +" is not a parameter of Exponential");
		
	}
	/** 
	 * @see simcolep.fun2.ContinuousFunction#setFunction(simcolep.fun2.ContinuousFunctionInput)
	 */
	public void setFunction(ContinuousFunctionInput CFI) {
		this.r = CFI.getParameter(p_r).doubleValue();
		if(CFI.getParameter(p_N0)!=null)
		{
			this.N0 = 
				CFI.getParameter(p_N0).doubleValue();
		} else {this.N0 = 1.0;}
		if(CFI.getParameter(p_a)!=null)
		{
		this.a = CFI.getParameter(p_a).doubleValue();
		}else {this.a=0.0;}
		if(CFI.getParameter(p_t0)!=null)
		{
			this.t0= CFI.getParameter(p_t0).doubleValue();
		}else{this.t0=0.0;}

	}

	

	/**
	 * @see simcolep.fun2.Function#getY(double)
	 */
	public double getY(double X) {
		
		return (this.a+this.N0*Math.exp(this.r*(X-t0)));
	}

	
	/**
     * @return t0+(1/this.r)*Math.log((Yvalue-this.a)/this.N0)
	 * @see simcolep.fun2.Function#getX(double)
	 */
	public double getX(double y) {
        //if N0 equals 0 return Double.POSITIVE_INFINITY
        if(this.N0==0.0) 
        	return Double.POSITIVE_INFINITY;
        //if Y < a return Positive or Negative infinity
        if(y<=this.a) 
        	return -Math.signum(this.r)*Double.POSITIVE_INFINITY;
        //else return the X for which the function has value Y
		return t0+(1/this.r)*Math.log((y-this.a)/this.N0);
	}
	

	/** 
	 * <i>f'(Xvalue) = -N<sub>0</sub>*r*e<sup>-r(Xvalue-t<sub>0</sub>)</sup></i>
	 * @see simcolep.fun2.Function#getDeritive(double)
	 */
	public double getDerivative(double x) {
		
		return this.r*this.N0*Math.exp(this.r*(x-this.t0));
	}
	/**
	 * 
	 * Gives the integration from 0 to Xvalue:<br>
     * for r &lt 0: F(X) = (1/-r)*(e<sup>-r*t0</sup>*N0-e<sup>-r*(t0-X)</sup>*N0 + a*X<br>
     * for r &gt 0: F(X) = (1/r)*e<sup>-r*t0</sup>*(e<sup>r*Xvalue</sup>-1)*N0 + a*Xvalue<br>
     * 
	 * @see simcolep.fun2.Function#getIntegrated(double)
	 */
	public double getIntegrated(double x) {
        if(this.r<0)
        {
            return (1/-this.r)*(Math.exp((-this.r*this.t0)-Math.exp(-this.r*(this.t0-x))))+this.a*x - (1/-this.r);
        }else if (this.r>0)
        {
            return(1/this.r)*(Math.exp(-this.r*this.t0)*(Math.exp(this.r*x)))*this.N0 +this.a*x - (1/this.r);
        } else return (this.a+this.N0)*x;
		
        
	}
	/**
	 * Gives the invers of the integrated or more specifically:<br>
	 * the Xvalue for which the integration from 0 equals Yvalue
	 * <br>for a == 0<br>
	 * 
	 * <i>x = t<sub> 0</sub> +<sup>1</sup>/<sub>r</sub> .ln( e<sup>-r*t0</sup> + (r.y/N0) ) </i> 
	 * <br> for a != 0 the numeric invintegration of Pythogoras is used
	 * @see simcolep.fun2.Function#getInvIntegrated(double)
     * @see simcolep.fun2.Pythagoras#numericInvIntegrated(Function, double, double) with start value 0
	 */
	public double getInvIntegrated(double y) {
		if(a!=0.0) 
			return Pythagoras.numericInvIntegrated(this,y,0);
		
        return this.t0 + (1/this.r)*Math.log(Math.exp(-this.r*this.t0)+(this.r*y)/this.N0);
		 
	}
    
	/**
     * 
     * @param y
     * @return x for this value of y in an exponential distribution.<br><b>Warning:</b> 
     * <li>This method does not use the parameters a, t0 or N0
     * <li>if r &gt 0 this method returns as if r = -r 
     * 
     * @see simcolep.fun2.Distributionable#drawX(double)
     *
     */
    public double drawX(double y) {
        if((y<0.0||y>1.0))
        	throw new IllegalArgumentException("y > 1 OR y < 0: " + y);
        //positive r
        if(this.r>0)
        	throw new SimulationException(
        			"Parameter r of the exponential distribution" +
        			" is greater than 0.0");
      
        return (1/this.r)*Math.log(1.0-y);
       
    }
    /**
     * 
     * @param y
     * @return x for this value of y in an exponential distribution.<br><b>Warning:</b> 
     * <li>This method does not use the parameters a, t0 or N0
     * <li>if r &gt 0 this method returns as if r = -r 
     * 
     * @see simcolep.fun2.Distributionable#drawX(double)
     *
     */
    public double drawX(double[] y) {
        if((y[0]<0.0||y[0]>1.0))
        	throw new IllegalArgumentException("y > 1 OR y < 0: " + y);
        //positive r
        if(this.r>0)
        	throw new SimulationException(
        			"Parameter r of the exponential distribution" +
        			" is greater than 0.0");
      
        return (1/this.r)*Math.log(1.0-y[0]);
       
    }
    
    /**
     * @see simcolep.fun2.Distributionable#drawXconditional(double, double)
     */
    public double drawXconditional(double[] p) {
        double[] newY = 
        	{getF(new double[]{p[1]})+p[0]*(1-getF(new double[]{p[1]}))};
        return drawX(newY);

    }
    
    /**
     *@return mean of an exponential distribution = Math.abs(1/this.r)
     * @see simcolep.fun2.Distributionable#mean()
     */
    public double mean() {
        
        return Math.abs(1.0/this.r);
    }
    
    @Override
    public Exponential clone() {
        
        return new Exponential(this.r, this.N0, this.a, this.t0);
    }
    
    @Override
    public boolean equalsFunction(Function f) {
        if(!this.getClass().equals(f.getClass()))return false;
        Exponential ef =(Exponential)f;
        //if one of these is not the same return false
        if(!(Math.abs(this.a-ef.a)<Pythagoras.getDefaultPrecision()&&Math.abs(this.N0-ef.N0)<Pythagoras.getDefaultPrecision()&&Math.abs(this.t0 - ef.t0)<Pythagoras.getDefaultPrecision())) 
        	return false;
        //if these are the same return true
        if(Math.abs(this.base-ef.base)<Pythagoras.getDefaultPrecision()&&Math.abs(this.r-ef.r)<Pythagoras.getDefaultPrecision())
        	return true;
        //even with the different base and different r the same function can be described
        if(Math.abs(Math.exp(this.r)-ef.base)<Pythagoras.getDefaultPrecision())
        	return true;
        //r is positive or negative infinity and base is either positive infinity or zero
        if(Double.isInfinite(this.r)&&Double.isInfinite(ef.r))
        	return true;
        if(Double.isInfinite(this.r)&&this.r>0&&Double.isInfinite(ef.base))
        	return true;
        if(Double.isInfinite(this.r)&&this.r<0&&ef.base<Pythagoras.getDefaultPrecision()) 
        	return true;
        if(Double.isInfinite(ef.r)&&ef.r>0&&Double.isInfinite(this.base)) 
        	return true;
        if(Double.isInfinite(ef.r)&&ef.r<0&&this.base<Pythagoras.getDefaultPrecision()) 
        	return true;
        
        return false;
       
    }
    /**
     * @see simcolep.fun2.Distributionable#getF(double[])
     */
    public double getF(double d) {
		if(d < 0)
			return 0.0;
		
	    //positive r
        if(this.r>0)
        	throw new SimulationException(
        			"Parameter r of the exponential distribution" +
        			" is greater than 0.0");
		
		return 1 - Math.exp(d*r);
		
	}
    /**
     * @see simcolep.fun2.Distributionable#getF(double[])
     */
    public double getF(double[] d) {
		if(d[0] < 0)
			return 0.0;
		
	    //positive r
        if(this.r>0)
        	throw new SimulationException(
        			"Parameter r of the exponential distribution" +
        			" is greater than 0.0");
		
		return 1 - Math.exp(d[0]*r);
		
	}

}
