# Supplementary material for: Global elimination of leprosy by 2020: are we
Source: Parasit Vectors. 2015 Oct 22;8:548. doi: 10.1186/s13071-015-1143-4 (PMC4618543; doi:10.1186/s13071-015-1143-4)
Supplement: Additional file 3: — SIMCOLEP model with input files. Zip archive contains: Instruction file, SIMCOLEP model (version 1.4.12), Input files for India, Brazil and Indonesia, Source code, R-script for output. The contents of this zip archive are licensed under the Creative Commons Attribution-NonCommercial-NoDerivatives 4.0 International License. To view a copy of this license, visit http://creativecommons.org/licenses/by-nc-nd/4.0/ or send a letter to Creative Commons, PO Box 1866, Mountain View, CA 94042, USA. By opening Additional file 3, you agree to the aforementioned license. You are free to use and share (copy and redistribute the material in any medium or format) the material contained within Additional File 3 under the following terms: Attribution — You must give appropriate credit, provide a link to the license, and indicate if changes were made. You may do so in any reasonable manner, but not in any way that suggests the licensor endorses you or your use. NonCommercial — You may not use the material for commercial purposes. NoDerivatives — If you remix, transform, or build upon the material, you may not distribute the modified material. [file 13071_2015_1143_MOESM3_ESM.zip › Source code/simcolep/fun2/Function.java]

/*
 * This file is part of SIMCOLEP, a simulation model developed by the Department of Public Health, 
 * Erasmus MC, University Medical Center Rotterdam, Rotterdam, The Netherlands.
 *
 * This work is licensed under the Creative Commons Attribution-NonCommercial-NoDerivatives 4.0 International License.
 * To view a copy of this license, visit http://creativecommons.org/licenses/by-nc-nd/4.0/ 
 * or send a letter to Creative Commons, PO Box 1866, Mountain View, CA 94042, USA
 *
 * You are free to:
 * Share — copy and redistribute the material in any medium or format
 * Under the following terms:
 * Attribution — You must give appropriate credit, provide a link to the license, and indicate if changes were 
 * made. You may do so in any reasonable manner, but not in any way that suggests the licensor endorses
 * you or your use.
 * NonCommercial — You may not use the material for commercial purposes.
 * NoDerivatives — If you remix, transform, or build upon the material, you may not distribute the modified material.
 */

/*
 * Created on 16-dec-2004
 *
 */
package simcolep.fun2;

import java.io.Serializable;

/**
 * A mathematical function that can return its numerical value for values in x also for the derivative and the integration. Furtermore it can return values of x for given y and the inverse of the integration. 
 * 
 * @author ir. E.A.J Fischer
 * @version 0.1.1 --Last Modified 16-12-04
 * 
 * 
 */
public abstract class Function 
				implements 	Serializable{

	/**serial number*/
    public static final long serialVersionUID = 
    	-5736078880508894554L;
	
    /**integer value representing continuous functions*/
    public static final int CONTINUOUS_FUNCTION_INPUT = 0;
     
    /**integer value representing discrete functions*/
    public static final int DISCRETE_FUNCTION_INPUT = 1;
    
    /**integer value representing combined functions*/
    public static final int COMBINED_FUNCTION_INPUT = 2;
    
    /**integer value representing combined functions*/
    public static final int DISEASE_FUNCTION_INPUT = 3;

    /**tab*/
	public static final String TAB = "\t";
    
    /***/
    /**
	 * 
	 */
	public Function() {
		
	}
	
	/**
	 * Change a parameter of this function
	 * 
	 * @param name
	 * @param value
	 */
	public abstract void changeParameter(String name, double value);
	/**
	 *Calculates the Yvalue that corresponds to the Xvalue parameter
	 * 
	 * @param  X
	 * @return Yvalue
	 */
	public abstract double getY(double X);
	
    /**
	 * Calculates the Xvalue that corresponds to the Yvalue parameter
	 * @param y
	 * @return Xvalue
	 */
	public abstract double getX(double y);
	
	
	/**
	 * Not all classes have to be able to do this but it makes it easier
	 * to use it for other classes for whom we do like to have this method they just override it
	 * 
	 */
	public double getXmax()
	{
		return Double.POSITIVE_INFINITY;
	}
	/**
	 * 
	 * @param x
	 * @return the value of the derivative of the function in x
	 */
	public abstract double getDerivative(double x);
	
    /**
	 *  
	 * @param x
	 * @return defined integral from 0 to Xvalue for the function
	 */
	public abstract double getIntegrated(double x);
	/**
	 * 
	 * @param y
	 * @return the X for which the defined integral from 0 to X equals Yvalue  
	 */
	public abstract double getInvIntegrated(double y);

    
    /**
     * 
     */
    public abstract Function clone();

    /**
     * Determines whether to Functions describe the same function<br>
     * e.g. f(x) == g(x) for all values of x
     * 
     * @param f
     * @return true of f(x) == g(x)
     */
    public abstract boolean equalsFunction(Function f);


    
    /**
     * 
     * @return simple class name
     */
    public String getName()
    {
        return this.getClass().getSimpleName();
    }


    /**
     * 
     * @param pname
     * @return parameter value
     */
    public double getParameter(String pname)
    {
        return 0;
    }
    
    /**
     * Read the correct type of input from a file, specified for a certain type of function 
     * @return
     */
    public abstract int inputGroup();
}
