# Supplementary material for: Global elimination of leprosy by 2020: are we
Source: Parasit Vectors. 2015 Oct 22;8:548. doi: 10.1186/s13071-015-1143-4 (PMC4618543; doi:10.1186/s13071-015-1143-4)
Supplement: Additional file 3: — SIMCOLEP model with input files. Zip archive contains: Instruction file, SIMCOLEP model (version 1.4.12), Input files for India, Brazil and Indonesia, Source code, R-script for output. The contents of this zip archive are licensed under the Creative Commons Attribution-NonCommercial-NoDerivatives 4.0 International License. To view a copy of this license, visit http://creativecommons.org/licenses/by-nc-nd/4.0/ or send a letter to Creative Commons, PO Box 1866, Mountain View, CA 94042, USA. By opening Additional file 3, you agree to the aforementioned license. You are free to use and share (copy and redistribute the material in any medium or format) the material contained within Additional File 3 under the following terms: Attribution — You must give appropriate credit, provide a link to the license, and indicate if changes were made. You may do so in any reasonable manner, but not in any way that suggests the licensor endorses you or your use. NonCommercial — You may not use the material for commercial purposes. NoDerivatives — If you remix, transform, or build upon the material, you may not distribute the modified material. [file 13071_2015_1143_MOESM3_ESM.zip › Source code/simcolep/fun2/Gamma.java]

/*
 * This file is part of SIMCOLEP, a simulation model developed by the Department of Public Health, 
 * Erasmus MC, University Medical Center Rotterdam, Rotterdam, The Netherlands.
 *
 * This work is licensed under the Creative Commons Attribution-NonCommercial-NoDerivatives 4.0 International License.
 * To view a copy of this license, visit http://creativecommons.org/licenses/by-nc-nd/4.0/ 
 * or send a letter to Creative Commons, PO Box 1866, Mountain View, CA 94042, USA
 *
 * You are free to:
 * Share — copy and redistribute the material in any medium or format
 * Under the following terms:
 * Attribution — You must give appropriate credit, provide a link to the license, and indicate if changes were 
 * made. You may do so in any reasonable manner, but not in any way that suggests the licensor endorses
 * you or your use.
 * NonCommercial — You may not use the material for commercial purposes.
 * NoDerivatives — If you remix, transform, or build upon the material, you may not distribute the modified material.
 */

/*
 * Created on 21-Feb-2006
 *
 */
package simcolep.fun2;

import umontreal.iro.lecuyer.probdist.GammaDist;

/**
 * This class uses the distribution from umontreal.iro.lecuyer.probdist and adds the functionality so that we can use it in SIMCOLEP
 * 
 * 
 * @author ir E.A.J. Fischer
 * @version 0.1.2 -- Last Modified 21-Feb-2006
 */
public final class Gamma extends ContinuousFunction 
		implements Distributionable{

    /**serial Version UID*/
    private static final long serialVersionUID = -5232088397317670212L;
    /**the distribution*/
    private transient GammaDist function = null;
    /**alpha*/
    protected double alpha = 1.0;//default alpha = 1.0
    /**lambda*/
    protected double lambda = 1.0; //default lambda = 1.0
    

    /**
     * 
     */
    public Gamma() {
        super();
        this.function = new GammaDist(alpha, lambda);
        
    }

    /**
     * @param cfi
     */
    public Gamma(ContinuousFunctionInput cfi) {
        this.setFunction(cfi);
        
    }

    /**
     * @param cf
     */
    public Gamma(ContinuousFunction cf) {
        if(cf.getClass().equals(Gamma.class))
        {
            this.alpha = ((Gamma)cf).alpha;
            this.lambda = ((Gamma)cf).lambda;
            this.function = ((Gamma)cf).function;
        }else 
        	throw new IllegalArgumentException(
        			"cf is not Gamma "+ cf);
        
    }
    /**
     * 
     * @param alpha
     * @param lambda
     */
    public Gamma(double alpha, double lambda)
    {
    	this.alpha = alpha;
        this.lambda = lambda;
        this.function = new GammaDist(this.alpha,this.lambda);
        
    }

    /**
     * @see simcolep.fun2.ContinuousFunction#setFunction(simcolep.fun2.ContinuousFunctionInput)
     */
    @Override
    public void setFunction(ContinuousFunctionInput CFI) {
       this.alpha = CFI.getParameter("alpha");
       this.lambda = CFI.getParameter("lambda");
       this.function = new GammaDist(this.alpha,this.lambda);

    }

    /**
     * @see simcolep.fun2.ContinuousFunction#changeParameter(java.lang.String, double)
     */
    @Override
    public void changeParameter(String name, double value) {
        if(name.equalsIgnoreCase("alpha"))
        {
            this.alpha = value;
            this.function.setParams(value,this.function.getLambda(), this.function.decPrec);
        }else if(name.equalsIgnoreCase("lambda"))
        {
            this.lambda = value;
            this.function.setParams(this.function.getAlpha(),value, this.function.decPrec);
        }

    }

    /**
     * @see simcolep.fun2.ContinuousFunction#getParameter(java.lang.String)
     */
    @Override
    public double getParameter(String name) {
        if(name.equalsIgnoreCase("alpha")) return this.alpha;
        else if(name.equalsIgnoreCase("lambda")) return this.lambda;
        else throw new IllegalArgumentException("unknown parameter "+name );
    }

    /**
     * @see simcolep.fun2.ContinuousFunction#getY(double)
     */
    @Override
    public double getY(double X) {
          return this.function.density(X);
    }

    /**
     * @see simcolep.fun2.ContinuousFunction#getX(double)
     */
    @Override
    public double getX(double y) {
       
        return -Double.NaN;
    }


    /**
     * @see simcolep.fun2.Function#getDerivative(double)
     */
    @Override
    public double getDerivative(double x) {
        return -Double.NaN;
    }

    /**
     * @see simcolep.fun2.Function#getIntegrated(double)
     */
    @Override
    public double getIntegrated(double x) {
      
        return this.function.cdf(x);
    }

    /**
     * @see simcolep.fun2.Function#getInvIntegrated(double)
     */
    @Override
    public double getInvIntegrated(double y) {
       
    	if(y < 0) return 0;
    	if(y >= 1 ) return Double.POSITIVE_INFINITY;
        return this.function.inverseF(y);
    }

    /**
     * @see simcolep.fun2.Function#clone()
     */
    @Override
    public Function clone() {
        Gamma g = new Gamma(this.alpha,this.lambda);
        return g;
    }

    /**
     * @see simcolep.fun2.Function#equalsFunction(simcolep.fun2.Function)
     */
    @Override
    public boolean equalsFunction(Function f) {
        boolean b = f.getClass().equals(this.getClass());
        if(!b)return b;
        Gamma g =(Gamma) f;
         b = (this.alpha-g.alpha)<Pythagoras.getDefaultPrecision();
         if(!b)return b;
         b = (this.lambda-g.lambda)<Pythagoras.getDefaultPrecision();
         if(!b)return b;
        return b;
    }

    /**
     * @see simcolep.fun2.Distributionable#drawX(double)
     */
    public double drawX(double y) {
         return this.function.inverseF(y);
           }

    /**
     * @see simcolep.fun2.Distributionable#drawX(double)
     */
    public double drawX(double[] y) {
         return this.function.inverseF(y[0]);
           }
    /**
     * @see simcolep.fun2.Distributionable#drawXconditional(double[])
     */
    public double drawXconditional(double[] v) {
        double[] newY = 
        	{getF(new double[]{v[1]})+v[0]*(1-getF(new double[]{v[1]}))};
        return drawX(newY);

    }
   /**
    * 
    * @return this.alpha*this.lambda
    */
    public double mean() {
        return this.alpha/this.lambda;
    }
    
    /**
     * @see simcolep.fun2.Distributionable#getF(double)
     */
    public double getF(double d) {
			return this.function.cdf(d);
	 }
    /**
     * @see simcolep.fun2.Distributionable#getF(double)
     */
    public double getF(double[] d) {
			return this.function.cdf(d[0]);
	 }

    
}
