# Supplementary material for: Global elimination of leprosy by 2020: are we
Source: Parasit Vectors. 2015 Oct 22;8:548. doi: 10.1186/s13071-015-1143-4 (PMC4618543; doi:10.1186/s13071-015-1143-4)
Supplement: Additional file 3: — SIMCOLEP model with input files. Zip archive contains: Instruction file, SIMCOLEP model (version 1.4.12), Input files for India, Brazil and Indonesia, Source code, R-script for output. The contents of this zip archive are licensed under the Creative Commons Attribution-NonCommercial-NoDerivatives 4.0 International License. To view a copy of this license, visit http://creativecommons.org/licenses/by-nc-nd/4.0/ or send a letter to Creative Commons, PO Box 1866, Mountain View, CA 94042, USA. By opening Additional file 3, you agree to the aforementioned license. You are free to use and share (copy and redistribute the material in any medium or format) the material contained within Additional File 3 under the following terms: Attribution — You must give appropriate credit, provide a link to the license, and indicate if changes were made. You may do so in any reasonable manner, but not in any way that suggests the licensor endorses you or your use. NonCommercial — You may not use the material for commercial purposes. NoDerivatives — If you remix, transform, or build upon the material, you may not distribute the modified material. [file 13071_2015_1143_MOESM3_ESM.zip › Source code/simcolep/fun2/IDistribution.java]

/*
 * This file is part of SIMCOLEP, a simulation model developed by the Department of Public Health, 
 * Erasmus MC, University Medical Center Rotterdam, Rotterdam, The Netherlands.
 *
 * This work is licensed under the Creative Commons Attribution-NonCommercial-NoDerivatives 4.0 International License.
 * To view a copy of this license, visit http://creativecommons.org/licenses/by-nc-nd/4.0/ 
 * or send a letter to Creative Commons, PO Box 1866, Mountain View, CA 94042, USA
 *
 * You are free to:
 * Share — copy and redistribute the material in any medium or format
 * Under the following terms:
 * Attribution — You must give appropriate credit, provide a link to the license, and indicate if changes were 
 * made. You may do so in any reasonable manner, but not in any way that suggests the licensor endorses
 * you or your use.
 * NonCommercial — You may not use the material for commercial purposes.
 * NoDerivatives — If you remix, transform, or build upon the material, you may not distribute the modified material.
 */

package simcolep.fun2;


import simcolep.asgard.Odin;
import simcolep.exceptions.SimulationException;


/**
 * Interval dependent distribution. 
 * This distribution will use the distribution in the current interval and adapt to distribution of next intervals if value extends current interval 
 *
 *
 * @author ir E.A.J. Fischer
 * @version 1.2
 *
 */
public class IDistribution
				extends cFunction
					implements Distributionable
						 {


	/**
	 *
	 */
	private static final long serialVersionUID
								= 1992184524261486395L;

	/**
	 *
	 * @param starts
	 * @param functions
	 */
	public IDistribution(double[] starts, Function[] functions) {
		super(starts,functions);
	}

	/**
	 *
	 *
	 */
	public IDistribution()
	{
		super();
	}

	/**
	 * @param p: p[0] Random uniform variate p[1] current value of 0 
	 */
	public double drawX(double p) {
		return this.drawX(new double[]{p,0});
	}
	/**
	 * @param p: p[0] Random uniform variate p[1] current value of x 
	 */
	public double drawX(double[] p) {
		if(p[0] < 0.0 || p[0] > 1.0)
			throw new SimulationException(
					SimulationException.RANDOMVARIATEINTERVAL + p[0]);

		//get the interval of the current time
		Interval i =
			this.getInterval(p[1]);

		//get current function
		Distributionable d
				= (Distributionable)i.f;

		//draw
		double value = d.drawX(new double[]{p[0]});
	
		//check if within interval or smaller
		while(i.compareTo(value + p[1])>0)
		{

			//get the border of this interval
			double[] a_border = {i.end-p[1]};

			//else determine remaining variate at end interval
			double chi = 
				((Distributionable)i.f).getF(a_border);

			//get next interval
			if(this.funcs.indexOf(i)+1<this.funcs.size())
				i = this.funcs.get(this.funcs.indexOf(i)+1);
			else 
				throw new IndexOutOfBoundsException();

			double chi_accent
					= ((Distributionable)i.f).getF(a_border);

			//if the border is infinite => chi = 1 and chi_accent = 1
			//as all distributions go to 1 in the limit to infinity
			if(Double.isInfinite(a_border[0]))
				{
					chi = 1.0;
					chi_accent =1.0;
				}

			//determine the remainder
			double y = p[0] - chi;

			//calculate the new variate
			double[] U_ac =
				{chi_accent + y * (1.0-chi_accent) / (1.0-chi)};

			//when chi = 1.0 U_ac equals 1
			if(!(chi < 1.0))
				U_ac[0] = chi_accent;

			value =
				((Distributionable) i.f).drawX(U_ac);


			if(Double.isNaN(value))
				throw new SimulationException("value = "+ value);
		}
		//return the value
		return value;
	}


	/**
	 * @param p: p[0] random variate, p[1] condition on x, p[2] current value of x
	 * @see simcolep.fun2.Distributionable#drawXconditional(double[])
	 */
    public double drawXconditional(double[] p) {
        double[] newY = 
        	{getF(new double[]{p[1]})+p[0]*(1-getF(new double[]{p[1]})),p[2]};
        return drawX(newY);

    }
    /**
     * get the Y-value for the interval containing p
     */
    @Override
    public double getY(double p)
    {
    	
    	Interval i = this.getInterval(p);
    	
    	return i.f.getY(p);
    }
	/**
	 * @see simcolep.fun2.Distributionable#mean()
	 */
	public double mean() {
		return ((Distributionable) this.getInterval(Odin.getCurrentTime()).f).mean();
	}

	/**
	 * Return the cumulative function value of this for value of d
	 */
	public double getF(double d) {

		//get the interval of the current time
		Interval i =
			this.getInterval(0);

		//return
		return((Distributionable)i.f).getF(d);

	}
	/**
	 * Return the cumulative function value of this for value of d
	 */
	public double getF(double[] d) {

		//get the interval of the current time
		Interval i =
			this.getInterval(d[0]);

		//return
		return((Distributionable)i.f).getF(d);

	}

}
