# Supplementary material for: Global elimination of leprosy by 2020: are we
Source: Parasit Vectors. 2015 Oct 22;8:548. doi: 10.1186/s13071-015-1143-4 (PMC4618543; doi:10.1186/s13071-015-1143-4)
Supplement: Additional file 3: — SIMCOLEP model with input files. Zip archive contains: Instruction file, SIMCOLEP model (version 1.4.12), Input files for India, Brazil and Indonesia, Source code, R-script for output. The contents of this zip archive are licensed under the Creative Commons Attribution-NonCommercial-NoDerivatives 4.0 International License. To view a copy of this license, visit http://creativecommons.org/licenses/by-nc-nd/4.0/ or send a letter to Creative Commons, PO Box 1866, Mountain View, CA 94042, USA. By opening Additional file 3, you agree to the aforementioned license. You are free to use and share (copy and redistribute the material in any medium or format) the material contained within Additional File 3 under the following terms: Attribution — You must give appropriate credit, provide a link to the license, and indicate if changes were made. You may do so in any reasonable manner, but not in any way that suggests the licensor endorses you or your use. NonCommercial — You may not use the material for commercial purposes. NoDerivatives — If you remix, transform, or build upon the material, you may not distribute the modified material. [file 13071_2015_1143_MOESM3_ESM.zip › Source code/simcolep/fun2/Linear.java]

/*
 * This file is part of SIMCOLEP, a simulation model developed by the Department of Public Health, 
 * Erasmus MC, University Medical Center Rotterdam, Rotterdam, The Netherlands.
 *
 * This work is licensed under the Creative Commons Attribution-NonCommercial-NoDerivatives 4.0 International License.
 * To view a copy of this license, visit http://creativecommons.org/licenses/by-nc-nd/4.0/ 
 * or send a letter to Creative Commons, PO Box 1866, Mountain View, CA 94042, USA
 *
 * You are free to:
 * Share — copy and redistribute the material in any medium or format
 * Under the following terms:
 * Attribution — You must give appropriate credit, provide a link to the license, and indicate if changes were 
 * made. You may do so in any reasonable manner, but not in any way that suggests the licensor endorses
 * you or your use.
 * NonCommercial — You may not use the material for commercial purposes.
 * NoDerivatives — If you remix, transform, or build upon the material, you may not distribute the modified material.
 */

/**
 * created 18/11/04
 */
package simcolep.fun2;


/**
 *Continuous Function with:<br></br>
 *<i>Y = intercept + slope* X</i> 
 * @author ir E.A.J.Fischer
 * @version 0.1.1 -- Last Modified 29-04-05
 */
public final class Linear 
			extends ContinuousFunction 
				implements Distributionable{

	private static final String SLOPE = "slope"; //$NON-NLS-1$
	
	private static final String INTERCEPT = "intercept"; //$NON-NLS-1$
	/**
	 * 
	 */
	private static final long serialVersionUID = 3729609336411873075L;
	/**
	 * intercept
	 */
	protected double intercept = 0.0;
	/**
	 * slope 
	 */
	protected double slope = 0.0;
	/**
	 * 
	 */
	public Linear() {
		super();
		
	}
	/**
	 * 
	 * @param intercept
	 * @param slope
	 */
	public Linear(double intercept, double slope) 
	{
		super();
		this.intercept = intercept;
		this.slope = slope;
	}
	/**
	 * intercept default = 0.0
	 * @param slope
	 */
	public Linear(double slope) 
	{
		super();
		this.slope = slope;
	}
	
	/**
	 * 
	 * @param cfi
	 */
	public Linear(ContinuousFunctionInput cfi) 
	{
		super();
		setFunction(cfi);
	}
	
	/**
	 * @param name
	 * @param value
	 * @see simcolep.fun2.ContinuousFunction#changeParameter(String, double)
	 */
	public void changeParameter(String name, double value)
	{
		if(name.equals(INTERCEPT))
		{
			this.intercept = value;
		}else if (name.equals(SLOPE))
		{
			this.slope = value;
		}else if(name.equalsIgnoreCase("N0"))
        {
		    this.intercept = value;
        }else throw new IllegalArgumentException("unknown parameter: " + name);
	}
	
	/**
	 * @see simcolep.fun2.ContinuousFunction#setFunction(ContinuousFunctionInput)
	 */
	public void setFunction(ContinuousFunctionInput cfi)
	{
		this.intercept = cfi.getParameter(INTERCEPT).doubleValue();
		this.slope = cfi.getParameter(SLOPE).doubleValue();
	}
	

	/** 
	 * @see simcolep.fun2.RateFunctionable#getY(double)
	 */
	public double getY(double X) {
		
		return (this.intercept+X*this.slope);
	}

	

	/**
	 * @see simcolep.fun2.Function#getX(double)
	 */
	public double getX(double y) {
		return ((y-this.intercept)/this.slope);
	}

	
	/**
	 * 
	 */
	public double getXmax()
	{
		return super.getXmax();
	}
	/** 
	 * @see simcolep.fun2.RateFunctionable#getMax()
	 */
	public double getMax() {
		if (slope < 0.0){return intercept;}
		return Double.POSITIVE_INFINITY;
	}
	
	/**
	 * @see simcolep.fun2.Function#getDerivative(double[])
	 */
	public double getDerivative(double x) {
		return this.slope;
	}
	/** 
	 * @see simcolep.fun2.Function#getIntegrated(double[])
	 */
	public double getIntegrated(double x) {
		return this.intercept*x +0.5*this.slope*Math.pow(x,2);
		
	}
	/** 
	 * @see simcolep.fun2.Function#getInvIntegrated(double[])
	 */
	public double getInvIntegrated(double y) {
		
		return (1/this.slope)*(this.intercept+Math.sqrt(Math.pow(this.intercept,2)+2*this.slope*y));
	}
	/**
	 * @see simcolep.fun2.ContinuousFunction#getParameter(java.lang.String)
	 */
	public double getParameter(String name) {
		if(name.equalsIgnoreCase(INTERCEPT)) 
			return this.intercept;
		if(name.equalsIgnoreCase(SLOPE))
			return this.slope;
		return Double.NaN;
	}
    
	/**
     * 
     * @param y
     * @return x = getX(y)
     */
    public double drawX(double y) {
        if(y>1||y<0)
        	return Double.NaN;
        return getX(y);
    }
	/**
     * 
     * @param y
     * @return x = getX(y)
     */
    public double drawX(double[] y) {
        return this.drawX(y[0]);
    }
    
    /**
     * @see simcolep.fun2.Distributionable#drawXconditional(double[])
     */
    public double drawXconditional(double[] v) {
        double[] newY = {
        	getF(new double[]{v[1]})+v[0]*(1-getF(new double[]{v[1]}))};
        return drawX(newY);

    }
    
    /**
     * 
     * @see simcolep.fun2.Distributionable#mean()
     */
    public double mean() {
        
        return Double.NaN;
    }
    @Override
    public Linear clone() {
        
        return new Linear(this.intercept,this.slope);
    }

    
    /**
     * @see simcolep.fun2.Function#equalsFunction(simcolep.fun2.Function)
     */
     public boolean equalsFunction(Function f) {
        if(!f.getClass().equals(this.getClass()))return false;
        Linear lf = (Linear)f;
               
        return (Math.abs(this.intercept - lf.intercept)<Pythagoras.getDefaultPrecision() &&Math.abs(this.slope - lf.slope)<Pythagoras.getDefaultPrecision());
    }
     /**
      * @see simcolep.fun2.Distributionable#getF(double)
      */
 	public double getF(double d) {
 			return this.getIntegrated(d);
 	}
    /**
     * @see simcolep.fun2.Distributionable#getF(double)
     */
	public double getF(double[] d) {
			return this.getIntegrated(d[0]);
	}
	

}
