# Supplementary material for: Global elimination of leprosy by 2020: are we
Source: Parasit Vectors. 2015 Oct 22;8:548. doi: 10.1186/s13071-015-1143-4 (PMC4618543; doi:10.1186/s13071-015-1143-4)
Supplement: Additional file 3: — SIMCOLEP model with input files. Zip archive contains: Instruction file, SIMCOLEP model (version 1.4.12), Input files for India, Brazil and Indonesia, Source code, R-script for output. The contents of this zip archive are licensed under the Creative Commons Attribution-NonCommercial-NoDerivatives 4.0 International License. To view a copy of this license, visit http://creativecommons.org/licenses/by-nc-nd/4.0/ or send a letter to Creative Commons, PO Box 1866, Mountain View, CA 94042, USA. By opening Additional file 3, you agree to the aforementioned license. You are free to use and share (copy and redistribute the material in any medium or format) the material contained within Additional File 3 under the following terms: Attribution — You must give appropriate credit, provide a link to the license, and indicate if changes were made. You may do so in any reasonable manner, but not in any way that suggests the licensor endorses you or your use. NonCommercial — You may not use the material for commercial purposes. NoDerivatives — If you remix, transform, or build upon the material, you may not distribute the modified material. [file 13071_2015_1143_MOESM3_ESM.zip › Source code/simcolep/fun2/Normal.java]

/*
 * This file is part of SIMCOLEP, a simulation model developed by the Department of Public Health, 
 * Erasmus MC, University Medical Center Rotterdam, Rotterdam, The Netherlands.
 *
 * This work is licensed under the Creative Commons Attribution-NonCommercial-NoDerivatives 4.0 International License.
 * To view a copy of this license, visit http://creativecommons.org/licenses/by-nc-nd/4.0/ 
 * or send a letter to Creative Commons, PO Box 1866, Mountain View, CA 94042, USA
 *
 * You are free to:
 * Share — copy and redistribute the material in any medium or format
 * Under the following terms:
 * Attribution — You must give appropriate credit, provide a link to the license, and indicate if changes were 
 * made. You may do so in any reasonable manner, but not in any way that suggests the licensor endorses
 * you or your use.
 * NonCommercial — You may not use the material for commercial purposes.
 * NoDerivatives — If you remix, transform, or build upon the material, you may not distribute the modified material.
 */

/*
 * Created on 06-Dec-2005
 *
 */
package simcolep.fun2;


import umontreal.iro.lecuyer.probdist.NormalDist;
/**
 * 
 * @author ir. E.A.J. Fischer
 * @version 1.0
 */
public final class Normal 
		extends ContinuousFunction 
			implements Distributionable {
    
	/**
	 * 
	 */
	private static final long serialVersionUID = 948413583656750013L;

	/**
	 * normal distribution
	 */
	private transient NormalDist normal = null;
    
	/**
	 * mean
	 */
    protected double mean = 0.0;
    /**
     * variance
     */
    protected double var = 1.0;
    /**
     * 
     *
     */
    public Normal() {

        normal = new NormalDist(this.mean,this.var);
    }

    /**
     * 
     * @param mean
     * @param var
     */
    public Normal(double mean, double var)
    {
        this.mean = mean;
        this.var = var;
        normal = new NormalDist(mean,var);
    }
    
    @Override
    public void changeParameter(String name, double value) {
        if(name.equalsIgnoreCase("mean"))
        {
            normal.setParams(value,normal.getSigma());
            this.mean = value;
        }else if(name.equalsIgnoreCase("var"))
        {
            normal.setParams(normal.getMu(),value);
            this.var = value;
        }else
        	throw new IllegalArgumentException(
        			"unknown parameter: " + name);

    }

    @Override
    public double getParameter(String pname) {
        if(pname.equalsIgnoreCase("mean"))
        	return mean;
        else if(pname.equalsIgnoreCase("var"))
        	return var;
        else throw new IllegalArgumentException(pname + " is unknown for Normal");
     
    }
    
    @Override
    public double getY(double X) {
        return normal.density(X);
    }

    @Override
    public double getX(double y) {
        throw new IllegalArgumentException("");
    }

    @Override
    public double getDerivative(double x) {
        throw new IllegalArgumentException("");
    }

    @Override
    public double getIntegrated(double x) {
        return normal.cdf(x);
    }

    @Override
    public double getInvIntegrated(double y) {
        return normal.inverseF(y);
    }

    @Override
    public Function clone() {
        
        return null;
    }

    /**
     * @see simcolep.fun2.Distributionable#drawX(double)
     */
    public double drawX(double y) {
          return this.normal.inverseF(y);
    }
    /**
     * @see simcolep.fun2.Distributionable#drawX(double)
     */
    public double drawX(double[] y) {
          return this.normal.inverseF(y[0]);
    }

    /**
     * @see simcolep.fun2.Distributionable#drawXconditional(double[])
     */
    public double drawXconditional(double[] v) {
        double[] newY = 
        	{getF(new double[]{v[1]})+v[0]*(1-getF(new double[]{v[1]}))};
        return drawX(newY);

    }

    /**
     * @see simcolep.fun2.Distributionable#mean()
     */
    public double mean() {
         return normal.getMu();
    }

    @Override
    public boolean equalsFunction(Function f) {
        if(!f.getClass().equals(this.getClass()))return false;
        Normal nd = (Normal)f;
        
        return (nd.normal.getMu()==nd.normal.getMu()&&nd.normal.getSigma()==nd.normal.getSigma());
    }


	@Override
	public void setFunction(ContinuousFunctionInput CFI) {
		this.mean = CFI.getParameter("mean");
		
		this.var = CFI.getParameter("var");
		
		normal = new NormalDist(this.mean,this.var);
	}
	
	/**
	 * @see simcolep.fun2.Distributionable#getF(double)
	 */
	public double getF(double d) {
		return this.normal.cdf(d);
	}
	/**
	 * @see simcolep.fun2.Distributionable#getF(double)
	 */
	public double getF(double[] d) {
		return this.normal.cdf(d[0]);
	}
    
}
