# Supplementary material for: Global elimination of leprosy by 2020: are we
Source: Parasit Vectors. 2015 Oct 22;8:548. doi: 10.1186/s13071-015-1143-4 (PMC4618543; doi:10.1186/s13071-015-1143-4)
Supplement: Additional file 3: — SIMCOLEP model with input files. Zip archive contains: Instruction file, SIMCOLEP model (version 1.4.12), Input files for India, Brazil and Indonesia, Source code, R-script for output. The contents of this zip archive are licensed under the Creative Commons Attribution-NonCommercial-NoDerivatives 4.0 International License. To view a copy of this license, visit http://creativecommons.org/licenses/by-nc-nd/4.0/ or send a letter to Creative Commons, PO Box 1866, Mountain View, CA 94042, USA. By opening Additional file 3, you agree to the aforementioned license. You are free to use and share (copy and redistribute the material in any medium or format) the material contained within Additional File 3 under the following terms: Attribution — You must give appropriate credit, provide a link to the license, and indicate if changes were made. You may do so in any reasonable manner, but not in any way that suggests the licensor endorses you or your use. NonCommercial — You may not use the material for commercial purposes. NoDerivatives — If you remix, transform, or build upon the material, you may not distribute the modified material. [file 13071_2015_1143_MOESM3_ESM.zip › Source code/simcolep/fun2/Power.java]

/*
 * This file is part of SIMCOLEP, a simulation model developed by the Department of Public Health, 
 * Erasmus MC, University Medical Center Rotterdam, Rotterdam, The Netherlands.
 *
 * This work is licensed under the Creative Commons Attribution-NonCommercial-NoDerivatives 4.0 International License.
 * To view a copy of this license, visit http://creativecommons.org/licenses/by-nc-nd/4.0/ 
 * or send a letter to Creative Commons, PO Box 1866, Mountain View, CA 94042, USA
 *
 * You are free to:
 * Share — copy and redistribute the material in any medium or format
 * Under the following terms:
 * Attribution — You must give appropriate credit, provide a link to the license, and indicate if changes were 
 * made. You may do so in any reasonable manner, but not in any way that suggests the licensor endorses
 * you or your use.
 * NonCommercial — You may not use the material for commercial purposes.
 * NoDerivatives — If you remix, transform, or build upon the material, you may not distribute the modified material.
 */

/*
 * Created on 30-jun-2005
 *
 * 
 */
package simcolep.fun2;

/**
 * 
 * Power Function given by:
 * <br></br>
 * <i><b>Y</b> = a (x+b)<sup>c</sup> + d</i>
 * <br>
 *  @author ir. E.A.J. Fischer
 * @version 0.1.1 --Last Modified 30-06-2005
 *
 *
 */

public final class Power 
		extends ContinuousFunction {
    /**
	 * 
	 */
	private static final long serialVersionUID = -4974941959646484612L;
	
	private static final String A = "a";
	private static final String B = "b";
	private static final String C = "c";
	private static final String D = "d";
	/**default 1*/
	protected double a =1;
    /**default 0*/
	protected double b =0;
    /**default 1*/
	protected double c =1;
    /**default 0*/
	protected double d = 0;
	
    /**
	 * 
	 */
	public Power() {
		super();
		
	}
	/**
	 * 
	 * @param a
	 * @param b
	 * @param c
	 * @param d
	 */
	public Power(double a,double b,double c,double d)
	{
		this.a = a;
		this.b = b;
		this.c = c;
		this.d = d;
	}

	/**
	 * 
	 * @param a
	 * @param b
	 * @param c
	 */
	public Power(double a,double b,double c)
	{
		this.a = a;
		this.b = b;
		this.c = c;
	}
	
	/**
	 * 
	 * @param a
	 * @param c
	 */
	public Power(double a,double c)
	{
		this.a = a;
		this.c = c;
	}
	/**
     * 
     * @param a
	 */
    public Power(double c) {
       this.c =c;
    }
	/**
	 * @param cfi
	 */
	public Power(ContinuousFunctionInput cfi) {
		setFunction(cfi);
	}

	/**
	 * @param cf
	 */
	public Power(ContinuousFunction cf) {
		this.a= cf.getParameter(A);
		this.b= cf.getParameter(B);
		this.c = cf.getParameter(C);
		this.d = cf.getParameter(D);
	}

	
    /**
	 * @see simcolep.fun2.ContinuousFunction#setFunction(simcolep.fun2.ContinuousFunctionInput)
	 */
	public void setFunction(ContinuousFunctionInput cfi) {
		this.a = cfi.getParameter(A).doubleValue();
		if(cfi.containsKey(A))
		{
			this.b = cfi.getParameter(B).doubleValue();
		}
		if(cfi.containsKey(C))
		{
		this.c = cfi.getParameter(C).doubleValue();
		}
		if(cfi.containsKey(D))
		{
			this.d = cfi.getParameter(D).doubleValue();
		}
		

	}

	/**
	 * @see simcolep.fun2.ContinuousFunction#changeParameter(java.lang.String, double)
	 */
	public void changeParameter(String name, double value) {
		if(name.equalsIgnoreCase(A))
		{
			this.a = value;
		}else if(name.equalsIgnoreCase(B))
		{
			this.b = value;
		}else if(name.equalsIgnoreCase(C))
		{
			this.c = value;
		}else if(name.equalsIgnoreCase(D))
		{
			this.d = value;
		}else if(name.equalsIgnoreCase("N0"))
        {
            this.a = value-this.d;
        }else throw new IllegalArgumentException("unknown parameter: " + name);
				

	}

	/**
	 * @see simcolep.fun2.ContinuousFunction#getParameter(java.lang.String)
	 */
	public double getParameter(String name) {
		if(name.equalsIgnoreCase(A))
		{
			return this.a;
		}else if(name.equalsIgnoreCase(B))
		{
			return this.b;
		}else if(name.equalsIgnoreCase(C))
		{
			return this.c;
		}else if(name.equalsIgnoreCase(D))
		{
		    return this.d;
		}else throw new IllegalArgumentException("unknown parameter: " + name);
	}

	/**
	 * @return <i><b>Yvalue</b> = a<sup><b>Xvalue</b>-b</sup> +c</i>
	 * @see simcolep.fun2.Function#getY(double)
	 */
	public double getY(double X) {
        //we are not going into complex numbers!
        if(Math.abs(c)<1.0 && X<0)return Double.NaN;
        
		return a*Math.pow((X+b),c) + d;
	}

	/** 
	 * 
	 * @return <i><b>Xvalue</b> =(ln(<b>Yvalue</b>-c)/ln(a))-b</i>  
	 * @see simcolep.fun2.Function#getX(double)
	 */
	public double getX(double y) {
	    //we are not going into complex numbers!
        if(Math.abs(1/c)<1.0 && y-this.d<0)return Double.NaN;
        
		return Pythagoras.pow(((y-this.d)/this.a),(1/this.c))-this.b;
	}

	

	/**
	 * @return f'(x)
	 * @see simcolep.fun2.Function#getDerivative(double)
	 */
	public double getDerivative(double x) {
		
		return this.a*this.c*Pythagoras.pow((x+this.b),this.c-1);
	}

	/**
	 * @return <i><b>Yvalue</b> = (a<sup><b>Xvalue</b>+b</sup> / ln(a))+c*<b>Xvalue</b></i>
	 * @see simcolep.fun2.Function#getIntegrated(double)
	 */
	public double getIntegrated(double x) {
		
		return ((1+this.c)*this.d*x +a*(Pythagoras.pow((this.b+x),(1+this.c))-Pythagoras.pow(-this.b,1+this.c)))/(1-this.c);
	}

	/**
	 * @return NaN to be implemented when necessary 
	 * @see simcolep.fun2.Function#getInvIntegrated(double)
	 */
	public double getInvIntegrated(double y) {
		
		return Pythagoras.numericInvIntegrated(this,y, 0);
	}
 
    
  
      
    /**
     *  
     * @see simcolep.fun2.Distributionable#mean()
     */
    public double mean() {
    
        return Double.NaN;
    }
    
    @Override
    public Power clone() {
       
        return new Power(this.a,this.b,this.c,this.d);
    }
    
    @Override
    public boolean equalsFunction(Function f) {
       //same object thus same function
    	if(this.equals(f))
    	   return true;
    	
    	//test if a power
    	if(!f.getClass().equals(Power.class))
    		return false;
    	//test each parameter whether or not the same 
    	String[] params = {A,
    			B,
    			C,
    			D};
    	
    	for(String p : params)
    	{
    		double tester = this.getParameter(p) - f.getParameter(p); 
    		
    		if(Math.abs(tester)>Pythagoras.getDefaultPrecision())
    			return false;
    	}
        
    	return true;
    }

}
