# Supplementary material for: Global elimination of leprosy by 2020: are we
Source: Parasit Vectors. 2015 Oct 22;8:548. doi: 10.1186/s13071-015-1143-4 (PMC4618543; doi:10.1186/s13071-015-1143-4)
Supplement: Additional file 3: — SIMCOLEP model with input files. Zip archive contains: Instruction file, SIMCOLEP model (version 1.4.12), Input files for India, Brazil and Indonesia, Source code, R-script for output. The contents of this zip archive are licensed under the Creative Commons Attribution-NonCommercial-NoDerivatives 4.0 International License. To view a copy of this license, visit http://creativecommons.org/licenses/by-nc-nd/4.0/ or send a letter to Creative Commons, PO Box 1866, Mountain View, CA 94042, USA. By opening Additional file 3, you agree to the aforementioned license. You are free to use and share (copy and redistribute the material in any medium or format) the material contained within Additional File 3 under the following terms: Attribution — You must give appropriate credit, provide a link to the license, and indicate if changes were made. You may do so in any reasonable manner, but not in any way that suggests the licensor endorses you or your use. NonCommercial — You may not use the material for commercial purposes. NoDerivatives — If you remix, transform, or build upon the material, you may not distribute the modified material. [file 13071_2015_1143_MOESM3_ESM.zip › Source code/simcolep/fun2/Pythagoras.java]

/*
 * This file is part of SIMCOLEP, a simulation model developed by the Department of Public Health, 
 * Erasmus MC, University Medical Center Rotterdam, Rotterdam, The Netherlands.
 *
 * This work is licensed under the Creative Commons Attribution-NonCommercial-NoDerivatives 4.0 International License.
 * To view a copy of this license, visit http://creativecommons.org/licenses/by-nc-nd/4.0/ 
 * or send a letter to Creative Commons, PO Box 1866, Mountain View, CA 94042, USA
 *
 * You are free to:
 * Share � copy and redistribute the material in any medium or format
 * Under the following terms:
 * Attribution � You must give appropriate credit, provide a link to the license, and indicate if changes were 
 * made. You may do so in any reasonable manner, but not in any way that suggests the licensor endorses
 * you or your use.
 * NonCommercial � You may not use the material for commercial purposes.
 * NoDerivatives � If you remix, transform, or build upon the material, you may not distribute the modified material.
 */

/*
 * Created on 19-Nov-2004
 *
 */
package simcolep.fun2;

import java.awt.Point;

/**
 * @author ir. E.A.J. Fischer
 * @version 1.2 -- Last Modified 12-04-07
 *
 *<br>a quote from P. Erdos:
<BLOCKQUOTE>
"A mathematician is a device for turning coffee into theorems."
</BLOCKQUOTE>
 */
public final class Pythagoras {

    private static double DefaultPrecision = 1E-9; 
    private static double DefaultStep = 1E-05;
	private static double DefaultRepeats = 1E10;
	private static double DefaultDecimals = 1E9;//corresponds to precision 
	
    
    /**Gives the value of the numeric integral for function
	 * from a to b. The number of steps, m = 2* (b-a)/DefaultStep
	 * <br> this method uses the Simpson-rule 
     * 
     * 
	 * 
     * @param function
     * @param a
     * @param b
	 * @return integral from a to b
	 */
	public static double numericIntegration(ContinuousFunction function, double a, double b)
	{
        double integral = function.getY(a)+function.getY(b);
        double m = (b-a)/DefaultStep;
        double h = (b-a)/2*m;
		for(int j =1;j<2*m;j++)
        {
            double x = a + j*h;
		    if(j%2!=0) integral +=4*function.getY(x);
            else integral +=2*function.getY(x);
        }
        integral += function.getY(b);
		integral = (1.0/3.0)*DefaultStep*integral;
		return integral;
	}
	

	/**
	 * 
	 * @param value
	 * @param under
	 * @param upper
	 * @return
	 */
	public static boolean between(double value, double under, double upper)
	{
		return (value >= under && value <= upper);
	}
	/**
	 * 
	 * @param point1
	 * @param point2
	 * @return
	 */
	public static double slope(Point point1, Point point2)
	{
		if(point1.equals(point2))
		{
			System.out.println("Two equal points. Slope defined as 0.0 ");
			return 0.0;
		}
		return (point1.getY()-point2.getY())/(point1.getX()-point2.getX());
	}
	
	/**
	 * 
	 * @param v
	 * @return normalised vector v
	 */
	public static double[] NormaliseVector(double[]v)
	{
		double sum=0;
		for(int x =0; x<v.length;x++)
		{
			sum+=v[x];
		}
		for(int x =0; x<v.length;x++)
		{
			v[x]=v[x]/sum;
		}
		
		return v;
	}
	/**
	 * 
	 * @param base
	 * @param exp
	 * @return power of base to the exp
	 */
	public static double pow(double base, double exp)
	{
		double value = Math.pow(base,exp);
		
		if(new Double(value).equals(new Double(Double.NaN)))
		{
			//a negative base
			if(base < 0)
			{
				//and the absolute value of the power that is smaller than 1
			if(Math.abs(exp) < 1)
				{
				//if 1/exp is an odd integer number 
					if((1/exp)%2==1.0)
					{
						value = -Math.pow(-base,exp);
					}
					
				}
				
			}
						
		}
		
		return value;
	}

	/**
	 * 
	 * @param n
	 * @return n!
	 */
    public static double factorial(double n) {
        if      (n <  0) 
        	throw new RuntimeException("Underflow error in factorial");
        else if (n > 170) 
        	throw new RuntimeException("Overflow error in factorial");
        else if (n < 1) return 1;
        else  return n * factorial(n-1);
    }
    
    /**
	 * 
	 * @param n
	 * @return n!
	 */
    public static int factorial(int n) {
        if      (n <  0) throw new RuntimeException("Underflow error in factorial");
        else if (n > 13) throw new RuntimeException("Overflow error in factorial");
        else if (n < 1) return 1;
        else             return n * factorial(n-1);
    }
    
    /**
	 * 
	 * @param n
	 * @return n!
	 */
    public static long factorial(long n) {
        if      (n <  0) throw new RuntimeException("Underflow error in factorial");
        else if (n > 20) throw new RuntimeException("Overflow error in factorial");
        else if (n < 1) return 1;
        else             return n * factorial(n-1);
    }

    
   
    /**
     * @param d
     * @param e
     * @param function
     * @return
     */
    public static double sum(double i, double n, Function function) {
        double sum = 0;
        while(i<=n)
        {
            
            sum = sum+function.getY(i);
            i++;
        }
        
        return sum;
    }
    
    /**
     * <b><i>!! WARNING !!</i></b> This method only works properly for continuously decreasing or increasing functions. Otherwise it will return only one of the (multiple) Xvalue corresponding to the Yvalue of the integration!!<br><br>
     * The method tries to find the Xvalue for which:<br><br>
     * <i>function(Xvalue)-Yvalue = 0</i>
     * Uses the Newton(-Raphson) method.
     * @param function
     * @param start 
     * 
     * @return InvIntegrated of function for Yvalue
     */
    public static double numericgetXvalue(Function function, double Yvalue, double start)
    {
        double x =  start;
        int SAFE =0;
        while(Math.abs(function.getY(x)-Yvalue)>DefaultPrecision&&SAFE<DefaultRepeats)
        {
            SAFE +=1;
            x = x-(function.getY(x)-Yvalue)/(function.getDerivative(x));
        }
        if(Math.abs(function.getY(x)-Yvalue)>DefaultPrecision)return Double.NaN;
        return x;
    }
    /**
     * <b><i>!! WARNING !!</i></b> This method only works properly in the complete range of X values for continuously decreasing or increasing functions (monotone functions). Otherwise it will return only one of the (multiple) Xvalue corresponding to the Yvalue of the integration!! <br>When the functions has no value of X for which the integration is Y it returns Double.NaN<br><br>
     * The method finds the Xvalue for which:<br><br>
     * <i>function(Xvalue)-Yvalue = 0</i>
     * Uses the Newton(-Raphson) method.
     * 
     * @param function
     * @return InvIntegrated of function for Yvalue
     */
    public static double numericInvIntegrated(Function function, double Yvalue, double start)
    {
    	
        double x =  start;
        int SAFE=0;
        while(Math.abs(function.getIntegrated(x)-Yvalue)>DefaultPrecision&&SAFE<DefaultRepeats)
        {
            SAFE+=1;
            
            if(function.getY(x)==0.0)return Double.POSITIVE_INFINITY;
            x = x-(function.getIntegrated(x)-Yvalue)/(function.getY(x));
        }
        if(Math.abs(function.getIntegrated(x)-Yvalue)>DefaultPrecision) 
        	{
        		System.out.println("point not found for " +function.toString());
        		return Double.NaN;
        	}
        return x;
    }
   
    /**
     * 
     *sets the DefaultPrecision for Pythagoras
     *@param d -- new precision
     *@return p -- old default precision (Default = 10E-10)
     */
    public static double setDefaultPrecision(double d)
    {
        double p = DefaultPrecision;
        DefaultPrecision =d;
        return p;
    }
    /**
     * 
     *sets the DefaultRepeats for Pythagoras
     *@param d -- new precision
     *@return p -- old default precision (Default = 10E-10)
     */
    public static double setDefaultRepeats(double d)
    {
        double p = DefaultRepeats;
        DefaultRepeats = d;
        return p;
    }

    /**
     * @return DefaultPrecision = 1E-9
     */
    public static double getDefaultPrecision() {
        
        return DefaultPrecision;
    }
    /**
     * @return DefaultDecimals = 1E9
     */
    public static double getDefaultDecimals() {
        
        return DefaultDecimals;
    }

    /**
     * 
     * @param x
     * @param i
     * @return exponential sum function for x and i
     */
    public static double expsumf(double x, int i) {
        double sum = 0;
        for(int j =0; j<i;j++)
        {
            sum+=pow(x,j)/factorial(j);
        }
        return sum;
        
    }

    /**
     * Returns the distance between two point using the Pythagorion theorem a<sup>2</sup> + b<sup>2</sup> = c<sup>2</sup>
     * 
     * @param p1
     * @param p2
     */
    public static double distance(Point p1, Point p2) {
        
        return p1.distance(p2);
        
    }
}
