# Supplementary material for: Global elimination of leprosy by 2020: are we
Source: Parasit Vectors. 2015 Oct 22;8:548. doi: 10.1186/s13071-015-1143-4 (PMC4618543; doi:10.1186/s13071-015-1143-4)
Supplement: Additional file 3: — SIMCOLEP model with input files. Zip archive contains: Instruction file, SIMCOLEP model (version 1.4.12), Input files for India, Brazil and Indonesia, Source code, R-script for output. The contents of this zip archive are licensed under the Creative Commons Attribution-NonCommercial-NoDerivatives 4.0 International License. To view a copy of this license, visit http://creativecommons.org/licenses/by-nc-nd/4.0/ or send a letter to Creative Commons, PO Box 1866, Mountain View, CA 94042, USA. By opening Additional file 3, you agree to the aforementioned license. You are free to use and share (copy and redistribute the material in any medium or format) the material contained within Additional File 3 under the following terms: Attribution — You must give appropriate credit, provide a link to the license, and indicate if changes were made. You may do so in any reasonable manner, but not in any way that suggests the licensor endorses you or your use. NonCommercial — You may not use the material for commercial purposes. NoDerivatives — If you remix, transform, or build upon the material, you may not distribute the modified material. [file 13071_2015_1143_MOESM3_ESM.zip › Source code/simcolep/fun2/QDiscreteFunction.java]

/*
 * This file is part of SIMCOLEP, a simulation model developed by the Department of Public Health, 
 * Erasmus MC, University Medical Center Rotterdam, Rotterdam, The Netherlands.
 *
 * This work is licensed under the Creative Commons Attribution-NonCommercial-NoDerivatives 4.0 International License.
 * To view a copy of this license, visit http://creativecommons.org/licenses/by-nc-nd/4.0/ 
 * or send a letter to Creative Commons, PO Box 1866, Mountain View, CA 94042, USA
 *
 * You are free to:
 * Share � copy and redistribute the material in any medium or format
 * Under the following terms:
 * Attribution � You must give appropriate credit, provide a link to the license, and indicate if changes were 
 * made. You may do so in any reasonable manner, but not in any way that suggests the licensor endorses
 * you or your use.
 * NonCommercial � You may not use the material for commercial purposes.
 * NoDerivatives � If you remix, transform, or build upon the material, you may not distribute the modified material.
 */

package simcolep.fun2;

import java.io.Serializable;

import java.util.List;
import java.util.LinkedList;
import java.util.ListIterator;

import simcolep.exceptions.SimulationException;
import simcolep.tools.PN;

/**
 * A table with X and Y values, that can interpolate between the values
 * Important note to this function is that input table should be specified in such a way that
 * the start value is the value that with interpolation is found exactly at that moment. If you want mid-point values calculate them yourselves
 * 
 * The Q because it searches fastre than an simple list implementation as it is a sorted of unbalanced tree
 * 
 * @author ir. E.A.J. Fischer
 * @version 1.0
 */
public class QDiscreteFunction 
			extends Function 
				implements Distributionable,
							DiscreteInputable {
   /**
    * 
    */
	public static final long serialVersionUID = -5709241180125932159L;
    
	/**
 * 
 * Element of a Quick discrete function. The elements form an (unbalanced) tree 
 * 
 * 
 * @author ir E.A.J. Fischer
 * @version 0.1.2 -- Last Modified 21-Dec-2005
 */
private final class QElement implements Serializable
{
	/**
	 * 
	 */
	private static final long serialVersionUID = -8479892549833932518L;
	/**
	 * minimum value
	 */
	double min = Double.NaN;
	/**
	 * maximum value
	 */
	double max = Double.NaN;
	/**
	 * intercept when interpolating
	 */
	double intercept = Double.NaN;
	/**
	 * slope when interpolating
	 */
	double slope = Double.NaN;
	/**
	 * element to the right
	 */
	QElement right = null;
	/**
	 * element to the left
	 */
	QElement left = null;
	/**
	 * boundary between right and left
	 */
	double boundary = 0;

	/**
	 * 
	 * @param left
	 * @param right
	 */
	public QElement(QElement left, QElement right)
	{
		this.right = right;
		this.left = left;
		this.boundary = this.left.getMax();
		
	
	}
	
	/**
	 * 
	 * @param d
	 * @return
	 */
	public double getSlope(double d) {
		
		if(this.right==null && this.left == null)
			return this.slope;
		//left slope
		if(this.right == null)
			return this.left.getSlope(d);
		
		//right slope
		if(this.left == null)
			return this.right.getSlope(d);
		//the right or left side of the boundary
		if(d>this.boundary)
			return this.right.getSlope(d);
		else 
			return this.left.getSlope(d);
	}

	/**
	 * 
	 * @param min
	 * @param max
	 * @param intercept
	 * @param slope
	 */
	public QElement(double min, double max,double intercept, double slope)
	{
		this.min = min;
		this.max = max;
		this.intercept = intercept;
		this.slope = slope;
		
	}

	/**
	 * 
	 * @return max
	 */
	private double getMax() {
		if(this.right==null&&this.left==null)
			{
				return this.max;
			}
		else if(this.right==null)
			{
				return this.left.getMax();
			}
		else return this.right.getMax();
			
		
	}
	/**
	 * Iterpolates between the min and max value using the slope
	 * @param d
	 * @return intercept+(d-this.min)*slope
	 */
	public double get(double d)
	{	
		//if both are null this element is the last of the branch ie. containing data
		if(this.right==null && this.left == null)
			{ 
			if(d>=this.max)
				return intercept;
			else 
				return intercept+(d-this.min)*slope;
			}
		//go left if no right 
		if(this.right == null)
			return this.left.get(d);
		//go right if no left
		if(this.left == null)
			return this.right.get(d);
		//if a choice has to be made between right and left 
		//go right if the value is larger 
		//than the boundary between the two values
		if(d>=this.boundary)
			return this.right.get(d);
		else 
			return this.left.get(d);
	}
	
	
}

	/**
	 * first element of the QDiscreteFunction x to y 
	 */
    private QElement functionXtoY = null;
    /**
     * first element of the QDiscreteFunction y to x 
     */
	private QElement functionYtoX = null;
	/**
	 * input
	 */
	private DiscreteFunctionInput input = null;
	/**
	 * default <b> false</b>
	 */
	private boolean interpolate = false;
	
	/**
	 * cumulative function
	 * 
	 */
	private boolean cum = false;
	/**
	 * 
	 * @param dfi
	 */
	public QDiscreteFunction(DiscreteFunctionInput dfi)
	{
		this.input = dfi;
		this.cum = dfi.isCum();
		setFunction(dfi);
	}
	
	/**
	 * 
	 * @return input
	 */
	public DiscreteFunctionInput getDiscreteFunctionInput()
	{
		return this.input;
	}
	/**
	 * 
	 * @param dfi
	 */
	public DiscreteInputable setFunction(DiscreteFunctionInput dfi)
	{
		if(dfi.isEmpty()) 
			return this;
		
		//set input
		this.input = dfi;
		
		//cumulativei
		this.cum = dfi.isCum();
		
		//set the function either interpolated or not
		if(interpolate)
				return setFunctionInterpolated(dfi);
			else 
				return setFunctionNonInterpolated(dfi);
	}
	/**
	 * 
	 * @param dfi
	 */
	@SuppressWarnings("unchecked")
	private DiscreteInputable setFunctionNonInterpolated(DiscreteFunctionInput dfi) {
//		determine minimum maximum slope and intercept
		//create all entries for the tree
		ListIterator<DiscreteFunctionInputElement> it = dfi.listIterator();
		//temp x to y
		List <QElement> tempXtoY = new LinkedList<QElement>();
				
		//temp y to x
		List<QElement> tempYtoX = new LinkedList<QElement>();
		
		while(it.hasNext())
		{
			DiscreteFunctionInputElement e = it.next();
			DiscreteFunctionInputElement enext;
			if(it.hasNext()) enext = it.next();
			else enext = e;
			DiscreteFunctionInputElement enextnext; 
			if(it.hasNext()) enextnext = it.next();
			else enextnext = enext;
			
			//entries for the xtoy function
			double qmin = e.min; 
			double qmax = enext.min;
			double qintercept = e.value;
			double qslope = 0;
		
			QElement q = new QElement(qmin, qmax, qintercept, qslope);
			tempXtoY.add(q);
			
			//entry for the y to x function
			double miny = e.value;
			double maxy = enext.value;
			double intercepty = enext.min;
			
			
			QElement qy = new QElement(miny,maxy,intercepty,0);
			tempYtoX.add(qy);
			
			//wind back
			if(!e.equals(enext)){it.previous();}
			if(!enext.equals(enextnext)){it.previous();}
			
		}
		
		//create the tree for x to y
		while(tempXtoY.size()!=1)
		{
			List list = new LinkedList();
			ListIterator<QElement> qit = tempXtoY.listIterator(); 
			while(qit.hasNext())
			{
				QElement left = qit.next();
				QElement right = null;
				if(qit.hasNext()) right = qit.next();
				QElement q = new QElement(left, right);
				list.add(q);
			}
			tempXtoY = list;
		}
		this.functionXtoY = tempXtoY.get(0);
		
		//create the tree for y to x
		while(tempYtoX.size()!=1)
		{
			List list = new LinkedList();
			ListIterator<QElement> qit = tempYtoX.listIterator(); 
			while(qit.hasNext())
			{
				QElement left = qit.next();
				QElement right = null;
				if(qit.hasNext()) right = qit.next();
				QElement q = new QElement(left, right);
				list.add(q);
			}
			tempYtoX = list;
		}
		
		this.functionYtoX = tempYtoX.get(0);
		
		return this;
		
	}

	/**
	 * 
	 *
	 */
	public QDiscreteFunction()
	{
		
	}
	
	/**
	 * The entries should be given in ascending order for both x and y! Only cumulative distributions are accepted
	 * @param dfi
	 */
	@SuppressWarnings("unchecked")
	private DiscreteInputable setFunctionInterpolated(DiscreteFunctionInput dfi)
	{
		
		if(dfi.isEmpty())
			return this;
		
		//determine minimum maximum slope and intercept
		//create all entries for the tree
		ListIterator<DiscreteFunctionInputElement> it = dfi.listIterator();
		//temp x to y
		List <QElement> tempXtoY = new LinkedList<QElement>();
				
		//temp y to x
		List<QElement> tempYtoX = new LinkedList<QElement>();
		
		//minumum of the element
		double qmin= 0.0;
		//maximum of an element
		double qmax =0.0;
		//minimum of y of an element
		double miny = 0.0;
		//maximum of y of an element	
		double maxy  =0.0;
		
		//iterate the list of discrete input elements
		while(it.hasNext())
		{
			//first in line
			DiscreteFunctionInputElement e = it.next();
			//second in line  
			DiscreteFunctionInputElement enext;
			if(it.hasNext()) //if present
				enext = it.next();
			else //else the first === second 
				enext = e;
			//thrid in line
			DiscreteFunctionInputElement enextnext; 
			if(it.hasNext())//if present 
				enextnext = it.next();
			else//else second in line 
				enextnext = enext;
			//first entry this starts assuming that x = 0 
			if(tempXtoY.isEmpty())
			{
				//midpoint of X value
				qmax = enext.min;
				//intercept wit Y -axis
				double qintercept = e.min;
				//slope 
				double qslope = (enext.value)/(qmax-qmin);
				//create the element
				QElement q = new QElement(qmin, qmax, qintercept, qslope);
				tempXtoY.add(q);
				
				//entry for the y to x function
				miny = e.value;
				maxy = enext.value;
				double intercepty = (qmin);
				double yslope = 1/qslope;
				//prevent dividing by zero
				if(qslope==0)
					yslope = 0;
				
				//create the inverse element
				QElement qy = new QElement(miny,maxy,intercepty,yslope);
				tempYtoX.add(qy);
				
				qmin = qmax;
				miny = maxy;
				
			}
			//entries for the xtoy function
			qmax = enext.min;
			double qintercept = e.value;
			double qslope = (enext.value-e.value)/(qmax-qmin);
			if(qmax == qmin) 
				qslope = (enext.value-e.value);
			//create an element with minimum, maximum X values an intercept at qmin and a slope
			QElement q = new QElement(qmin, qmax, qintercept, qslope);
			//add to the temporary list
			tempXtoY.add(q);
			
			//entry for the y to x function
			miny = e.value;
			maxy = enext.value;
			double intercepty = qmin;
			double slopey = 1/qslope;
			if(Double.isInfinite(slopey))
				slopey = 0;
			//create an element that is the inverse of the X tot Y element
			QElement qy = new QElement(miny,maxy,intercepty,slopey);
			//add to the temporary list
			tempYtoX.add(qy);
			
			//wind back
			if(!e.equals(enext))//second in line
				it.previous();
			if(!enext.equals(enextnext))//third in line
				it.previous();
			
			//set new values
			qmin = qmax;
			
			miny = maxy;
		}
		
		//create the tree for x to y
		while(tempXtoY.size()!=1)
		{
			List list = new LinkedList();
			ListIterator<QElement> qit = tempXtoY.listIterator(); 
			while(qit.hasNext())
			{
				QElement left = qit.next();
				QElement right = null;
				if(qit.hasNext()) right = qit.next();
				QElement q = new QElement(left, right);
				list.add(q);
			}
			tempXtoY = list;
		}
		this.functionXtoY = tempXtoY.get(0);
		
		//create the tree for y to x
		while(tempYtoX.size()!=1)
		{
			List list = new LinkedList();
			ListIterator<QElement> qit = tempYtoX.listIterator(); 
			while(qit.hasNext())
			{
				QElement left = qit.next();
				QElement right = null;
				if(qit.hasNext()) right = qit.next();
				QElement q = new QElement(left, right);
				list.add(q);
			}
			tempYtoX = list;
		}
		
		this.functionYtoX = tempYtoX.get(0);
		
		return this;
	}
	@Override
	public void changeParameter(String name, double value) {
		throw new IllegalArgumentException("don't change it!");

	}

	@Override
	public double getY(double X) {
		return this.functionXtoY.get(X);
	}

	@Override
	public double getX(double Y) {
		return this.functionYtoX.get(Y);
	}

	@Override
	public double getDerivative(double X) {
		
		return this.functionXtoY.getSlope(X);
	}

	@Override
	public double getIntegrated(double X) {
		throw new SimulationException(SimulationException.NOTIMPLEMENTED);
	}

	@Override
	public double getInvIntegrated(double Y) {
		throw new SimulationException(SimulationException.NOTIMPLEMENTED);
	}

	@Override
	public Function clone() {
		throw new SimulationException(SimulationException.NOTIMPLEMENTED);
	}
	
	/**
     * @see simcolep.fun2.Distributionable#drawX(double[])
     */
	public double drawX(double v) {
		//only cumulative functions can be used to have a correct from y to x draw methiod
		if(!cum)
			throw new IllegalArgumentException("Function is not cumulative!");
		
		return this.getX(v);
	}
    /**
     * @see simcolep.fun2.Distributionable#drawX(double[])
     */
	public double drawX(double[] v) {
		//only cumulative functions can be used to have a correct from y to x draw methiod
		if(!cum)
			throw new IllegalArgumentException("Function is not cumulative!");
		
		return this.drawX(v[0]);
	}

	

	 /**
     * @see simcolep.fun2.Distributionable#drawXconditional(double, double)
     */
    public double drawXconditional(double[] v) {
        double[] newY = {
        	getF(new double[]{v[1]})+v[0]*(1-getF(new double[]{v[1]}))};
        return drawX(newY);

    }
	/**
	 * 
	 * @return mean
	 */
	public double mean() {
		
		return this.getX(0.5);
	}

	/**
	 * Change interpolation of this function off or on
	 * 
	 * @param interpolate
	 */
	public void interpolate(boolean interpolate) {
		
		this.interpolate = interpolate;
		//if the function was already set change it
		if(input!=null)
			this.setFunction(this.input);
		
	}
	
    @Override
    public boolean equalsFunction(Function f) {
        if(!f.getClass().equals(this.getClass()))
        	return false;
       // otherwise return true for all functions
        return true;
    }
  

    /**
     * 
     * @see java.lang.Object#toString()
     */
    public String toString()
    {
    	
    	StringBuffer StrBf = new StringBuffer(this.getName()+
        		" cumulative: "+ this.cum 
        		+Function.TAB+"interpolate: " + this.interpolate );
    	
    	for(DiscreteFunctionInputElement oe : this.input)
    	{
    		StrBf.append(PN.LINESEPARATOR+PN.TAB+oe.toString());
    	}
    	
    	return StrBf.toString();
    	
    }
    @Override
	public int inputGroup() {
			return Function.DISCRETE_FUNCTION_INPUT;
	}
	/**
	 * @see simcolep.fun2.Distributionable#getF(double)
	 */
	public double getF(double d) {
		return this.getY(d);
	}
    /**
	 * @see simcolep.fun2.Distributionable#getF(double)
	 */
	public double getF(double[] d) {
		return this.getY(d[0]);
	}
}
