# Supplementary material for: Global elimination of leprosy by 2020: are we
Source: Parasit Vectors. 2015 Oct 22;8:548. doi: 10.1186/s13071-015-1143-4 (PMC4618543; doi:10.1186/s13071-015-1143-4)
Supplement: Additional file 3: — SIMCOLEP model with input files. Zip archive contains: Instruction file, SIMCOLEP model (version 1.4.12), Input files for India, Brazil and Indonesia, Source code, R-script for output. The contents of this zip archive are licensed under the Creative Commons Attribution-NonCommercial-NoDerivatives 4.0 International License. To view a copy of this license, visit http://creativecommons.org/licenses/by-nc-nd/4.0/ or send a letter to Creative Commons, PO Box 1866, Mountain View, CA 94042, USA. By opening Additional file 3, you agree to the aforementioned license. You are free to use and share (copy and redistribute the material in any medium or format) the material contained within Additional File 3 under the following terms: Attribution — You must give appropriate credit, provide a link to the license, and indicate if changes were made. You may do so in any reasonable manner, but not in any way that suggests the licensor endorses you or your use. NonCommercial — You may not use the material for commercial purposes. NoDerivatives — If you remix, transform, or build upon the material, you may not distribute the modified material. [file 13071_2015_1143_MOESM3_ESM.zip › Source code/simcolep/fun2/QFraction.java]

/*
 * This file is part of SIMCOLEP, a simulation model developed by the Department of Public Health, 
 * Erasmus MC, University Medical Center Rotterdam, Rotterdam, The Netherlands.
 *
 * This work is licensed under the Creative Commons Attribution-NonCommercial-NoDerivatives 4.0 International License.
 * To view a copy of this license, visit http://creativecommons.org/licenses/by-nc-nd/4.0/ 
 * or send a letter to Creative Commons, PO Box 1866, Mountain View, CA 94042, USA
 *
 * You are free to:
 * Share — copy and redistribute the material in any medium or format
 * Under the following terms:
 * Attribution — You must give appropriate credit, provide a link to the license, and indicate if changes were 
 * made. You may do so in any reasonable manner, but not in any way that suggests the licensor endorses
 * you or your use.
 * NonCommercial — You may not use the material for commercial purposes.
 * NoDerivatives — If you remix, transform, or build upon the material, you may not distribute the modified material.
 */

/*
 * Created on 6-jul-2005
 *
 *
 */
package simcolep.fun2;

import java.util.ListIterator;

/**
 * A function to draw from a set of fractions
 * 
 * @author ir. E.A.J. Fischer
 *@version 0.1.1 -- Last Modified: 6-jul-2005
 */
public final class QFraction 
			extends QDiscreteFunction 
			implements DiscreteInputable{
    /**
	 * 
	 */
	private static final long serialVersionUID = 
		526749785322958337L;
	
	/**
	 *  method modifies the function after given input sothat the function becomes cumulative
	 *  
	 */
	private static DiscreteFunctionInput modifyFunction(DiscreteFunctionInput function) {
	   //there is a slight inconvenience in QDiscreteFunction that one using it as distibrution 
		//should always add a first value that is 0.0 
		//For fractions we can do this automatically
		
		function.addFirst(new DiscreteFunctionInputElement(0, 0));
		
		if(function.isCum())
	    	return (DiscreteFunctionInput)function.clone();
		
		double next = 0.0;
	  
	    ListIterator<DiscreteFunctionInputElement> it = 
	    	function.listIterator();	
	    while(it.hasNext())
	    {
	        
	        //current element
	        DiscreteFunctionInputElement el = 
	        	(DiscreteFunctionInputElement)it.next();
	        //determine the value of the NEXT element
	        next += el.value;
	        //set the current el
	        el.value = next;
	        
	    }
	    
	    function.setCum(true);
	        
	    return (DiscreteFunctionInput)function.clone();
	  }

	/**
	 * 
	 * @param fractions
	 * @return discrete function input with these fractions
	 */
	private static DiscreteFunctionInput createInput(double[][]fractions)
	{
	    DiscreteFunctionInput function = 
	    	new DiscreteFunctionInput(true, null);
	    for(int x =0; x< fractions.length;x++)
	    {
	        function.add(
	        		new DiscreteFunctionInputElement(fractions[x][0],fractions[x][1]));
	    }
	    return function;
	}

	/**
     * @param function
     */
    public QFraction(DiscreteFunctionInput function) {
       super(modifyFunction(function));
       super.interpolate(false);
         }
    
    /**
     * 
     * @param fractions
     */
    public QFraction(double[][] fractions)
    {
        super(modifyFunction(createInput(fractions)));
        super.interpolate(false);
        
        
        
    }
    
  
	@Override
    public DiscreteInputable setFunction(DiscreteFunctionInput dfi)
    {
        return 
        	super.setFunction(modifyFunction(dfi));
        
    }
    
    /**
     * 
     *
     */
    public QFraction()
    {
    	
    }
    
   
    
   
	
	
}
    
    
