# Supplementary material for: Global elimination of leprosy by 2020: are we
Source: Parasit Vectors. 2015 Oct 22;8:548. doi: 10.1186/s13071-015-1143-4 (PMC4618543; doi:10.1186/s13071-015-1143-4)
Supplement: Additional file 3: — SIMCOLEP model with input files. Zip archive contains: Instruction file, SIMCOLEP model (version 1.4.12), Input files for India, Brazil and Indonesia, Source code, R-script for output. The contents of this zip archive are licensed under the Creative Commons Attribution-NonCommercial-NoDerivatives 4.0 International License. To view a copy of this license, visit http://creativecommons.org/licenses/by-nc-nd/4.0/ or send a letter to Creative Commons, PO Box 1866, Mountain View, CA 94042, USA. By opening Additional file 3, you agree to the aforementioned license. You are free to use and share (copy and redistribute the material in any medium or format) the material contained within Additional File 3 under the following terms: Attribution — You must give appropriate credit, provide a link to the license, and indicate if changes were made. You may do so in any reasonable manner, but not in any way that suggests the licensor endorses you or your use. NonCommercial — You may not use the material for commercial purposes. NoDerivatives — If you remix, transform, or build upon the material, you may not distribute the modified material. [file 13071_2015_1143_MOESM3_ESM.zip › Source code/simcolep/fun2/Quadratic.java]

/*
 * This file is part of SIMCOLEP, a simulation model developed by the Department of Public Health, 
 * Erasmus MC, University Medical Center Rotterdam, Rotterdam, The Netherlands.
 *
 * This work is licensed under the Creative Commons Attribution-NonCommercial-NoDerivatives 4.0 International License.
 * To view a copy of this license, visit http://creativecommons.org/licenses/by-nc-nd/4.0/ 
 * or send a letter to Creative Commons, PO Box 1866, Mountain View, CA 94042, USA
 *
 * You are free to:
 * Share — copy and redistribute the material in any medium or format
 * Under the following terms:
 * Attribution — You must give appropriate credit, provide a link to the license, and indicate if changes were 
 * made. You may do so in any reasonable manner, but not in any way that suggests the licensor endorses
 * you or your use.
 * NonCommercial — You may not use the material for commercial purposes.
 * NoDerivatives — If you remix, transform, or build upon the material, you may not distribute the modified material.
 */

/*
 * Created on 24-Nov-2004
 *
 *
 */
package simcolep.fun2;


/**
 * Quadratic Function given by:
 * <br></br>
 * <i><b>Y</b> = a*<b>X</b><sup>2</sup> +b*<b>X</b>+c</i>
 * 
 * @author ir E.A.J.Fischer
 * @version 0.1.1 -- created 24 november 2004
 *
 * 
 */
public final class Quadratic 
				extends ContinuousFunction 
							{

    /**
	 * 
	 */
	private static final long serialVersionUID = 
		8605553317216577863L;

	
    
	/**
	 * 
	 */
	protected double a = 1;
	/**
	 * 
	 */
	protected double b = 0;
	/**
	 * 
	 */
	protected double c = 0;
	
	/**
	 * default values:
	 * <ul>	
	 * <li>a =1
	 * <li>b = 0
	 *<li>c = 0
	 *</ul>
	 */
	public Quadratic() {
		
	}
	
	/**
	 * default values:
	 * <ul>	
	 * <li>b = 0
	 * 
	 *<li>c = 0
	 *</ul>
	 *@param b
	 */
	public Quadratic(double a)
	{
		this.a = a;
	}
	
	/**
	 * default values:
	 * <ul>	
	 * 
	 *<li>c = 0
	 *</ul>
	 *@param a
	 *@param b
	 */
	public Quadratic(double a, double b)
	{
		this.a = a;
		this.b = b;
	}

	/**
	 * 
	 * @param a
	 * @param b
	 * @param c
 	*/	
	public Quadratic(double a, double b, double c)
	{
		this.a = a;
		this.b = b;
		this.c = c;
	}
	
	/**
	 * 
	 * @param cfi
	 */
	public Quadratic(ContinuousFunctionInput cfi) 
	{
		super();
		setFunction(cfi);
	}
	
	/**
	 * @param name
	 * @param value
	 * @see simcolep.fun2.ContinuousFunction#changeParameter(String, double)
	 */
	public void changeParameter(String name, double value)
	{
		if(name.equals("a")){
			this.a = value;
		}else if(name.equals("b"))
		{
			this.b = value;
		}else if(name.equals("c"))
		{
			this.c = value;
		}else if(name.equalsIgnoreCase("N0"))
        {
            this.c = value;
        }else throw new IllegalArgumentException("unknown parameter: " + name);
	}
	
	/**
	 * @param cfi
	 * @see simcolep.fun2.ContinuousFunction#setFunction(ContinuousFunctionInput)
	 */
	public void setFunction(ContinuousFunctionInput cfi)
	{
		this.a = cfi.getParameter("a").doubleValue();
		this.b = cfi.getParameter("b").doubleValue();
		this.c = cfi.getParameter("c").doubleValue();
	}
	
	
	/** 
	 *<i>	Y = a*X<sup>2</sup> + b*X + c</i> 
	 * @see simcolep.fun2.Function#getY(double)
	 */
	public double getY(double X) 
	{
		return this.a*Math.pow(X,2)+this.b*X+c;	
		
	}

	

	/** 
	 *Gives the Xvalue that is positive and the closest to 0 or the closest to zero when both are positive or negative.
	 *with:<br>
	 *<i>Xvalue = <sup>1</sup>/<sub>2*a</sub>*(-b+/-sqrt(b^2 - 4ac + 4ay)))<i>
	 * @see simcolep.fun2.Function#getX(double)
	 */
	public double getX(double y) {
		double[] x = getXvalues(y);
		if(x[0]>= 0 && x[1]<=0)
			return x[0];
		if(x[0]<=0 && x[1]>=0)
			return x[1];
		if(x[0]<=0 && x[1]<=0)
			return Math.max(x[0], x[1]);
		if(x[0]>=0 && x[1]>=0)
			return Math.min(x[0], x[1]);
		return Double.NaN;
		 
	}

	/**
	 * 
	 * @param Yvalue
	 * @return
	 */
	public double[]getXvalues(double Y)
	{ 	double[] x = new double[2];
		x[0] = (1/(2*this.a))*(-this.b+Math.sqrt(Math.pow(this.b,2)-4*this.a*this.c+4*this.a*Y));
		x[1] = (1/(2*this.a))*(-this.b-Math.sqrt(Math.pow(this.b,2)-4*this.a*this.c+4*this.a*Y));
		return x;
	}
	
	/**
	 * 
	 */
	public double getXmax()
	{
		return super.getXmax();
	}
	/** 
	 * @see simcolep.fun2.RateFunctionable#getMax()
	 */
	public double getMax() {
		if (this.b > 0)
		{
			return Double.POSITIVE_INFINITY;
		} else if (this.b == 0)
		{
			return a;
		} else if (this.b < 0)
		{
			return getY(this.c);
		}
		
		
		return 0;
	}
	
	/**
	 * 
	 * @return nullpoints <br>
	 * i.e.<i> Y = 0.0</i>
	 */
	public double[] getNullPoints()
	{
		double[] nullpoint = {0.0,0.0}; 
		if (this.b > 0.0 && this.a > 0.0)
		{
		    nullpoint[0] = Double.NaN;
		    nullpoint[1] = Double.NaN;
			return nullpoint;
		}else
		{
			nullpoint[0] = (this.c-Math.sqrt(((0-this.a)/(this.b))));
			nullpoint[1] = (this.c+Math.sqrt(((0-this.a)/(this.b))));
			return nullpoint;
		}
		
	}

	/**
	 * @param x
	 * @return 2*a*X+b
	 * @see simcolep.fun2.Function#getDerivative(double)
	 */
	public double getDerivative(double X) {
		
		return 2.0*this.a*X+this.b;
	}

	/**
	 * @param x
	 * @return 1/3 * a*Xvalue^3+1/2*b*Xvalue^2+c*x
	 * @see simcolep.fun2.Function#getIntegrated(double)
	 */
	public double getIntegrated(double X) {
		
		return (1.0/3.0)*this.a*Math.pow(X,3)+(1.0/2.0)*this.b*Math.pow(X,2)+this.c*X;
	}

	/**
	 * Returning the Xvalue that is <b>NOT</b> a complex number 
	 * @param y
	 * @return the non-complex Xvalue
	 * @see simcolep.fun2.Function#getInvIntegrated(double)
	 */
	public double getInvIntegrated(double Y) {
		
		double Xvalue =0.0;
		if(Y == 0)return Xvalue;
		else {
			Xvalue = (1.0/(6.0*this.a))*((-3.0*this.b+9.0*(Pythagoras.pow(this.b,2)-4*this.a*this.c))/Pythagoras.pow(-27*Pythagoras.pow(this.b,3.0)+162.0*this.a*this.b*this.c+324*Pythagoras.pow(this.a,2.0)*Y+Math.sqrt(Pythagoras.pow(-9*Pythagoras.pow(this.b,2)+36*this.a*this.c,3)+729*(Pythagoras.pow(this.b,3)-6*this.a*this.b*this.c-12*Pythagoras.pow(this.a*Y,2.0))),(1.0/3.0))+Pythagoras.pow(-27.0*Pythagoras.pow(this.b,3.0)+162*this.a*this.b*this.c+324*(Pythagoras.pow(this.a,2.0)*Y)+Math.sqrt(Pythagoras.pow(-9*Pythagoras.pow(this.b,2.0)+36*this.a*this.c,3.0)+729*(Pythagoras.pow(this.b,3.0)-6*this.a*this.b*this.c-12.0*Pythagoras.pow(this.a*Y,2.0))),(1.0/3.0)));
				return Xvalue;
		}
		
		
	}

	/* (non-Javadoc)
	 * @see simcolep.fun2.ContinuousFunction#getParameter(java.lang.String)
	 */
	public double getParameter(String name) {
		if(name.equalsIgnoreCase("a"))return this.a;
		if(name.equalsIgnoreCase("b"))return this.b;
		if(name.equalsIgnoreCase("c"))return this.c;
		return Double.NaN;
	}

    /**
     * @see simcolep.fun2.Distributionable#mean()
     */
    public double mean() {
        
        return Double.NaN;
    }

    @Override
    public Quadratic clone() {
        return new Quadratic(this.a,this.b, this.c);
    }

    @Override
    public boolean equalsFunction(Function f) {
        if(!f.getClass().equals(this.getClass()))return false;
        Quadratic qf = (Quadratic)f;
        
        return (Math.abs(this.a-qf.a)<Pythagoras.getDefaultPrecision()&&Math.abs(this.b - qf.b)<Pythagoras.getDefaultPrecision()&&Math.abs(this.c - qf.c)<Pythagoras.getDefaultPrecision());
    }

   

}
