# Supplementary material for: Global elimination of leprosy by 2020: are we
Source: Parasit Vectors. 2015 Oct 22;8:548. doi: 10.1186/s13071-015-1143-4 (PMC4618543; doi:10.1186/s13071-015-1143-4)
Supplement: Additional file 3: — SIMCOLEP model with input files. Zip archive contains: Instruction file, SIMCOLEP model (version 1.4.12), Input files for India, Brazil and Indonesia, Source code, R-script for output. The contents of this zip archive are licensed under the Creative Commons Attribution-NonCommercial-NoDerivatives 4.0 International License. To view a copy of this license, visit http://creativecommons.org/licenses/by-nc-nd/4.0/ or send a letter to Creative Commons, PO Box 1866, Mountain View, CA 94042, USA. By opening Additional file 3, you agree to the aforementioned license. You are free to use and share (copy and redistribute the material in any medium or format) the material contained within Additional File 3 under the following terms: Attribution — You must give appropriate credit, provide a link to the license, and indicate if changes were made. You may do so in any reasonable manner, but not in any way that suggests the licensor endorses you or your use. NonCommercial — You may not use the material for commercial purposes. NoDerivatives — If you remix, transform, or build upon the material, you may not distribute the modified material. [file 13071_2015_1143_MOESM3_ESM.zip › Source code/simcolep/fun2/Triangular.java]

/*
 * This file is part of SIMCOLEP, a simulation model developed by the Department of Public Health, 
 * Erasmus MC, University Medical Center Rotterdam, Rotterdam, The Netherlands.
 *
 * This work is licensed under the Creative Commons Attribution-NonCommercial-NoDerivatives 4.0 International License.
 * To view a copy of this license, visit http://creativecommons.org/licenses/by-nc-nd/4.0/ 
 * or send a letter to Creative Commons, PO Box 1866, Mountain View, CA 94042, USA
 *
 * You are free to:
 * Share � copy and redistribute the material in any medium or format
 * Under the following terms:
 * Attribution � You must give appropriate credit, provide a link to the license, and indicate if changes were 
 * made. You may do so in any reasonable manner, but not in any way that suggests the licensor endorses
 * you or your use.
 * NonCommercial � You may not use the material for commercial purposes.
 * NoDerivatives � If you remix, transform, or build upon the material, you may not distribute the modified material.
 */
package simcolep.fun2;

/**
 * <i>f(x) =
 * <li> 0 if x < start
 * <li> area * 2 *(x-start)/((end-start)*(max-start)) if start <= x <= max
 * <li> area* 2*(end-x))/((end-start)*(end-max)) if max< x<=end
 * <li> 0 of x > end  
 * </i>
 * @author ir E.A.J.Fischer
 * @version 0.1.1 -- Last Modified 29-04-05
 * 
 */
public final class Triangular 
			extends ContinuousFunction 
					implements Distributionable{
	
	/**
	 * 
	 */
	private static final long serialVersionUID = 
		-9008691796883536753L;
	/**start of the triangle*/
	protected double start=0;
	/**end of the triangle*/
	protected double end=0;
	/**area underneath the triangle*/
	protected double area =1.0;
	/**x value where the peek of the triangle is*/
	protected double max =0;	
	/**
	 * Method Triangular
	 *
	 *
	 * @param start
	 * @param end
	 * @param max <br>
	 * <b>area</b> = default = 1.0
	 *
	 */
	public Triangular(double start, double end,	double max) 
	{
		this.start = start;
		this.end = end;
		this.area = 1.0;
		this.max = max;
	}
/**
	 *
	 *For an area under the function of more than one use this constructor
	 *which is for RateFunctions usefull for example birthrate
	 *(e.g. not 1 child in life time)
	 *
	 * @param start
	 * @param end
	 * @param area 
	 * @param max
	 *
	 */
	public Triangular(double start, double end, double max, 
			double area) {
		this.start = start;
		this.end = end;
		this.area = area;
		this.max = max;
	}
	
	/**
	 *
	 *
	 * @param cfi
	 *
	 */
	public Triangular(ContinuousFunctionInput cfi) {
		setFunction(cfi);
	}
	/**
	 *
	 *
	 */
	public Triangular() {
		
	}

	/**
	 * @param cfi
	 * @see ContinuousFunction#setFunction(ContinuousFunctionInput)
	 */
	public void setFunction(ContinuousFunctionInput cfi)
	{
		this.start = cfi.getParameter("start").doubleValue();
		this.end = cfi.getParameter("end").doubleValue();
		this.max = cfi.getParameter("max").doubleValue();
		if(cfi.getParameter("area")!=null)
		{
			this.area = cfi.getParameter("area").doubleValue();
		}
	}
	
	/**
	 * @param name
	 * @param value
	 * 
	 * @see ContinuousFunction#changeParameter(String, double)
	 */
	public void changeParameter(String name, double value)
	{
		if(name.equals("start")){
			this.start = value;
		}else if(name.equals("end"))
		{
			this.end = value;
		}else if(name.equals("max"))
		{
			this.max = value;
		}else if(name.equals("area"))
		{
			this.area = value;
		}else if(name.equalsIgnoreCase("N0"))
        {
            return;
        }else 
        	throw new IllegalArgumentException("unknown parameter: " + name);
	}
	/**
	 * 
	 * @param name
	 * @return parameter value
	 */
	public double getParameter(String name)
	{
		if(name.equalsIgnoreCase("start"))
		{
			return this.start;
		}else if(name.equalsIgnoreCase("end"))
		{
			return this.end;
		}else if(name.equalsIgnoreCase("max"))
		{
			return this.max;
		}else if (name.equalsIgnoreCase("area"))
		{
			return this.area;
		}else{throw new IllegalArgumentException("parameter not found");}
	}
	

	/**
	 * @param X
	 *
	 * @return Yvalue
	 * 
	 *@see Function#getY(double)
	 */
	public double getY(double X) 
	{
		double Yvalue = 0.0;
		if(X >= this.start && X <= this.end)
		{
			if (X > this.max)
		{
			Yvalue = this.area*( (2*(this.end-X))/((this.end-this.start)*(this.end-this.max)));
		} else if (X ==this.max)
		{
			Yvalue = getMax();
		} else if (X < this.max)
		{
			Yvalue = this.area*((2*(X-this.start))/((this.end-this.start)*(this.max-this.start)));
		} } else{Yvalue = 0.0;}
		return Yvalue;
	}

	/**
	 *
	 *
	 * @param Y
	 *
	 * @return Xvalue
	 *
	 *@see Function#getX(double)
	 */
	public double getX(double Y) {
		if (Y > getMax())
		{
			return (0.5*area*Y*(this.end-this.start)*(this.end-this.max));
		} else if (Y == getMax())
		{
			return this.max;
		} else if (Y < getMax())
		{
			return (this.start + (0.5/area)*Y*(this.end+this.start)*(this.max-this.start)); 
		}
		return Double.POSITIVE_INFINITY;

	}

	 /**
	 * Sets area to 1 during the use of this method
	 * 
	 * @return getInvIntegrated(y)
	 * 
	 * @see simcolep.fun2.Distributionable#drawX(double)
	 */
	public double drawX(double y) {
	    double local_area = this.area;
	    this.area = 1;
	    double x = getInvIntegrated(y);
	    this.area = local_area;
	    return x;
	}
	
	/**
	 * Sets area to 1 during the use of this method
	 * 
	 * @return getInvIntegrated(y)
	 * 
	 * @see simcolep.fun2.Distributionable#drawX(double)
	 */
	public double drawX(double[] y) {
	    return this.drawX(y[0]);
	}
	/**
     * @see simcolep.fun2.Distributionable#drawXconditional(double, double)
     */
    public double drawXconditional(double[] v) {
    	double[] newY = {
        	getF(new double[]{v[1]})+v[0]*(1-getF(new double[]{v[1]}))};
        return drawX(newY);

    }
	/**
	 * 
	 * @return maximum
	 */
	public double getMax()
	{
		double maximum = this.area*(2/(this.end-this.start));
		return maximum;	
	}
	/**
	 * @param x
	 * @return slope for that Xvalue
	 * @see simcolep.fun2.Function#getDerivative(double)
	 */
	public double getDerivative(double x) {
		if(x<this.start||x>this.end)return 0.0;
		if(x<this.max) return this.getY(this.max)/(this.max-this.start);
		if(x>this.max)return -this.getY(this.max)/(this.end-this.max);
		return 0;
	}
	/**
	 * @param x
	 * @return the integration from 0 to Xvalue
	 * @see simcolep.fun2.Function#getIntegrated(double)
	 */
	public double getIntegrated(double x) {
		if(x<this.start) 
		{
			return 0.0;
		}
		else if(x>=this.start&&x<=this.max)
		{
			return 0.5*this.getY(x)*(x-this.start);
		}else if(x>=this.max&&x<this.end)
		{
			return this.area-0.5*this.getY(x)*(this.end-x);
		}else if(x>=this.end) 
		{
			return this.area;
		}
		return Double.NaN;
	}
	/**
	 * @param y
	 * @return the Xvalue for which the integration from 0 to this Xvalue is Yvalue
	 * @see simcolep.fun2.Function#getInvIntegrated(double)
	 */
	public double getInvIntegrated(double y) {
		if(y <0) return Double.NaN;
		else if (y>this.area) return Double.POSITIVE_INFINITY;
		else if (y<=this.getY(this.max))
		{
			return this.start + Math.sqrt((this.end-this.start)*(this.max-this.start)*y/this.area);
		}else if(y> this.getY(this.max)&& y<this.area)
		{
			return this.end - Math.sqrt((1-(y/this.area))*((this.end-this.start)*(this.end-this.max)));
		}else return this.end;
	}
	

    /**
     * @return start+max+end *(1/3) 
     * @see simcolep.fun2.Distributionable#mean()
     */
    public double mean() {
       
        return (1/3)*(this.start+this.max+this.end);
    }
    
    @Override
    public Triangular clone() {
        
        return new Triangular(this.start,this.end,this.max,this.area);
    }
    
    @Override
    public boolean equalsFunction(Function f) {
        if(!this.getClass().equals(f.getClass()))return false;
        Triangular td =(Triangular)f;
        return (Math.abs(this.area-td.area)<Pythagoras.getDefaultPrecision()&&Math.abs(this.end-td.end)<Pythagoras.getDefaultPrecision()&&Math.abs(this.max-td.max)<Pythagoras.getDefaultPrecision()&&Math.abs(this.start-td.start)<Pythagoras.getDefaultPrecision());
    }
   
    /**
     * @see simcolep.fun2.Distributionable#getF(double)
     */
	public double getF(double d) {
		return this.getIntegrated(d);
	}
    /**
     * @see simcolep.fun2.Distributionable#getF(double)
     */
	public double getF(double[] d) {
		return this.getIntegrated(d[0]);
	}
}
