# Supplementary material for: Global elimination of leprosy by 2020: are we
Source: Parasit Vectors. 2015 Oct 22;8:548. doi: 10.1186/s13071-015-1143-4 (PMC4618543; doi:10.1186/s13071-015-1143-4)
Supplement: Additional file 3: — SIMCOLEP model with input files. Zip archive contains: Instruction file, SIMCOLEP model (version 1.4.12), Input files for India, Brazil and Indonesia, Source code, R-script for output. The contents of this zip archive are licensed under the Creative Commons Attribution-NonCommercial-NoDerivatives 4.0 International License. To view a copy of this license, visit http://creativecommons.org/licenses/by-nc-nd/4.0/ or send a letter to Creative Commons, PO Box 1866, Mountain View, CA 94042, USA. By opening Additional file 3, you agree to the aforementioned license. You are free to use and share (copy and redistribute the material in any medium or format) the material contained within Additional File 3 under the following terms: Attribution — You must give appropriate credit, provide a link to the license, and indicate if changes were made. You may do so in any reasonable manner, but not in any way that suggests the licensor endorses you or your use. NonCommercial — You may not use the material for commercial purposes. NoDerivatives — If you remix, transform, or build upon the material, you may not distribute the modified material. [file 13071_2015_1143_MOESM3_ESM.zip › Source code/simcolep/fun2/Uniform.java]

/*
 * This file is part of SIMCOLEP, a simulation model developed by the Department of Public Health, 
 * Erasmus MC, University Medical Center Rotterdam, Rotterdam, The Netherlands.
 *
 * This work is licensed under the Creative Commons Attribution-NonCommercial-NoDerivatives 4.0 International License.
 * To view a copy of this license, visit http://creativecommons.org/licenses/by-nc-nd/4.0/ 
 * or send a letter to Creative Commons, PO Box 1866, Mountain View, CA 94042, USA
 *
 * You are free to:
 * Share — copy and redistribute the material in any medium or format
 * Under the following terms:
 * Attribution — You must give appropriate credit, provide a link to the license, and indicate if changes were 
 * made. You may do so in any reasonable manner, but not in any way that suggests the licensor endorses
 * you or your use.
 * NonCommercial — You may not use the material for commercial purposes.
 * NoDerivatives — If you remix, transform, or build upon the material, you may not distribute the modified material.
 */

/*
 * Created on 19-Nov-2004
 *
 */
package simcolep.fun2;

/**
 * <i>Y = Yvalue for X =[min, max]</i>
 * @default <i>min = -infinity, max = infinity</i>
 * 
 * @author ir E.A.J. Fischer
 * @version 0.1.1--Last Modified 29-04-05
 *
 * 
 */
public final class Uniform 
			extends ContinuousFunction 
				implements Distributionable{

	/**
	 * 
	 */
	private static final long serialVersionUID = 
		8252260884366674509L;

	/**value*/
	protected double Yvalue = 0.0;
	
	/**minimum x value: result of the function is 0 for x < min */
	protected double min = Double.NEGATIVE_INFINITY;
	
	/**maximum y value: result of the function is 0 for x > max */
	protected double max = Double.POSITIVE_INFINITY;
	
	/**
	 * 
	 */
	public Uniform() {
		
	}
/**
 * 
 * @param Yvalue
 */
	public Uniform(double Yvalue)
	{
		this.Yvalue= Yvalue;
	}
	/**
	 * 
	 * @param Yvalue
	 * @param min
	 */
	public Uniform(double Yvalue, double min)
	{
		this.Yvalue= Yvalue;
		this.min = min;
	}
	
	/**
	 * 
	 * @param Y, min, max
	 */
		public Uniform(double Y, double min, double max)
		{
			this.Yvalue= Y;
			
			this.min = min;
			
			this.max = max;
			
			if (min>max)
				throw new IllegalArgumentException("min is larger than max");
		}
	/**
	 * 
	 * @param cfi
	 */
	public Uniform(ContinuousFunctionInput cfi)
	{
		setFunction(cfi);
	}
	
	/**
	 * @see ContinuousFunction#changeParameter(String, double)
	 * Note that as a Uniform has only one parameter 
	 * it does not matter to check which name is given 
	 */
	public void changeParameter(String name, double value)
	{
		if(name.equalsIgnoreCase("Yvalue"))
		{
			this.Yvalue=value;
		}else if(name.equalsIgnoreCase("max"))
		{
			this.max =value;
		}else if (name.equalsIgnoreCase("min"))
		{
			this.min =value;
		}else if(name.equalsIgnoreCase("N0"))
        {
            return;
        }else 
        	throw new IllegalArgumentException("unknown parameter: " + name);
		
	}
	
	/**
	 * @see ContinuousFunction#setFunction(ContinuousFunctionInput)
	 */
	public void setFunction(ContinuousFunctionInput cfi)
	{
		this.Yvalue = cfi.getParameter("Yvalue").doubleValue();
		try{
			this.min =cfi.getParameter("min").doubleValue();
			this.max =cfi.getParameter("max").doubleValue();
		}catch (NullPointerException e){}
	}
	

	

	/**
	 * @see simcolep.fun2.ContinuousFunction#getY(double[])
	 */
	public double getY(double X) {
		if(X >=this.min &&X<= this.max)
		{
			return this.Yvalue;
		}
		return 0.0;
	}

	/** 
	 * 
	 * @see simcolep.fun2.Function#getX(double)
	 */
	public double getX(double y) {
		return Double.POSITIVE_INFINITY;
	}

	/**
	 * @see simcolep.fun2.Distributionable#drawX(double[])
	 */
	public double drawX(double y) {
	    
	    return getInvIntegrated(y);
	}
	/**
	 * @see simcolep.fun2.Distributionable#drawX(double[])
	 */
	public double drawX(double[] y) {
	    
	    return getInvIntegrated(y[0]);
	}
	/** 
	 * @see simcolep.fun2.Distributionable#drawXconditional(double, double)
	 */
	public double drawXconditional(double[] v) {
		double[] newY = {
	        	getF(new double[]{v[1]})+v[0]*(1-getF(new double[]{v[1]}))};
	        return drawX(newY);
	}


	/**
	 * @param x
	 * @see simcolep.fun2.Function#getDerivative(double)
	 */
	public double getDerivative(double x) {
		return 0;
		
	}
	/**
	 * @param x
	 * @see simcolep.fun2.Function#getIntegrated(double)
	 */
	public double getIntegrated(double x) {
		if(x < this.min) 
			return 0.0;
		if(x <= this.max) 
			return this.Yvalue*(x-this.min);
		else 
			return this.Yvalue*(this.max-this.min);
	}
	/**
	 * 
	 * @see simcolep.fun2.Function#getInvIntegrated(double)
	 */
	public double getInvIntegrated(double y) {
		
	    if(y <= 0.0) 
	    	return this.min;
		if(y <= getIntegrated(this.max))
			return (y/this.Yvalue)+this.min;
		else 
			return Double.POSITIVE_INFINITY;
		
	}
	/**
	 * @see simcolep.fun2.ContinuousFunction#getParameter(java.lang.String)
	 */
	public double getParameter(String name) {
		if(name.equalsIgnoreCase("Yvalue")) return this.Yvalue;
		if(name.equalsIgnoreCase("min")) return this.min;
		if(name.equalsIgnoreCase("max"))return this.max;
		return Double.NaN;
	}
    
    /**
     * @return (min+max)/2 or 0 if min and max are not set
     * @see simcolep.fun2.Distributionable#mean()
     */
    public double mean() {
       if(min!=Double.NEGATIVE_INFINITY)
       {
           if(max!=Double.POSITIVE_INFINITY)
           {
               return (this.min+this.max)/2;
           }else return Double.POSITIVE_INFINITY/2;
       }else if (max!=Double.POSITIVE_INFINITY)return Double.NEGATIVE_INFINITY/2;
        return 0;
    }
    
    @Override
    public Uniform clone() {
        
        return new Uniform(this.Yvalue, this.min, this.max);
    }
    
    @Override
    public boolean equalsFunction(Function f) {
        if(!this.getClass().equals(f.getClass()))return false;
        Uniform ud =(Uniform)f;
        return (Math.abs(this.max-ud.max)<Pythagoras.getDefaultPrecision()&&Math.abs(this.min-ud.min)<Pythagoras.getDefaultPrecision()&&Math.abs(this.Yvalue-ud.Yvalue)<Pythagoras.getDefaultPrecision());
    }
    /**
	 * @see simcolep.fun2.Distributionable#getF(double)
	 */
	public double getF(double d) {
			return this.getIntegrated(d);
	}
	/**
	 * @see simcolep.fun2.Distributionable#getF(double)
	 */
	public double getF(double[] d) {
			return this.getIntegrated(d[0]);
	}
}
