# Supplementary material for: Global elimination of leprosy by 2020: are we
Source: Parasit Vectors. 2015 Oct 22;8:548. doi: 10.1186/s13071-015-1143-4 (PMC4618543; doi:10.1186/s13071-015-1143-4)
Supplement: Additional file 3: — SIMCOLEP model with input files. Zip archive contains: Instruction file, SIMCOLEP model (version 1.4.12), Input files for India, Brazil and Indonesia, Source code, R-script for output. The contents of this zip archive are licensed under the Creative Commons Attribution-NonCommercial-NoDerivatives 4.0 International License. To view a copy of this license, visit http://creativecommons.org/licenses/by-nc-nd/4.0/ or send a letter to Creative Commons, PO Box 1866, Mountain View, CA 94042, USA. By opening Additional file 3, you agree to the aforementioned license. You are free to use and share (copy and redistribute the material in any medium or format) the material contained within Additional File 3 under the following terms: Attribution — You must give appropriate credit, provide a link to the license, and indicate if changes were made. You may do so in any reasonable manner, but not in any way that suggests the licensor endorses you or your use. NonCommercial — You may not use the material for commercial purposes. NoDerivatives — If you remix, transform, or build upon the material, you may not distribute the modified material. [file 13071_2015_1143_MOESM3_ESM.zip › Source code/simcolep/fun2/Weibull.java]

/*
 * This file is part of SIMCOLEP, a simulation model developed by the Department of Public Health, 
 * Erasmus MC, University Medical Center Rotterdam, Rotterdam, The Netherlands.
 *
 * This work is licensed under the Creative Commons Attribution-NonCommercial-NoDerivatives 4.0 International License.
 * To view a copy of this license, visit http://creativecommons.org/licenses/by-nc-nd/4.0/ 
 * or send a letter to Creative Commons, PO Box 1866, Mountain View, CA 94042, USA
 *
 * You are free to:
 * Share — copy and redistribute the material in any medium or format
 * Under the following terms:
 * Attribution — You must give appropriate credit, provide a link to the license, and indicate if changes were 
 * made. You may do so in any reasonable manner, but not in any way that suggests the licensor endorses
 * you or your use.
 * NonCommercial — You may not use the material for commercial purposes.
 * NoDerivatives — If you remix, transform, or build upon the material, you may not distribute the modified material.
 */

/*
 * Created on 21-Feb-2006
 *
 */
package simcolep.fun2;


import umontreal.iro.lecuyer.probdist.WeibullDist;
/**
 * Weibull
 * 
 * 
 * @author ir E.A.J. Fischer
 * @version 0.1.2 -- Last Modified 21-Feb-2006
 */
public final class Weibull 
				extends ContinuousFunction 
						implements Distributionable {

	/**
	 * 
	 */
	private static final long serialVersionUID = 
		-5228255210354843310L;
	/**the weibull distribution*/
    private transient WeibullDist w;
    /**alpha*/
    protected double alpha = 1.0;
    /**lambda*/
    protected double lambda = 1.0;
    /**delta */
    protected double delta = 0.0;
    
    /**
     * 
     */
    public Weibull() {
        super();
        this.w = new WeibullDist(this.alpha, this.lambda,this.delta);
    }

    /**
     * @param cfi
     */
    public Weibull(ContinuousFunctionInput cfi) {
        setFunction(cfi);
    }

    /**
     * @param cf
     */
    public Weibull(ContinuousFunction cf) {
        super(cf);
        if(!cf.getClass().equals(this.getClass())) throw new IllegalArgumentException("not a Weibull "+cf);
        
        Weibull cfw = (Weibull) cf;
        this.alpha = cfw.alpha;
        this.delta = cfw.delta;
        this.lambda = cfw.lambda;
        this.w = cfw.w;
    }

    /**
     * 
     * @param alpha
     * @param lambda
     * @param delta
     */
    public Weibull(double alpha, double lambda, double delta) {
        this.alpha = alpha;
        this.lambda = lambda;
        this.delta = delta;
        this.w = new WeibullDist(this.alpha,this.lambda,this.delta);
     
    }

    /**
     * @see simcolep.fun2.ContinuousFunction#setFunction(simcolep.fun2.ContinuousFunctionInput)
     */
    @Override
    public void setFunction(ContinuousFunctionInput CFI) {
        this.alpha = CFI.getParameter("alpha");
        this.lambda = CFI.getParameter("lambda");
        this.delta = CFI.getParameter("delta");
        this.w = new WeibullDist(this.alpha,this.lambda,this.delta);

    }

    /**
     * @see simcolep.fun2.ContinuousFunction#changeParameter(java.lang.String, double)
     */
    @Override
    public void changeParameter(String name, double value) {
        if(name.equalsIgnoreCase("alpha"))
        {
            this.alpha = value;
            this.w.setParams(value,this.w.getLambda(), this.w.getDelta());
        }else if(name.equalsIgnoreCase("lambda"))
        {
            this.lambda = value;
            this.w.setParams(this.w.getAlpha(),value, this.w.getDelta());
        }else if (name.equalsIgnoreCase("delta"))
        {
            this.lambda = value;
            this.w.setParams(this.w.getAlpha(),this.w.getLambda(),value);
        }else 
        	throw new IllegalArgumentException("unknown parameter " + name);
    }

    /* (non-Javadoc)
     * @see simcolep.fun2.ContinuousFunction#getParameter(java.lang.String)
     */
    @Override
    public double getParameter(String name) {
        if(name.equalsIgnoreCase("alpha")) return this.alpha;
        else if(name.equalsIgnoreCase("lambda")) return this.lambda;
        else if(name.equalsIgnoreCase("delta")) return this.delta;
        else throw new IllegalArgumentException("unknown parameter "+name );
    }

    /**
     * @see simcolep.fun2.ContinuousFunction#getY(double)
     */
    @Override
    public double getY(double X) {
        
        return this.w.density(X);
    }

    /**
     * @see simcolep.fun2.ContinuousFunction#getX(double)
     */
    @Override
    public double getX(double y) {
        
        return this.w.inverseF(y);
    }

   

    /**
     * @see simcolep.fun2.Function#getDerivative(double)
     */
    @Override
    public double getDerivative(double x) {
        
        return Double.NaN;
    }

    /**
     * @see simcolep.fun2.Function#getIntegrated(double)
     */
    @Override
    public double getIntegrated(double x) {
        
        return this.w.cdf(x);
    }

    /**
     * @see simcolep.fun2.Function#getInvIntegrated(double)
     */
    @Override
    public double getInvIntegrated(double y) {
        if(y<0) return 0;
        if(y>=1) return Double.POSITIVE_INFINITY;
        return this.w.inverseF(y);
    }

    /**
     * @see simcolep.fun2.Function#clone()
     */
    @Override
    public Function clone() {
        Weibull weibull= new Weibull(this.alpha, this.lambda,this.delta);
        return weibull;
    }

    /**
     * @see simcolep.fun2.Function#equalsFunction(simcolep.fun2.Function)
     */
    @Override
    public boolean equalsFunction(Function f) {
        if(!f.getClass().equals(this.getClass()))return false;
        if(Math.abs(f.getParameter("alpha") - this.alpha)>Pythagoras.getDefaultPrecision())return false;
        if(Math.abs(f.getParameter("lambda") - this.lambda)>Pythagoras.getDefaultPrecision())return false;
        if(Math.abs(f.getParameter("delta") - this.delta)>Pythagoras.getDefaultPrecision())return false;
        
        return true;
    }

    /**
     * @see simcolep.fun2.Distributionable#drawX(double)
     */
    public double drawX(double y) {
        
        return this.w.inverseF(y);
    }
    
    /**
     * @see simcolep.fun2.Distributionable#drawX(double)
     */
    public double drawX(double[] y) {
        
        return this.w.inverseF(y[0]);
    }

    /**
     * @see simcolep.fun2.Distributionable#drawXconditional(double, double)
     */
    public double drawXconditional(double[] v) {
        double[] newY = {
        	getF(new double[]{v[1]})+v[1]*(1-getF(new double[]{v[1]}))};
        return drawX(newY);

    }

    /**
     * @see simcolep.fun2.Distributionable#mean()
     */
    public double mean() {
        
        return this.w.inverseF(0.5);
    }

    /**
     * @see simcolep.fun2.Distributionable#getF(double)
     */
 	public double getF(double d) {
 		return this.w.cdf(d);
 	}
   /**
    * @see simcolep.fun2.Distributionable#getF(double)
    */
	public double getF(double[] d) {
		return this.w.cdf(d[0]);
	}

}
