# Supplementary material for: Global elimination of leprosy by 2020: are we
Source: Parasit Vectors. 2015 Oct 22;8:548. doi: 10.1186/s13071-015-1143-4 (PMC4618543; doi:10.1186/s13071-015-1143-4)
Supplement: Additional file 3: — SIMCOLEP model with input files. Zip archive contains: Instruction file, SIMCOLEP model (version 1.4.12), Input files for India, Brazil and Indonesia, Source code, R-script for output. The contents of this zip archive are licensed under the Creative Commons Attribution-NonCommercial-NoDerivatives 4.0 International License. To view a copy of this license, visit http://creativecommons.org/licenses/by-nc-nd/4.0/ or send a letter to Creative Commons, PO Box 1866, Mountain View, CA 94042, USA. By opening Additional file 3, you agree to the aforementioned license. You are free to use and share (copy and redistribute the material in any medium or format) the material contained within Additional File 3 under the following terms: Attribution — You must give appropriate credit, provide a link to the license, and indicate if changes were made. You may do so in any reasonable manner, but not in any way that suggests the licensor endorses you or your use. NonCommercial — You may not use the material for commercial purposes. NoDerivatives — If you remix, transform, or build upon the material, you may not distribute the modified material. [file 13071_2015_1143_MOESM3_ESM.zip › Source code/simcolep/gui/InputFrame.java]

/*
 * This file is part of SIMCOLEP, a simulation model developed by the Department of Public Health, 
 * Erasmus MC, University Medical Center Rotterdam, Rotterdam, The Netherlands.
 *
 * This work is licensed under the Creative Commons Attribution-NonCommercial-NoDerivatives 4.0 International License.
 * To view a copy of this license, visit http://creativecommons.org/licenses/by-nc-nd/4.0/ 
 * or send a letter to Creative Commons, PO Box 1866, Mountain View, CA 94042, USA
 *
 * You are free to:
 * Share — copy and redistribute the material in any medium or format
 * Under the following terms:
 * Attribution — You must give appropriate credit, provide a link to the license, and indicate if changes were 
 * made. You may do so in any reasonable manner, but not in any way that suggests the licensor endorses
 * you or your use.
 * NonCommercial — You may not use the material for commercial purposes.
 * NoDerivatives — If you remix, transform, or build upon the material, you may not distribute the modified material.
 */

package simcolep.gui;


import java.awt.Dimension;
import java.awt.event.ActionEvent;
import java.awt.event.ActionListener;
import java.io.File;

import java.util.LinkedList;
import java.util.List;
import java.util.Map;

import javax.swing.JComponent;
import javax.swing.JFrame;
import javax.swing.JLabel;
import javax.swing.JPanel;
import javax.swing.JTabbedPane;


import simcolep.sim.Main;
import simcolep.tools.xmlparser.XMLInput;

/**
 * Creates a frame with tabs for each input file a separate tab. Input can be changed and saved.
 * 
 * @author ir. E.A.J. Fischer
 * @version 0.2 -- Last Modified: 16-feb-2006
 */
public class InputFrame 
		extends JFrame 
			implements ActionListener{

	private static final String EXIT_TEXT = "exit"; //$NON-NLS-1$

	private static final String SAVE_TEXT = "save"; //$NON-NLS-1$

	/**
	 * 
	 */
	private static final long serialVersionUID = -5247931300311985165L;
	
	//the pane
	private JTabbedPane tpane = null;

	/**
	 * 
	 * @param input
	 * @throws Exception 
	 * @throws Exception 
	 */
	public InputFrame(List<File>input) throws Exception 
	{
		super("SIMCOLEP ~ INPUT");
		this.createTabs(input);
	}
	
	/**
	 * Create the inputframe and show it.
	 *
	 */
	public void createAndShow()
	{
		
	}
	/**
	 * 
	 * @param input
	 * @throws Exception 
	 */
	private void createTabs(List<File>input) throws Exception
	{
		this.tpane = new JTabbedPane();
		
		for(File file : input)
		{
			if(file.getName().contains("xml"))
			{
				XMLInput xml = new XMLInput(file);
				Map<String,Double> param = xml.getParameters();
				
				JPanel panel = new JPanel();
				panel.setAlignmentX(JFrame.CENTER_ALIGNMENT);
				panel.setAlignmentY(JFrame.CENTER_ALIGNMENT);
				for(String s : param.keySet())
				{
					
					panel.add(this.createSlider(s,param.get(s)));
				}
				
				tpane.addTab(file.getName(),panel);
			}
		}
		this.add(tpane);
	}
	
	/**
	 * Will not create a slider but a label
	 * @param s
	 * @param current
	 * 
	 * @return
	 */
	private JComponent createSlider(String s, Double current)
	{
		JLabel label = new JLabel(s);
		
		return label;
	}
	
	/**
	 * 
	 * @param args
	 * @throws Exception 
	 * @throws Exception 
	 */
	public static void main(String[] args) throws Exception 
	{
		//get the files
		XMLInput xml = new XMLInput(Main.DEFAULTINPUTFILE);
		
		List<File> list = new LinkedList<File>(xml.getFiles().values());
		
		InputFrame i = new InputFrame(list);
		
		i.setMaximumSize(new Dimension(1000,800));
		
		i.setSize(600,400);
		
		i.setDefaultCloseOperation(JFrame.EXIT_ON_CLOSE);
		
		i.setVisible(true);
	}
	

	/*
	 *  (non-Javadoc)
	 * @see java.awt.event.ActionListener#actionPerformed(java.awt.event.ActionEvent)
	 */
	public void actionPerformed(ActionEvent event) {
		String actioncommand =event.getActionCommand(); 
		if(actioncommand.equalsIgnoreCase(SAVE_TEXT))
		{
			this.saveAs();
		}else if(actioncommand.equalsIgnoreCase(EXIT_TEXT))
		{
			this.exit();
		}
				
		
	}

	/**
	 * Discard everything and set invisible
	 *
	 */
	private void exit() {
		//set no longer visible
		this.setVisible(false);
		//remove the pane
		this.tpane = null;
		
	}

	/**
	 * not yet implemented
	 *
	 * Saving input as... something else 
	 */
	private void saveAs() {
		throw new IllegalArgumentException("not yet implemented");		
	}
}
