# Supplementary material for: Global elimination of leprosy by 2020: are we
Source: Parasit Vectors. 2015 Oct 22;8:548. doi: 10.1186/s13071-015-1143-4 (PMC4618543; doi:10.1186/s13071-015-1143-4)
Supplement: Additional file 3: — SIMCOLEP model with input files. Zip archive contains: Instruction file, SIMCOLEP model (version 1.4.12), Input files for India, Brazil and Indonesia, Source code, R-script for output. The contents of this zip archive are licensed under the Creative Commons Attribution-NonCommercial-NoDerivatives 4.0 International License. To view a copy of this license, visit http://creativecommons.org/licenses/by-nc-nd/4.0/ or send a letter to Creative Commons, PO Box 1866, Mountain View, CA 94042, USA. By opening Additional file 3, you agree to the aforementioned license. You are free to use and share (copy and redistribute the material in any medium or format) the material contained within Additional File 3 under the following terms: Attribution — You must give appropriate credit, provide a link to the license, and indicate if changes were made. You may do so in any reasonable manner, but not in any way that suggests the licensor endorses you or your use. NonCommercial — You may not use the material for commercial purposes. NoDerivatives — If you remix, transform, or build upon the material, you may not distribute the modified material. [file 13071_2015_1143_MOESM3_ESM.zip › Source code/simcolep/gui/MainFrame.java]

/*
 * This file is part of SIMCOLEP, a simulation model developed by the Department of Public Health, 
 * Erasmus MC, University Medical Center Rotterdam, Rotterdam, The Netherlands.
 *
 * This work is licensed under the Creative Commons Attribution-NonCommercial-NoDerivatives 4.0 International License.
 * To view a copy of this license, visit http://creativecommons.org/licenses/by-nc-nd/4.0/ 
 * or send a letter to Creative Commons, PO Box 1866, Mountain View, CA 94042, USA
 *
 * You are free to:
 * Share � copy and redistribute the material in any medium or format
 * Under the following terms:
 * Attribution � You must give appropriate credit, provide a link to the license, and indicate if changes were 
 * made. You may do so in any reasonable manner, but not in any way that suggests the licensor endorses
 * you or your use.
 * NonCommercial � You may not use the material for commercial purposes.
 * NoDerivatives � If you remix, transform, or build upon the material, you may not distribute the modified material.
 */
package simcolep.gui;

//imports


import java.awt.Dimension;
import java.awt.event.ActionEvent;
import java.awt.event.ActionListener;

import java.io.File;
import java.io.FileNotFoundException;

import javax.swing.JDialog;
import javax.swing.JFrame;
import javax.swing.JMenu;
import javax.swing.JMenuBar;
import javax.swing.JMenuItem;
import javax.swing.JOptionPane;


import simcolep.exceptions.SimulationException;
import simcolep.sim.Main;

import simcolep.tools.PN;
import simcolep.tools.io.SimulationLog;
import simcolep.tools.xmlparser.XMLInput;


/**
 * Main graphical user interface for the simcolep simulation program
 * 
 * @author ir E.A.J. Fischer
 * @version 1.3
 */
public final class MainFrame extends JFrame {

	private static final String RETURN_TEXT = "RETURN"; //$NON-NLS-1$


	private static final String EXIT_TEXT = "EXIT RUN"; //$NON-NLS-1$


	private static final String RUNMENU_TEXT = "RUN"; //$NON-NLS-1$

	/**
	 * Exiot menu item
	 * @author ir. E.A.J. Fischer
	 * @version 1.1
	 */
	private class Exit 	
			extends JMenuItem 
			implements ActionListener {

	
		/***/
		private static final String EXIT = EXIT_TEXT; //$NON-NLS-1$
		/**
		 * 
		 */
		private static final long serialVersionUID = -225435840268827644L;
		/**
		 * 
		 */
		public Exit() {
			super(EXIT);
			super.addActionListener(this);
			
		}

		/**
		 * @see java.awt.event.ActionListener#actionPerformed(java.awt.event.ActionEvent)
		 */
		public void actionPerformed(ActionEvent arg0){
			//disable further pushing of this button
			this.setEnabled(false);
						
			//let main stop
			Main.stop();
			
			//close
			MainFrame.close();
		
			
		}
	}	
		
			
		
	
	
	
	
	/**
	 * 
	 * @author ir. E.A.J. Fischer
	 * @version 1.0
	 */
	private class RunMain extends Thread
	{
		//arguments
		private transient String[] args = null;
		
		 
		/**
		 * 
		 * @see java.lang.Runnable#run()
		 */
		public void run() {
			try{
							
		        //start 
		        XMLInput start = null;
		              
			        //determine the start of simulation input file
			        String filename = null;
			        String path = null;
			        if(args.length==0) 
			        	filename = Main.DEFAULTINPUTFILE;
			        if(args.length==1) 
			        	filename = args[0];
			        if(args.length >=2)
			        	{
			        	 filename =args[1];
			        	 path = args[0];
			        	}
			        try{
			        	if(path == null)
			        		start = new XMLInput(filename);
			        	else 
			        		start = new XMLInput(path, filename);
		        }catch (FileNotFoundException e)
		        {
		        	String searches  = null;
		        	if(path!= null)
		        		searches = path + File.separator+filename;
		        	else 
		        		searches = XMLInput.inpath + File.separator+filename;
		       
		        	SimulationException se = 
		        		new SimulationException( 
		        			SimulationException.SIMIN_FILE_NOT_FOUND_MESSAGE+
		        			PN.LINESEPARATOR
		        			+searches+PN.LINESEPARATOR+e.getMessage());
		     
		        	
		        	//return
		        	MainFrame.errorMessage(se);
		        }
		        
		        //check if a gui is wanted 
		        GUI 
		        	= start.getBoolean(PN.GUI);
		        
		        //set dialog handling
		        dialog 
		        	= start.getBoolean(PN.DIALOG);
		        
		        //record time 
		        TIME 
		        	= start.getBoolean(PN.MEASURE_TIME);
		        
		        //gui options
		        if(GUI)
		        {
		        	MainFrame.inputfilename = filename;
		        	//Schedule a job for the event-dispatching thread:
		            //creating and showing this application's GUI.
		            javax.swing.SwingUtilities.invokeLater(new Runnable() {
		                public void run() {
		                	try{
		                		//Mainframe created and shown.
		        	        MainFrame.createAndShow();
		        	        
		        	        }
		        	        catch (Exception e)
		        			{
		        	        	errorMessage(e);
		        	        }
		                }
		            });
		          
		        }
		        
		        
		    	//the actual simulation program is accessed
		        try{
		        	if(!GUI)
		        		System.out.println(PN.VERSION_NAME+"\n");
				        //initialise settings
				        Main.main(args);
				       				       
				         //crush
				        Main.crushMain();
			      
				        
		        } catch(Exception e)
		        {
		        	errorMessage(e);
		        }	      
		       
		        
		        //close the window
		        MainFrame.close();
		        
			}catch (Throwable e)//all exceptions are to be cought 
			{
				errorMessage(e);
				}
			
		}
		
		/**
		 * @param args
		 */
		public void setArguments(String[] args0)
		{
			this.args = args0;
		}
	
	}
	/**serial version UID*/
	private static final long serialVersionUID = 3689427227191332935L;

	
	
	/**dimensions of the frame when opened*/
	private static final Dimension FRAME_DIMENSION 
						= new Dimension(425,110);

	/**progress bar dimension*/
	private static final Dimension BAR_DIMENSION 
						= new Dimension(400,250);
	
	/**main frame*/
	private static MainFrame frame = null;
	
	/**menu*/
	private static JMenuBar menubar = null;
	
	/**GUI on or off*/
	protected static boolean GUI = false;
	
	/**GUI dialog message yes/no*/
	protected static boolean dialog = false;
	/**time measurement*/
	protected static boolean TIME = false;
	/***/
	private static boolean end = false;


	private static String inputfilename = null;
	/**
	 * @param string 
	 * 
	 */
	private MainFrame(String string) {
		super(string);
		
	}
	
	/**
	 * Creates a frame and shows it
	 * @param args 
	 * @throws Exception
	 *
	 */
	private static void createAndShow() throws Exception
	{
		//create the frame
		if(frame == null)
			frame = new MainFrame(PN.VERSION_NAME);
		//always ontop of other programs
		frame.setAlwaysOnTop(false);
		
		//dimensions
		frame.setSize(MainFrame.FRAME_DIMENSION);
		//frame.setMinimumSize(minimized);
		frame.setDefaultCloseOperation(JFrame.EXIT_ON_CLOSE);
		
		frame.setLocation(600,600);
		
		
		//create a progressbar
		ProgressBar pb = new ProgressBar(10, MainFrame.inputfilename );
		pb.setVisible(true);
		pb.setSize(MainFrame.BAR_DIMENSION);
		
		//add to the frame
		//frame.rootPane.setPreferredSize(pb.getSize());
		frame.add(pb);
		
		//add the program menu to the frame
		menubar = createMenuBar();
		frame.setJMenuBar(menubar);
		
		frame.setVisible(true);
		
	}

	/**
	 * 
	 * @return
	 */
	private static JMenuBar createMenuBar() {
		//bar
		JMenuBar bar = new JMenuBar();
		
		//file menu
		JMenu file = new JMenu(RUNMENU_TEXT);
		//exit button
		Exit exit = frame.new Exit(); 
		//add the exit button
		file.add(exit);
		//add menu
		bar.add(file);
		bar.setVisible(true);
		//return menu
		return bar;
	}

	/**
	 * 
	 * @param args 
	 * 
	 */
	public static void main(String[] args) {
		
		//frame
		if(frame == null)
			frame = new MainFrame(PN.VERSION_NAME);
		
		//running from this main thread means it ends after this
		MainFrame.end = true;
		
		//create thread
		RunMain runmain = 
			new MainFrame(new String()).new RunMain();
				
		//set arguments
		runmain.setArguments(args);
		
		//run
		runmain.start();
			
		//return
		return;
			
	}
		

	
	/**
	 * Produce an Message frame that reports the dialog and after confirmation end the program
	 * 
	 * 
	 * @param e
	 */
	protected static void errorMessage(Throwable e) {
		
		//create dialog message
		String message = e.toString()+PN.LINESEPARATOR;
			
		//Get the trace
		StackTraceElement[] ste = e.getStackTrace();
		//keep size some what within bounds
		int x = 0;
		
		for(StackTraceElement el : ste)
		{
			x++;
			message+=PN.LINESEPARATOR+el.toString();
			if (x > 15)
			{
				message+=PN.LINESEPARATOR+"........"+PN.LINESEPARATOR;
				message+=ste[ste.length-2]+PN.LINESEPARATOR;
				message+=ste[ste.length-1];
				break;
			}
				
		}
		
		//only show when dialogs are requested
		if(dialog)
		{
				//the parent component 
			JDialog dialog = new JDialog();
			dialog.setAlwaysOnTop(true);
			//show dialog message
			String[] options = {EXIT_TEXT,RETURN_TEXT};
			int n = JOptionPane.showOptionDialog(dialog, 
					message,
					"An Error occured while running SIMCOLEP",
					JOptionPane.YES_NO_OPTION,
					JOptionPane.ERROR_MESSAGE,
					null,
					options,
					options[0]);
		 
			 //EXIT close program
			if(n == JOptionPane.YES_OPTION)
			{
				//create log
				SimulationLog.speciallog(SimulationLog.ERRORLOG,
								message, 
								false,
								true, true);
				//close
				SimulationLog.closeSpecial(true);
				
				//and exit the program
				System.exit(-1);
			}
			else
				return;
		}
		else
		{
			
			//create log
			SimulationLog.speciallog(SimulationLog.ERRORLOG,
					message, 
					true,
					true, 
					true);
			SimulationLog.closeSpecial(true);
			//short messages to the screen
			if(message.length()> 500)
				message = new String("");
			
			//system.out
			System.out.println("Error: log created" 
					+ PN.LINESEPARATOR 
					+ SimulationLog.ERRORLOG 
					+PN.LINESEPARATOR
					+PN.LINESEPARATOR 
					+ message);
			//and exit the program
			System.exit(-1);
		}
		
	}

	/**
	 * close the frame
	 *
	 */
	private static void close() {
		
		//no frame return
		if(frame==null)
			return;
		
		//close the frame
		frame.dispose();
		
		//if ending in mainframe
		if(MainFrame.end)
			System.exit(0);
		else
			return;
		
	}
	
	/**
	 * 
	 *
	 */
	public static void repaintMain()
	{
		
		frame.repaint();
		frame.setVisible(true);
	}

	
}
