# Supplementary material for: Global elimination of leprosy by 2020: are we
Source: Parasit Vectors. 2015 Oct 22;8:548. doi: 10.1186/s13071-015-1143-4 (PMC4618543; doi:10.1186/s13071-015-1143-4)
Supplement: Additional file 3: — SIMCOLEP model with input files. Zip archive contains: Instruction file, SIMCOLEP model (version 1.4.12), Input files for India, Brazil and Indonesia, Source code, R-script for output. The contents of this zip archive are licensed under the Creative Commons Attribution-NonCommercial-NoDerivatives 4.0 International License. To view a copy of this license, visit http://creativecommons.org/licenses/by-nc-nd/4.0/ or send a letter to Creative Commons, PO Box 1866, Mountain View, CA 94042, USA. By opening Additional file 3, you agree to the aforementioned license. You are free to use and share (copy and redistribute the material in any medium or format) the material contained within Additional File 3 under the following terms: Attribution — You must give appropriate credit, provide a link to the license, and indicate if changes were made. You may do so in any reasonable manner, but not in any way that suggests the licensor endorses you or your use. NonCommercial — You may not use the material for commercial purposes. NoDerivatives — If you remix, transform, or build upon the material, you may not distribute the modified material. [file 13071_2015_1143_MOESM3_ESM.zip › Source code/simcolep/gui/ProgressBar.java]

/*
 * This file is part of SIMCOLEP, a simulation model developed by the Department of Public Health, 
 * Erasmus MC, University Medical Center Rotterdam, Rotterdam, The Netherlands.
 *
 * This work is licensed under the Creative Commons Attribution-NonCommercial-NoDerivatives 4.0 International License.
 * To view a copy of this license, visit http://creativecommons.org/licenses/by-nc-nd/4.0/ 
 * or send a letter to Creative Commons, PO Box 1866, Mountain View, CA 94042, USA
 *
 * You are free to:
 * Share — copy and redistribute the material in any medium or format
 * Under the following terms:
 * Attribution — You must give appropriate credit, provide a link to the license, and indicate if changes were 
 * made. You may do so in any reasonable manner, but not in any way that suggests the licensor endorses
 * you or your use.
 * NonCommercial — You may not use the material for commercial purposes.
 * NoDerivatives — If you remix, transform, or build upon the material, you may not distribute the modified material.
 */
package simcolep.gui;

import java.awt.Dimension;

import javax.swing.BoxLayout;
import javax.swing.JPanel;
import javax.swing.JProgressBar;
import javax.swing.JLabel;

import nl.mgz.simulation.discreteevent.CalendarQueueEventManager;

import simcolep.tools.message.Eavesdropper;
import simcolep.tools.message.Message;
import simcolep.tools.message.Ratatosk;

/**
 * @author ir E.A.J. Fischer
 *
 */
public final class ProgressBar 
				extends JPanel 
				implements Eavesdropper{

	private static final String SPACE = " ";

	/**
	 * 
	 */
	private static final long serialVersionUID = 698853074091958381L;
	
	/**update bar after x messages*/
	private static final int STEP = 1000;

	private static final String LINESEPARATOR = 
		System.getProperty("line.separator");

	private static final String RUNNING = "Running    : ";
	private static final String STARTED = "Started at    : ";

	private static final String SAVING = "Saving : ";	
	/**maximum of the progressbar*/
	private int max = 0;
	
	/**number of messages past */
	private int counter = 0;
	
	
	
	/**progress bar*/
	private JProgressBar jpb = null;

	/**saving label*/
	private JLabel save1 = null;
	private JLabel save2 = null;

	/**Currently running input*/
	private String input = null;

	private String[] run_info = null;

	/**default dimensions*/
	private static Dimension DEFAULT_SIZE = new Dimension(200,60);
	

	

	/**
	 * 
	 */ 
	public ProgressBar(int max, String input) {
		super();
		this.input  = input.trim();
		this.max = max;
		this.create();
		
	}
/**
 * 
 *
 */
	private void create() {
		///preferred size
		this.setPreferredSize(DEFAULT_SIZE);
		//set 
		this.setVerifyInputWhenFocusTarget(true);
		//set BoxLayout
		this.setLayout(new BoxLayout(this,BoxLayout.Y_AXIS));
		//add the bar
		this.addBar();
		//the label
		this.save1 = new JLabel("INITIALIZING");
		this.add(this.save1);
		this.save2 = new JLabel(SPACE);
		this.add(this.save2);
		//register
		Ratatosk.register(this);
		
	}

	/**
	 * Adds a progress bar to the panel
	 *  
	 */
	private void addBar() {
	
		//create bar
		this.jpb = new JProgressBar();
		//set maximum
		jpb.setMaximum(this.max);
		//set determinated
		jpb.setIndeterminate(false);
		//show the current value
		jpb.setStringPainted(true);
		//make visible
		jpb.setVisible(true);
		
		//add to this pane;
		this.add(jpb);
		
					
	}
	
	
	
	/**
	 * @see simcolep.tools.message.Eavesdropper#listenIn(simcolep.tools.message.Message)
	 */
	public void listenIn(Message message) {
		//SET THE PROGRESS BAR TO THE RIGHT LENGTH OF THE RUN
		if(message.getMessage().contains(Message.LAUNCHINFO))
		{
			String s = message.getMessage();
											
			//first statement between { and } is the length of the run
			s = s.substring(s.indexOf("{")+1,s.indexOf("}"));
			
			//change the text
			this.run_info = (message.getMessage().split(LINESEPARATOR));
			
			this.save1.setText(RUNNING +this.input+" : " + run_info[2].substring(1+run_info[2].indexOf("{"),run_info[2].indexOf("}")));
			this.save2.setText(STARTED +run_info[3].substring(1+run_info[3].indexOf("{"),run_info[3].indexOf("}")));
			
			//set the maximum
			this.max = ((int)Double.parseDouble(s));
			
			//add the bar
			this.reset();
			
			return;
		}else if (message.getMessage().contains(Message.STOP))
		{
			
			StringBuffer strbf = new StringBuffer(SAVING +this.input);
			if(this.run_info!=null)
				strbf.append(" : " + run_info[2].substring(1+run_info[2].indexOf("{"),run_info[2].indexOf("}")));
			//change the text
			this.save1.setText(strbf.toString());
			this.save2.setText(SPACE);
						
			this.save1.repaint();
			this.save2.repaint();
			
			return;
		}
		
		
		//count the number of events passed by
		counter++;
		
		if(counter%STEP==0) 
			{
				int time = (int)CalendarQueueEventManager.getInstance().getTime();
				jpb.setValue(time);
				return;
			}
		
	}

	/**
	 * Reset the progress bar
	 *
	 */
	private void reset() {
		this.jpb.setMaximum(this.max);
		this.jpb.setValue(0);
		this.jpb.setVisible(true);
		
	}
}
