# Supplementary material for: Global elimination of leprosy by 2020: are we
Source: Parasit Vectors. 2015 Oct 22;8:548. doi: 10.1186/s13071-015-1143-4 (PMC4618543; doi:10.1186/s13071-015-1143-4)
Supplement: Additional file 3: — SIMCOLEP model with input files. Zip archive contains: Instruction file, SIMCOLEP model (version 1.4.12), Input files for India, Brazil and Indonesia, Source code, R-script for output. The contents of this zip archive are licensed under the Creative Commons Attribution-NonCommercial-NoDerivatives 4.0 International License. To view a copy of this license, visit http://creativecommons.org/licenses/by-nc-nd/4.0/ or send a letter to Creative Commons, PO Box 1866, Mountain View, CA 94042, USA. By opening Additional file 3, you agree to the aforementioned license. You are free to use and share (copy and redistribute the material in any medium or format) the material contained within Additional File 3 under the following terms: Attribution — You must give appropriate credit, provide a link to the license, and indicate if changes were made. You may do so in any reasonable manner, but not in any way that suggests the licensor endorses you or your use. NonCommercial — You may not use the material for commercial purposes. NoDerivatives — If you remix, transform, or build upon the material, you may not distribute the modified material. [file 13071_2015_1143_MOESM3_ESM.zip › Source code/simcolep/lepra/Clinic.java]

/*
 * This file is part of SIMCOLEP, a simulation model developed by the Department of Public Health, 
 * Erasmus MC, University Medical Center Rotterdam, Rotterdam, The Netherlands.
 *
 * This work is licensed under the Creative Commons Attribution-NonCommercial-NoDerivatives 4.0 International License.
 * To view a copy of this license, visit http://creativecommons.org/licenses/by-nc-nd/4.0/ 
 * or send a letter to Creative Commons, PO Box 1866, Mountain View, CA 94042, USA
 *
 * You are free to:
 * Share � copy and redistribute the material in any medium or format
 * Under the following terms:
 * Attribution � You must give appropriate credit, provide a link to the license, and indicate if changes were 
 * made. You may do so in any reasonable manner, but not in any way that suggests the licensor endorses
 * you or your use.
 * NonCommercial � You may not use the material for commercial purposes.
 * NoDerivatives � If you remix, transform, or build upon the material, you may not distribute the modified material.
 */

/*
 * Created on 29-Nov-2005
 *
 */
package simcolep.lepra;

import java.util.LinkedHashSet;
import java.util.List;
import java.util.Random;
import java.util.Set;

import nl.mgz.simulation.discreteevent.Target;

import simcolep.asgard.Idunn;
import simcolep.asgard.Odin;
import simcolep.demo.Inhabitant;
import simcolep.demo.Level;
import simcolep.demo.Levelable;
import simcolep.demo.Person;
import simcolep.exceptions.SimulationException;

import simcolep.lepra.event.intervention.BCGCAMPAIGN;
import simcolep.lepra.event.intervention.Survey;
import simcolep.lepra.event.intervention.Blanket;
import simcolep.lepra.event.intervention.FollowUp;

import simcolep.sim.DiseaseRun;
import simcolep.sim.Herbarium;
import simcolep.sim.Main;

import simcolep.tools.PN;
import simcolep.tools.io.OutputManager;
import simcolep.tools.message.Message;
import simcolep.tools.message.Notifyable;
import simcolep.tools.message.Ratatosk;

import simcolep.fun2.Archimedes;
import simcolep.fun2.Function;
/**
 * Contains a register for cases, infections etc.
 * Governs intervention methods
 * 
 * 
 * @author ir E.A.J. Fischer
 * @version 1.0 -- Last Modified 31-03-2006
 * 
 */
public class Clinic 
			extends Target 
				implements Notifyable{
	
	/**number of possible diagnoses*/
    public static final int DIAGNOSIS = 5;
    /**diagnosis of state 3*/
    private static final int MILD_DIAG = 1;
    /**diagnosis of state 5*/
    private static final int INTERMEDIATE_DIAG = 2;
    /**diagnosis of state 6*/
    private static final int SEVERE_DIAG = 3;
    /**diagnosis of asymptomics (by some test)*/
    public  static final int ASYMP_DIAG = 4;
    
	/**@see simcolep.tools.message.Notifyable*/
    private static final String[] listensTo = {	Message.PASDETECTION, //passive detection
    											Message.DEATH, //death
    											Message.BLANKET,//blanket treatment
    											Message.SURVEY,//survey
    											Message.FOLLOWUP,//follow up
    											Message.CONTACTTRACING, //contact tracing
    											Message.TREATMENTEND,//end of treatment
    											Message.BCGCAMPAIGN,//BCG campaign
    											Message.MORBUSACTIVATION,//morbus activated
    											Message.CHANGESTATE};//morbus changed state
	//

	public static final String[] DETECTIONMETHODS ={
		"V","S","C","PF","CF"
	};
	
	   
     
    /**register*/
    private ClinicRegister register = null;

    
    
    //interventions
    //Level compliance is always the lowest ranking i.e. dwelling
	private double tStart =0;
    /**contact tracing
    on/off*/
    private boolean contact = false;
    /**contact tracing compliance at level*/
    private double ccLevel = 0.0;
    /**contact tracing compliance individuals*/
    private double ccIndividual = 0.0;
    /**start time of contact tracing*/
    private double cStart = 0.0;
   
    /**contact prophylactics
     * on/off*/
    private boolean prophylactics = false;
    /**prophylactics compliance at level*/
    private double pcLevel = 0.0;
    /**prophylactics compliance individuals*/
    private double pcIndividual = 0.0;
    /**start time of prophylactic treatment*/
    private double pStart = 0.0;
    
    /**bcg vaccination of contacts
     * on/off*/
    private boolean contactbcg = false;
    /**bcg vaccination compliance at level*/
    private double vcLevel = 0.0;
    /**bcg vaccination compliance at individual */
    private double vcIndividual = 0.0;
    /**start time of vaccination of contact*/
    private double vStart = 0.0;
    
    /**surveys
     * on/off*/
    private boolean survey = false;
    /**survey compliance at level*/
    private double scLevel = 0.0;
    /**survey compliance individuals*/
    private double scIndividual = 0.0;
    /**survey frequency*/
    private double sFreq = 0.0;
    /**start of survey campaign*/
    private double sStart = 0.0;
    /**end of survey  campaign*/
    private double sEnd = 0.0;
   
    /**blanket treatment
     * on/off*/
    private boolean blanket =false;
    /**blanket compliance Level*/
    private double bcLevel=0.0;
    /**blanket frequency*/
    private double bFreq = 0.0;
    /**start of blanket treatment*/
    private double bStart = 0.0;
    /**end of blanket treatment campaign*/
    private double bEnd = 0.0;
    /**blanket compliance of individuals*/
    private double bcIndividual = 0.0;
        
    /**follow up
     * on/off*/
    private boolean fu = false;
   /**follow up frequency*/
    private double fuFreq = Double.POSITIVE_INFINITY;

    /**compliance during each follow up round*/
    private double fcIndividual = 0;
   
    /**upto which level rank do we consider some one a contact*/
  
    /**contact vaccination rank*/
    private int vcRank = 0;
    /**contact prophylacitc treatment*/
    private int pcRank = 0;
    /**contact tracing rank*/
    private int ccRank = 0;


    /**effect of revaccination if true same as vaccination, false(default) no effect*/
    public boolean revaccinate = false;
    
    /**BCG has protective effect*/
	public boolean BCGprotect = false;

	/**BCG acts in shifting along the spectrum*/
	public boolean BCGshift = false;
	
	/**campaigning during a certain period*/
	private boolean campaignbcg =false;
	private double bcgLevel = 0;
	private double bcgStart = Double.POSITIVE_INFINITY;
	private double bcgEnd = Double.NEGATIVE_INFINITY;
	private double bcgFreq = 0;
	
	
	


    
   
    /**
     * 
     */
    public Clinic() {
        super();
        
        //create registers
        register = 
        	new ExtendedClinicRegister(Main.currentrun(),OutputManager.getManager().getDatabaseWriter(DiseaseRun.LEPROSY_CODE));
                
       //register at Ratatosk
        for(String s : listensTo)
                   Ratatosk.register(Message.formulate(s),this);
        
    }


  /**
   * Sets the interventions
   * @param contact tracing
   * @param prophylactics
   * @param survey
   * @param blanket
   * @param fu follow up
   * @param BCGprotect effect of vaccination = protection
   * @param BCGshift effect of vaccination = shift in leprosy spectrum
   * @param contactbcg
   */
    public void setInterventions (boolean contact, 
    		boolean prophylactics, 
    		boolean survey, 
    		boolean blanket,
    		boolean fu,
    		boolean revac,
    		boolean BCGprotect,
    		boolean BCGshift,
    		boolean contactbcg,
    		boolean campaignbcg) {
        //set start of normal treatment
    	this.tStart = Archimedes.askDouble(PN.TSTART);
    	
        //set contact tracing
        this.contact = contact;
        if(contact)
        {
            this.ccLevel = 
            	Archimedes.askDouble(PN.CCLEVEL);
            this.ccIndividual = 
            	Archimedes.askDouble(PN.CCINDIVIDUAL);
            this.cStart = 
            	Archimedes.askDouble(PN.CSTART);
            this.ccRank = 
            	Archimedes.askInteger(PN.CCRANK);
        }
        
        //set prophylactic treatment of contacts
        this.prophylactics = prophylactics;
        if(this.prophylactics)
        {
            this.pcLevel = 
            	Archimedes.askDouble(PN.PCLEVEL);
            this.pcIndividual = 
            	Archimedes.askDouble(PN.PCINDIVIDUAL);
            this.pStart =
            	Archimedes.askDouble(PN.PSTART);
            this.pcRank = 
            	Archimedes.askInteger(PN.PCRANK);
        }
        
        //set survey
        this.survey = survey;
        if(this.survey)
        {
            this.scLevel = 
            	Archimedes.askDouble(PN.SCLEVEL);
            this.scIndividual = 
            	Archimedes.askDouble(PN.SCINDIVIDUAL);
            this.sFreq = 
            	Archimedes.askDouble(PN.SFREQ);
            this.sStart = 
            	Archimedes.askDouble(PN.SSTART);
            this.sEnd = 
            	Archimedes.askDouble(PN.SEND);
            //schedule first survey
            Survey surveyEvent = 
            	new Survey(this,this,this.sStart);
            Idunn.getEventManager().schedule(surveyEvent);
        }
        
        //set blanket
        this.blanket = blanket;
        if(this.blanket)
        {
            this.bcLevel = 
            	Archimedes.askDouble(PN.BCLEVEL);
            this.bcIndividual = 
            	Archimedes.askDouble(PN.BCINDIVIDUAL);
            this.bFreq = 
            	Archimedes.askDouble(PN.BFREQ);
            this.bStart = 
            	Archimedes.askDouble(PN.BSTART);
            this.bEnd = 
            	Archimedes.askDouble(PN.BEND);
            //schedule first blanket treatment
            Blanket blanketEvent = 
            	new Blanket(this,this,this.bStart);
            Idunn.getEventManager().schedule(blanketEvent);
        }
        
        //set follow up of contacts 
        this.fu = fu;
        if(this.fu)
        {
            this.fuFreq = 
            	Archimedes.askDouble(PN.FUFREQ);
       
            this.fcIndividual = 
            	Archimedes.askDouble(PN.FCINDIVIDUAL);
        }
        
        //bcg vaccination of contact
        this.contactbcg = contactbcg;
        if(this.contactbcg)
        {
        	this.vcLevel = 
        		Archimedes.askDouble(PN.VCLEVEL);
        	this.vcIndividual = 
        		Archimedes.askDouble(PN.VCINDIVIDUAL);
        	this.vStart = 
        		Archimedes.askDouble(PN.VSTART);
        	this.vcRank = 
        		Archimedes.askInteger(PN.VCRANK);
        }
        
      //bcg vaccination campaign
        this.campaignbcg = campaignbcg;
        if(this.campaignbcg)
        {
        	this.bcgLevel = 
        		Archimedes.askDouble(PN.BCGCAMPLEVEL);
        
        	this.bcgStart = 
        		Archimedes.askDouble(PN.STARTBCGCAMPAIGN);
        	this.bcgEnd =
        		Archimedes.askDouble(PN.ENDBCGCAMPAIGN);
        	this.bcgFreq =
        		Archimedes.askDouble(PN.BCGCAMPFREQ);
        
        	if(this.bcgFreq<=0)
        		throw new SimulationException("BCG campaigning frequency will cause trouble = " +this.bcgFreq);
        	//schedule BCG campaigning events starting at startbcg campaign with frequency until end.
        	double time = this.bcgStart;
        	while(time<= this.bcgEnd)
        	{
        		BCGCAMPAIGN event = 
        			new BCGCAMPAIGN(this, this, time);
        		Idunn.getEventManager().schedule(event);
        		
        		time += this.bcgFreq;
        	}
        	
        }
        
        //effect of BCG vaccination
        this.revaccinate = revac;
        this.BCGprotect = BCGprotect;
        this.BCGshift = BCGshift;
        
    }

      
    /**
     * @see simcolep.tools.message.Notifyable#notify(simcolep.tools.message.Message, java.lang.Object, java.lang.Object)
     */
  
    @SuppressWarnings("unchecked")
	public void notify(Message message, Object subject, Object source) {
       
    	if(message.equalsIgnoreCase(Message.PASDETECTION))
        {
        	//double check whether this person is infected
        	//if susceptible
        	if(((Morbus)subject).getState()== State.SUSCEPTIBLE_STATE)
        		return;
        	//if recovered
        	if(((Morbus)subject).getState()>= State.RECOVERED_STATE)
        		return;
        	
            //diagnose and set diagnosis to the morbus object
            this.diagnose((Morbus)subject);
            
        	//detection thus add
            this.register.addDetected(
            		(Morbus)subject, 
            		0,/*no relation with one self*/
            		2 ,/*no sex needed*/
            		ClinicRegister.PASSIVE_DETECTION);
            
            Morbus subm = (Morbus) subject;
            //treat the morbus
            subm.treat();
            
            //schedule follow ups and/or contact tracing
            this.tracing(subm); 
            
            //vaccinate contacts
            this.vaccinatecontact(subm,!contact);
            
            //prophylactic treatment of contacts
            this.contact_prophylactics(subm,!contact);
            
            //follow up
            this.followUp(subm,
            		true, 
            		ClinicRegister.PATIENTFOLLOWUP,
            		subm.getFollowUp());
           
            
        }//DEATH
    	else if(message.equalsIgnoreCase(Message.DEATH))
        {   
    		for(int i =0; i < Archimedes.askInteger(PN.L); i++)
    		{
	        	//remove when dead
	           Morbus m = 
	        	   (((Person)subject).getMorbus(i));
	           //remove from register
	           this.register.remove(m);
	       
    		}
             
        }//BLANKET
    	else if(message.equalsIgnoreCase(Message.BLANKET))
        {
        	//preform blanket treatment
            this.blanket();
        }//SURVEY
    	else if(message.equalsIgnoreCase(Message.SURVEY))
        {
        	//perform survey
           this.survey();
        }//FOLLOW UP
    	else if(message.equalsIgnoreCase(Message.FOLLOWUP))
        {
    		//determine follow up reason
    		int reason = ClinicRegister.CONTACTFOLLOWUP;
    		if(((Morbus)subject).isDetected())
    			reason = ClinicRegister.PATIENTFOLLOWUP;
    			
        	//do follow up of this disease object
          this.followUp((Morbus)subject,false, reason,((Morbus)subject).getFollowUp());
        }//CONTACT TRACING
    	else if(message.equalsIgnoreCase(Message.CONTACTTRACING))
        {
        	//trace contacts and examine
            this.tracing((Morbus)subject);
        }//END OF TREATMENT => RFT 
    	else if(message.equalsIgnoreCase(Message.TREATMENTEND))//end of treatment
        {
        	this.register.rft((Morbus)subject); 
        
        }
        else if (message.equalsIgnoreCase(Message.CHANGESTATE))//state change
        {
        	//check for additional information
        	if(message.getInfo()==null)
        		throw new SimulationException(
        				"no information on which " +
        				"states the morbus is changing");
        	//changes from
        	int current_state = 
        		((Integer)message.getInfo()[0]).intValue();
        	//to
        	int new_state =
        		((Integer)message.getInfo()[1]).intValue();
        	
        	//report a change of the state 
        	this.register.recordStateChange(current_state,new_state);
        }else if(message.equalsIgnoreCase(Message.BCGCAMPAIGN))
        {
        	this.bcgcampaign();
        }else
        	throw new SimulationException(Ratatosk.UNKNOWNMESSAGE);
    }

    /**
     * Administer prophylactic-intervention to contacts
     * 
     * @param morbus
     * @param examine
     */
 	@SuppressWarnings("unchecked")
	private void contact_prophylactics(Morbus morbus, boolean examine) {
        //TODO remove the interwoveness of administering chemo and examination
 		//no prophylactic treatment
    	if(!prophylactics)
        	return;
    	
        //if the intervention has not yet started
        if(Idunn.getCurrentTime()<this.pStart)
        	return;
        
        //obtain random number generator
		Random rand = Herbarium.rand(Herbarium.DIS);
		
		//index patient
		Person index =
			morbus.getOwner();
        //get set of levels that are considered contacts
        Levelable inf_level = 
        	index.getLevel();
        
        while(inf_level.getRank()< pcRank)
              	inf_level = inf_level.getSuperlevel();
       
        //get the set of the lowest ranking levels
        Set<Levelable> bottom = null;
        
        if(inf_level.getRank() == Level.DWELLING_RANK)
        	{
        		bottom = new LinkedHashSet<Levelable>();
        		bottom.add(inf_level);
        	} else  bottom = 
        		 inf_level.getMembers(Level.DWELLING_RANK);
        
        //iterate over the sub-levels
        for(Levelable l : bottom)
        {
	        //determine compliance
	        if(rand.nextDouble()<this.pcLevel)
	        {
	        	
	           Set<Inhabitant> s = l.getInhabitants();
	            
	            for(Inhabitant p : s)
	            {
	            	int relation = index.getRelationship((Person)p);
	                if(rand.nextDouble()< this.pcIndividual)
	                {
	                    Morbus m2 =
	                    	((Person)p).getMorbus(morbus.getLayer());
	                    //examination will lead to treating etc.
	                    boolean administer = true;
	                    if(examine)
	                    	{
	                    		administer = !this.examine(m2,Clinic.DETECTIONMETHODS[ClinicRegister.CONTACT_DETECTION],0);
	                    		//register examination
	    	                    this.register.addExamined(
	    	                    		m2,
	    	                    		relation ,
	    	                    		index.getSex(),
	    	                    		ClinicRegister.CONTACT_DETECTION);
	                    		
	                    	}
	                    if(administer){
	                    	m2.chemoprophylatics();
	                    	this.register.addChemo(m2);
	                    	}
	                    else 
	                    {
	                    	this.register.addDetected(m2,
	                    			relation,
	                    			index.getSex() ,
	                    			ClinicRegister.CONTACT_DETECTION);
	                    }
	                    
	                }
	            }
	            
	        }
        }
    }


    /**
     * Examine all people in the  level
     * @param m
     */
	@SuppressWarnings("unchecked")
	private void tracing(Morbus m) {
        if(!contact)
        	return;
        //if the time is smaller
        if(Idunn.getCurrentTime()<this.cStart)
        	return;
        
        //get set of levels that are considered contacts
        Levelable inf_level =  m.getOwner().getLevel();
        while(inf_level.getRank()< ccRank)
              	inf_level = inf_level.getSuperlevel();
       
        //get the set of the lowest ranking levels
        Set<Levelable> bottom = null;
        if(inf_level.getRank() == Level.DWELLING_RANK)
        	{
        		bottom = new LinkedHashSet<Levelable>();
        		bottom.add(inf_level);
        	} else 
        		bottom = inf_level.getMembers(0);
        
        // obtain random number generator
		Random rand = Herbarium.rand(Herbarium.DIS);
        
		//index patient
		Person index =
			m.getOwner();
        
		
		
		int contacts =0;
		int detected =0;
		//iterate over sub-levels
        for(Levelable l : bottom)
        {
	        //trace the contacts of this m if complies
	        if(rand.nextDouble()<this.ccLevel)
	        {
	        
	        	Set<Inhabitant> s = 
	        		l.getInhabitants();
	        	
	            for(Inhabitant p : s)
	            {	
	            	 int relation = index.getRelationship((Person)p);      	
	            	//determine compliance of each individual
	                if(rand.nextDouble()< this.ccIndividual)
	                {
	                    Morbus m2 = 
	                    	((Person)p).getMorbus(m.getLayer());
	                    //add one to the level size
	                    contacts++;
	                    //found during examination will lead to treatment etc.
	                    if(this.examine(m2, Clinic.DETECTIONMETHODS[ClinicRegister.CONTACT_DETECTION],0))
	                    	{
	                    		this.register.addDetected(m2, relation, index.getSex(),ClinicRegister.CONTACT_DETECTION);
	                    		m2.treat();
	                    		detected++;
	                    	}
	                    //register examination
	                    if(!m2.equals(m))
	                    	this.register.addExamined(m2, relation, index.getSex(),ClinicRegister.CONTACT_DETECTION);
	                    
	                    if(this.fu)
	                    {//if follow up and tracing are both on tracing will cause follow up of contacts
	                        FollowUp fu = 
	                        	new FollowUp(this,
	                        			m2,
	                        			Idunn.getCurrentTime()+this.fuFreq);
	                        
	                        Idunn.getEventManager().schedule(fu);
	                         m2.setFollowUp(1);
	                        
	                    }
	                }
	            }
	        }
        }
        //register the number of contact traced and the number detected as a group
       	this.register.addContactTracingResult(contacts, detected);
        
    }

    /**
     * Follow this morbus up
     * 
     * @param m
     * @param levelInhabs - follow up level inhabitants
     * @param followup_reason
     */
    @SuppressWarnings("unchecked")
	private void followUp(Morbus m, 
			boolean levelInhabs, 
			int followup_reason,
			int followup_number) {
        if(!fu)
        	return;
         
        
        if(levelInhabs)
        {
            Level l = 
            	((Person)m.getOwner()).getLevel();
            
            for(Inhabitant p : l.getInhabitants())
            {
            	
            	 Morbus m2 = 
                 	((Person)p).getMorbus(m.getLayer());
            	 
            	 //determine whether or not to follow this person up
            	boolean fu = m2.getFollowUp()< Idunn.MAXFU;
            	
            	if(m2.isDetected())
            		fu = false;
               
            	if(fu)
            	{
	                FollowUp fuEvent = 
	                	new FollowUp(this,
	                			m2,
	                			Idunn.getCurrentTime()+this.fuFreq);
	                
	                Idunn.getEventManager().schedule(fuEvent);
	                
	                m2.setFollowUp(1);
            	}
            }
        }else
        {
        	//individual loss to follow up
        	if(Herbarium.rand(Herbarium.DIS).nextDouble()< this.fcIndividual)
        	{
        		
        		
	            if(this.examine(m,
	            		Clinic.DETECTIONMETHODS[followup_reason],
	            		followup_number))
	            {
	            	this.register.addDetected(m,
	            			0,0, followup_reason);
	            	//treat
	            	m.treat();
	            	//if detected and follow up
	            	return;
	            }
	            this.register.addExamined(m,
	            		0, 0,followup_reason);
        	}
            
            if(m.getFollowUp()<Idunn.MAXFU)
            {
                FollowUp fu = new FollowUp(this,
                		m,
                		Idunn.getCurrentTime()+this.fuFreq);
                
                Idunn.getEventManager().schedule(fu);
                m.setFollowUp(m.getFollowUp()+1);
          
            }else m.setFollowUp(0);
        }
        
    }


    /**
     * execute survey and schedule next
     *
     */
	@SuppressWarnings("unchecked")
	private void survey() {
		
		if(!survey)
			return;
//      if reach the end of the campaign return
        if(Idunn.getCurrentTime()>this.sEnd)
        	return;
        //if campaign has not yet started schedule the start
        double next = 
        	Idunn.getCurrentTime() + this.sFreq;
        
        if(next<this.sStart) 
        	next = this.sStart; 
         
         Survey s = 
        	 new Survey(this, this, next);
         Idunn.getEventManager().schedule(s);
        
         //obtain random number generator
 		Random rand = Herbarium.rand(Herbarium.DIS);
 		
         //else execute blanket and schedule next
        List<LinkedHashSet<Level>> list = 
        	Odin.getOdin().getLevelRegister().getLevels();
        
       for(LinkedHashSet<Level> l :list)
       {
    	   //iterating list with levels of certain size
          for(Level level : l)
		         {
        	  //iterate over sets of levels
	        	  for(int  index = 0; index < Archimedes.askInteger(PN.L); index++)
	               	{
	      		     //iterate over layers
		             if(rand.nextDouble()<this.scLevel)
		             {
		            	 //compliance/coverage per level
		                 if(rand.nextDouble()<this.scIndividual)
		                 {
		                	 //compliance/coverage per individual
		                     for(Inhabitant p : level.getInhabitants())
		                     {
		                         Morbus m =  
		                        	 ((Person)p).getMorbus(index);
		                         
		                          if(this.examine(m,Clinic.DETECTIONMETHODS[ClinicRegister.SURVEY_DETECTION],0))
		                        	  {
		                        	  	this.register.addDetected(m, 0,0, ClinicRegister.SURVEY_DETECTION);
		                        	  	m.treat();
		                        	  }
		                          this.register.addExamined(m, 0,0, ClinicRegister.SURVEY_DETECTION);
		                     }
		                     //compliance/coverage per individual
		                  }
		                 //compliance/coverage per level
		              }
		             //iterate over layers
		         	}
//	        	iterate over sets of levels
		          }
          // iterating list with levels of certain size
        	}
    }
 
    /**
     * Examine this morbus if the morbus is not already detected and infected return true
     * 
     * @param m
     * @return if lepra is found
     */
    private boolean examine(Morbus m,String method, int fu) {
        
    	// obtain random number generator
		Random rand = Herbarium.rand(Herbarium.DIS);
    	
		boolean b = 
    		(rand.nextDouble()< m.getDetProb(Idunn.getCurrentTime(),fu));
        
        if(m.isDetected())
        	return false;
        if(b)
            {   //diagnose
        		this.diagnose(m);
        		//set active detection
                m.activeDetection(method);
            }
        return b;
        
        
    }

    /**
     * Set the diagnosis
     * <li>1 = SYMPTOMATIC_LOWCONTAGIOUS_STATE
     * <li>2 = SYMPTOMATIC_BUILDINGUP_STATE
     * <li>3 = SYMPTOMATIC_HIGHCONTAGIOUS_STATE
     * <li>4 = ASYMPTOMATIC (BUILDINGUP or LOWCONTAGIOUS)
     * <li> HEALTHY otherwise
     * @param m
     */
    private void diagnose(Morbus m) {
       if(m.getState()==State.SYMPTOMATIC_LOWCONTAGIOUS_STATE) 
    	   m.setDiagnosis(Idunn.getCurrentTime(),MILD_DIAG);
       else if(m.getState()==State.SYMPTOMATIC_BUILDINGUP_STATE)
    	   m.setDiagnosis(Idunn.getCurrentTime(),INTERMEDIATE_DIAG);
       else if(m.getState()==State.SYMPTOMATIC_HIGHCONTAGIOUS_STATE)
    	   m.setDiagnosis(Idunn.getCurrentTime(),SEVERE_DIAG);
       else if(m.getState()== State.ASYMPTOMATIC_BUILDINGUP_STATE )
    	   m.setDiagnosis(Idunn.getCurrentTime(), ASYMP_DIAG);
       else if(m.getState()== State.ASYMPTOMATIC_LOWCONTAGIOUS_STATE)
    	   m.setDiagnosis(Idunn.getCurrentTime(), ASYMP_DIAG);
       else if(m.getState()==State.LATENT_STATE)
    	   m.setDiagnosis(Idunn.getCurrentTime(), ASYMP_DIAG);
    	 else
    	   m.setDiagnosis(Idunn.getCurrentTime(),Morbus.HEALTHY);
      
    }
    /**
     *Give BCG vaccination
     *Compliance is measured on individual and level - level 
     *
     */
    @SuppressWarnings("unchecked")
	private void bcgcampaign() {
    	if(!this.campaignbcg)
    		return;
    	double time = Idunn.getCurrentTime();
        //if reach the end of the campaign return
       if(time > this.bcgEnd)
    	   return;
     
        
        // obtain random number generator
		Random rand = Herbarium.rand(Herbarium.DIS);
		
		//coverage by age 
		Function age = 
			Archimedes.ask(PN.BCGCAMPAIGN);
		
        //else execute blanket
        List<Set<Level>> list = 
        	Odin.getOdin().getLevelRegister().getLevels();
        
        for(Set<Level> l : list)
        {
        	//iterate all levels
            for(Level level : l)
            {
            	//iterate over the layers
            for(int  index = 0; index < Archimedes.askInteger(PN.L); index++)
	           	{
            	//check compliance/coverage for level 
                if(rand.nextDouble()<this.bcgLevel)
                {
                	for(Inhabitant p : level.getInhabitants())
                        {
                		   	//check compliance/coverage for individual
                            if(rand.nextDouble()<age.getY(((Person)p).getAge(time)))
                            {
                            	//compliance of individual
	                            Morbus m =
	                            	((Person)p).getMorbus(index);
	                            
	                            m.vaccinate(time);
	                            
                            }
                            //iterating inhabitant
                        }
                		//level complied at this layer
                    }
                	//iterating layers
                }
            	//iterating level
            }
            //iterating over lists with level size
          }
        return;
    }
    /**
     *Administer blanket treatment (treat all people in the population)
     *Compliance is measured on individual and level - level 
     *
     */
    @SuppressWarnings("unchecked")
	private void blanket() {
    	if(!blanket)
    		return;
        //if reach the end of the campaign return
       if(Idunn.getCurrentTime()>this.bEnd)
    	   return;
       //if campaign has not yet started schedule the start
       double next = 
    	   Idunn.getCurrentTime() + this.bFreq; 
       
       if(next<this.bStart)  next = this.bStart;
         
        Blanket b = 
        	new Blanket(this, this, next);
        Idunn.getEventManager().schedule(b);
        
        // obtain random number generator
		Random rand = Herbarium.rand(Herbarium.DIS);
		
        //else execute blanket
        List<Set<Level>> list = 
        	Odin.getOdin().getLevelRegister().getLevels();
        
        for(Set<Level> l : list)
        {
        	//iterate all levels
            for(Level level : l)
            {
            	//iterate over the layers
            for(int  index = 0; index < Archimedes.askInteger(PN.L); index++)
	           	{
            	//check compliance/coverage for level 
                if(rand.nextDouble()<this.bcLevel)
                {
                	for(Inhabitant p : level.getInhabitants())
                        {
                        	//check compliance/coverage for individual
                            if(rand.nextDouble()<this.bcIndividual)
                            {
                            	//compliance of individual
	                            Morbus m =
	                            	((Person)p).getMorbus(index);
	                            //chemo
	                            m.chemoprophylatics();
	                            this.register.addChemo(m);
                            }
                            //iterating inhabitant
                        }
                		//level complied at this layer
                    }
                	//iterating layers
                }
            	//iterating level
            }
            //iterating over lists with level size
          }
        return;
    }

    /**
     * Vaccinate the contact (like tracing)of this disease object 
     * 
     * @param m
     * @param examine 
     */
    @SuppressWarnings("unchecked")
	private void vaccinatecontact(Morbus m, boolean examine)
    {
    	//TODO remove interwovenness of examination and vaccination
    	if(!contactbcg)
    		return;
    	//vaccination intervention is not yet started
    	if(Idunn.getCurrentTime()<this.vStart)
    		return;
    	//obtain random number generator
		Random rand = Herbarium.rand(Herbarium.DIS);
		
    	 //get set of levels that are considered contacts
        Levelable inf_level =  
        	m.getOwner().getLevel();
        
        while(inf_level.getRank()< vcRank)
              	inf_level = inf_level.getSuperlevel();
       
        //get the set of the one but lowest ranking levels
        Set<Levelable> bottom = null;
        if(inf_level.getRank() == Level.DWELLING_RANK)
        	{
        		bottom = new LinkedHashSet<Levelable>();
        		bottom.add(inf_level);
        	} else  bottom = inf_level.getMembers(0);
        
        for(Levelable l : bottom)
        {
	    	//get level compliance
	    	if(rand.nextDouble()< this.vcLevel)
	    	{	
	    		//else get compliance of each household member separately
		    	for(Inhabitant p : l.getInhabitants())
		    	{
		    		if(rand.nextDouble()< this.vcIndividual)
		    		{
		    			
		    		Morbus m2 	=((Person)p).getMorbus(m.getLayer());
		    		//examination will lead to treating etc.
		    		    boolean administer = true;
	                    if(examine)
	                    	{
	                    		administer = !this.examine(m2,Clinic.DETECTIONMETHODS[ClinicRegister.CONTACT_DETECTION],0);
	                    		int relation = m.getOwner().getRelationship(m2.getOwner());
	                    		
	                    		//register examination
	    	                    this.register.addExamined(
	    	                    		m2,
	    	                    		relation ,
	    	                    		m.getOwner().getSex(),
	    	                    		ClinicRegister.CONTACT_DETECTION);
	                    		
	                    	}
	                    if(administer){
	                              	m2.vaccinate(Idunn.getCurrentTime());//vaccinate
	                    }else{
	                   		int relation = m.getOwner().getRelationship(m2.getOwner());
	                    
	                    	this.register.addDetected(m2,
	                    			relation,
	                    			m.getOwner().getSex() ,
	                    			ClinicRegister.CONTACT_DETECTION);
	                    	}
		    		}
		    	}
	    	}
        }
 }

    /**
     * Getter for the register of this clinic
     * @return clinic register i
     */
    public ClinicRegister getRegister() {
     
        return this.register;
    }
    
    /**
     * @see java.lang.Object#toString()
     */
    public String toString()
    {
        String s = this.register.toString();
        
        return s;
    }
   
    
    /**
     * TreatmentEnd time depends on the diagnosis of the disease
     * 
     * @param morbus
     * @return time between detection and end of treatment
     */
	public double getTreatTime(Morbus morbus) {
			return Archimedes.ask(PN.TREATMENTDURATION).getY(morbus.getDiagnosis());
	}
	
		

	/**
	 * 
	 * @param person
	 */
	@SuppressWarnings("unchecked")
	public void vaccination_at_birth(Person person){ 
		//obtain random number generator
		Random rand = Herbarium.rand(Herbarium.DIS);
		//administer vaccination of new borns  
        for(int i = 0; i <Idunn.LAYERS; i++)
        {
	       	if(rand.nextDouble()<Archimedes.ask(PN.BCGCOVERAGE).getY(Idunn.getCurrentTime()))
	       	{
	       		//vaccinate baby
	       		person.getMorbus(i).vaccinate(person.getBdate());
	       		//if type of campaign is vaccination of housemates (setting is FALSE)of newly born (value =1)
	       		if(this.campaignbcg == false)
	       		{
	       		//during BCG campaign vaccinate other household members if not vaccinated already
	       		double time = Idunn.getCurrentTime();
	       		if(time > Archimedes.askDouble(PN.STARTBCGCAMPAIGN)&& time <= Archimedes.askDouble(PN.ENDBCGCAMPAIGN))
	       		{
	       			Function BCGcampaign =Archimedes.ask(PN.BCGCAMPAIGN);
	       			//iterate household members
	       			for(Inhabitant p :person.getLevel().getInhabitants())
	       			{
	       				if(p!= person)
	       				{
	       					Person per = (Person)p;
	       					if(!per.getMorbus(i).isVaccinated())
	       					{
	       					if(rand.nextDouble()<BCGcampaign.getY(per.getAge(time)))
	       						{
	       						per.getMorbus(i).vaccinate(time);
	       						}
	       					}
	       				}
	       			}
	       		
	      
	       		}
	       	}
	       }
        }  
		
	}

	/**
	 * 
	 */
	public double getStartTreatment() {
		return this.tStart;
		
	}
		
}
    
    
