# Supplementary material for: Global elimination of leprosy by 2020: are we
Source: Parasit Vectors. 2015 Oct 22;8:548. doi: 10.1186/s13071-015-1143-4 (PMC4618543; doi:10.1186/s13071-015-1143-4)
Supplement: Additional file 3: — SIMCOLEP model with input files. Zip archive contains: Instruction file, SIMCOLEP model (version 1.4.12), Input files for India, Brazil and Indonesia, Source code, R-script for output. The contents of this zip archive are licensed under the Creative Commons Attribution-NonCommercial-NoDerivatives 4.0 International License. To view a copy of this license, visit http://creativecommons.org/licenses/by-nc-nd/4.0/ or send a letter to Creative Commons, PO Box 1866, Mountain View, CA 94042, USA. By opening Additional file 3, you agree to the aforementioned license. You are free to use and share (copy and redistribute the material in any medium or format) the material contained within Additional File 3 under the following terms: Attribution — You must give appropriate credit, provide a link to the license, and indicate if changes were made. You may do so in any reasonable manner, but not in any way that suggests the licensor endorses you or your use. NonCommercial — You may not use the material for commercial purposes. NoDerivatives — If you remix, transform, or build upon the material, you may not distribute the modified material. [file 13071_2015_1143_MOESM3_ESM.zip › Source code/simcolep/lepra/ClinicRegister.java]

/*
 * This file is part of SIMCOLEP, a simulation model developed by the Department of Public Health, 
 * Erasmus MC, University Medical Center Rotterdam, Rotterdam, The Netherlands.
 *
 * This work is licensed under the Creative Commons Attribution-NonCommercial-NoDerivatives 4.0 International License.
 * To view a copy of this license, visit http://creativecommons.org/licenses/by-nc-nd/4.0/ 
 * or send a letter to Creative Commons, PO Box 1866, Mountain View, CA 94042, USA
 *
 * You are free to:
 * Share � copy and redistribute the material in any medium or format
 * Under the following terms:
 * Attribution � You must give appropriate credit, provide a link to the license, and indicate if changes were 
 * made. You may do so in any reasonable manner, but not in any way that suggests the licensor endorses
 * you or your use.
 * NonCommercial � You may not use the material for commercial purposes.
 * NoDerivatives � If you remix, transform, or build upon the material, you may not distribute the modified material.
 */

/*
 * Created on 28-November-2005
 *
 */
package simcolep.lepra;

import java.io.IOException;
import java.util.ArrayList;
import java.util.Collection;
import java.util.LinkedHashSet;
import java.util.List;
import java.util.Set;


import simcolep.asgard.Idunn;

import simcolep.demo.Person;
import simcolep.demo.Register;
import simcolep.exceptions.SimulationException;

import simcolep.fun2.Archimedes;


import simcolep.tools.PN;
import simcolep.tools.io.OutputList;
import simcolep.tools.io.Table;

import simcolep.tools.message.Message;
import simcolep.tools.message.Ratatosk;

/**
 * This class registers Morbus objects incidence, prevalence and transmission 
 * 
 * 
 * @author ir E.A.J. Fischer
 * @version 0.1.2 -- Last Modified 28-Nov-2005
 */
@SuppressWarnings("unchecked")
public class ClinicRegister  
		implements Register{
	/** serial Version UID   */
    private static final long serialVersionUID = 5151596943150217315L;

    /**
     * 
     */
	private static final String DIAGNOSIS = "diagnosis";
	/**
	 * 
	 */
	private static final String INFECTED = "infected";

	/** String representation of prevalence*/
    private static final String PREV_STRING = "p"; 
    
    /**String representing incidence of relapses*/
    public static final String RELINC = "i_rel";
    
    /**String representing incidence of passive detection*/
    public static final String PASDETINC = "i_det_pas";

    /**String representing incidence of active case finding during surveys*/
    public static final String SURVEYDETINC = "i_det_survey";
    /**String representing number examinated of active case finding during surveys*/
    public static final String SURVEYDETEX = "i_ex_survey";
   
    /**string representing the size of household of the first cases found*/
    public static final String PRIMCASEHH = "hhsizePrimary";
    
    /**String representing incidence of active case finding during contact tracing*/
   public static final String CONTACTDETINC = "i_det_contact";
    
    /**String representing number examinated by contact tracing*/
   	public static final String CONTACTDETEX = "i_ex_contact";
    
   	/**String representing incidence of active case finding during contact tracing*/
    public static final String FUDETINC = "i_det_fu";
     
     /**String representing number examinated by contact tracing*/
    public static final String FUEX = "i_ex_fu";
        
    /**String representing incidence of diagnosis*/
    public static final String DIAGINC = " i_diag";
    
    /**String representing incidence of transmission*/
    public static final String TRANSINC = " i_trans";
    
    /**String representing incidence of states*/
    public static final String STATEINC = " i_state";
    
    /**String representing age of detected for males*/
    public static final String AGEINCMALETOTAL ="age_itotal_male";

    /**String representing age of detected for males*/
    public static final String AGEINCFEMALETOTAL = "age_itotal_female";
    
    /**String representing age of detected for males*/
    public static final String AGEINCMALEPAS ="age_ipas_male";

    /**String representing age of detected for males*/
    public static final String AGEINCFEMALEPAS = "age_ipas_female";
    
    /**String representing age of detected for males*/
    public static final String AGEINCMALECON ="age_icon_male";

    /**String representing age of detected for males*/
    public static final String AGEINCFEMALECON = "age_icon_female";
    
    /**String representing age of detected for males*/
    public static final String AGEINCMALEEX ="age_excon_male";

    /**String representing age of detected for males*/
    public static final String AGEINCFEMALEEX = "age_excon_female";
    
    /**String representing relationships of contacts*/
    public static final String RELATION_INC_MALE ="relation_i_male";
    
    /**String representing relationships of contacts*/
    public static final String RELATION_EX_MALE ="relation_e_male";
    
    /**String representing relationships of contacts*/
    public static final String RELATION_INC_FEMALE ="relation_i_female";
    
    /**String representing relationships of contacts*/
    public static final String RELATION_EX_FEMALE ="relation_e_female";
    
    /**String representing incidence of diagnosis*/
    public static final String DIAGPREV = " p_diag";
    
    /**String representing prevalence of states*/
    public static final String STATEPREV = " p_state";
    
    /**String representation of gene prevalence*/
    public static final String GENEPREV = "genefreq ";
    
    /**String representation of type prevalence*/
	public static final String TYPEPREV = "type";
    
    /**String representing incidence of states*/
    public static final String POPCOUNT = "count";
    
    /**string representing extinction output*/
	public static final String EXTINCTION = "Extinct";
    public static final String SURVEYTOTALEX = "total_exsur";
	public static final String CONTACTTOTALEX = "total_excon";
	public static final String FUTOTALEX = "total_exfu";
	public static final String CHEMO = "chemo_state";
	
	public static final String SURVEYTOTALINC = "total_surinc";
	public static final String CONTACTTOTALINC = "total_coninc";
	public static final String FUTOTALINC = "total_fuinc";
	public static final String PASTOTALINC = "total_pasinc";
	public static final String DIAGTOTALINC = "total_diaginc";
	public static final String CHEMOTOTAL = "total_chemo";


	/**Detection methods*/
    /**Passive*/
	public static final int PASSIVE_DETECTION = 0;

	/**Survey*/
	public static final int SURVEY_DETECTION = 1;

	/**Contact tracing*/
	public static final int CONTACT_DETECTION = 2;

	
	/**Follow up of detected patient for possible relapse*/
	public static final int PATIENTFOLLOWUP = 3;

	/**Follow up of contact of a patient*/
	public static final int CONTACTFOLLOWUP = 4;

	private static final int TOTAL = 5;

	private static final int MAXHH = 25;

	


	/**Monitor whether a removal of a infected means extinction of infection*/
	private boolean Monitor_Extinction = false;

	/**updating prevalence files yes/no */
	private  boolean save = false;
	
	/**the register of morbus types*/
	private List<LinkedHashSet<Morbus>> types = null;
	
    /**the registration of passive detection incidence NCDR*/
    private List<int[]> pasdetinc = null;
      
    /**the registration of active detection during surveys*/
    private List<int[]> surdetinc = null;
    
    /**the registration of active detection during contact tracing*/
    private List<int[]> contactdetinc = null;
    
    /**the registration of actiove detection by relationship*/
    private List<int[]>[] contactrelinc = null;
    
    /**the registration of active detection during followup of contacts*/
    private List<int[]> fudetinc = null;
    
    /**the registration of detection by diagnosis*/
    private List<int[]> diaginc = null;
    
    /**the registration of prevalence by diagnosis*/
    private List<int[]> diagprev = null;
    
    /**the registration of prevalent states*/
    private List<int[]> stateprev = null;
    /**gene frequencies*/
    private List<int[]> geneprev = null;
    /**the registration of types*/
    private List<int[]> typeprev =null;
    
    /**the registration of incident of state changes*/
    private List<int[]> stateinc = null;
    
    /**the registration of detected relapses*/
    private List<int[]> relinc = null;

    /**recorded at times*/
    private List<Double> times = null;

    /**transmission*/
	private List<int[]> transinc = null;

	/**population count */
	private int[] pop_count = null;
	
	/**extinction counter*/
	private List<int[]> extinct = null;
    

	
	/**list with population counts*/
    private List<int[]> popsize = null;

    /**examination for surveys*/
	private List<int[]> surdet_examination = null;

	/**examination for contact tracing*/
	private  List<int[]>  contactdet_examination = null;
    
	/**examination by relation contact tracing*/
	private List<int[]>[] contactrelex = null;
	
	/**examination during follow up of contacts*/
	private  List<int[]>  fudet_examination = null;
	
	/**administered chemoprophylactic treatment by state*/
	private  List<int[]>  chemo= null;
	
	/**count the number of infected (not susceptible not cured, not 'immune')*/
	private int infected = 0;

	/**maximum number of each state and time it was reached*/
	private int[] maxima = new int[State.MAX_STATE];
	private double[] maxtimes = new double[State.MAX_STATE];
	
	/**Counter for contact tracing during last time interval*/
	private List<int[]> detcontact_groupsize = null; 
	
	/**last saved output of contact groups*/
	private List<int[]> saved_detcon_groups = null;
	
	/*total incidence counters*/
	/**total number detections by passive detection*/
	private List<int[]> totalpasinc = null;
	/**total number detections by contact detection*/
	private List<int[]> totalconinc = null;
	/**total number detections by follow up of contacts*/
	private List<int[]> totalfuinc = null;
	/**total number detections by survey detection*/
	private List<int[]> totalsurinc = null;
	/**total number of positive diagnoses*/
	private List<int[]> totaldiaginc = null;
	/**total number examinations by contact detection*/
	private List<int[]> totalconex = null;
	/**total number examinations during follow up*/
	private List<int[]> totalfuex = null;
	/**total number examination during surveys*/
	private List<int[]> totalsurex = null;
	/**total number of chemoprophylactic treatments*/
	private List<int[]> totalchemo = null;

	private boolean closed = false;

	/**number detected by age class and detection mode*/
	private List[][]age_inc = null;
	
	/**number examined by age class and detection mode*/
	private List[][]age_ex = null;
	

	public int ageclasses = 21;

	/**counts the sizes of households of cases detected other than by contact tracing*/
	private ArrayList<int[]> primcasehh = null;

	

	
	
	/**
    * 
    * @param stepsize
    */
    public ClinicRegister() {
         super();
        
        //initiate  lists
        this.types = new ArrayList<LinkedHashSet<Morbus>>();
        for(int x = 0; x<Morbus.DISEASE_TYPES;x++)
        {
        	this.types.add(new LinkedHashSet<Morbus>());
        	         
        }
              
        //detected per state 
        //passive
        pasdetinc = 
        	new ArrayList<int[]>();
        pasdetinc.add(new int[State.MAX_STATE]);
        
        //survey 
        surdetinc = 
        	new ArrayList<int[]>();
        surdetinc.add(new int[State.MAX_STATE]);
        
        this.surdet_examination = 
        	new ArrayList<int[]>();
        this.surdet_examination.add(new int[State.MAX_STATE]);
        //contact tracing
        contactdetinc = 
        	new ArrayList<int[]>();
       contactdetinc.add(new int[State.MAX_STATE]);
        
       this.primcasehh = new ArrayList<int[]>();
       this.primcasehh.add(new int[MAXHH]);
       
     //relation ships
       this.contactrelinc = 
          	new ArrayList[2];
       this.contactrelinc[Person.MALE] = new ArrayList<int[]>();
       this.contactrelinc[Person.FEMALE] = new ArrayList<int[]>();
       this.contactrelinc[Person.MALE].add(new int[Person.RELATIONS]);
       this.contactrelinc[Person.FEMALE].add(new int[Person.RELATIONS]);
       //examination of contact tracing
       this.contactdet_examination = 
       	new ArrayList<int[]>();
       this.contactdet_examination.add(new int[State.MAX_STATE]);
      
     //relation ships
       this.contactrelex = 
         	new ArrayList[2];
      this.contactrelex[Person.MALE] = new ArrayList<int[]>();
      this.contactrelex[Person.FEMALE] = new ArrayList<int[]>();
      this.contactrelex[Person.MALE].add(new int[Person.RELATIONS]);
      this.contactrelex[Person.FEMALE].add(new int[Person.RELATIONS]);
       
       //follow up
       //contact tracing
       fudetinc = 
       	new ArrayList<int[]>();
      fudetinc.add(new int[State.MAX_STATE]);
       
      //examination of contact tracing
      this.fudet_examination = 
      	new ArrayList<int[]>();
      this.fudet_examination.add(new int[State.MAX_STATE]);
     
       //examination of contact tracing
       this.chemo = 
       		new ArrayList<int[]>();
       this.chemo.add(new int[State.MAX_STATE]);
       
        //diagnosis per diagnosis type
        diaginc = 
        	new ArrayList<int[]>();
        diaginc.add(new int[Clinic.DIAGNOSIS]);
        
        //relapsed per type
        relinc = 
        	new ArrayList<int[]>();
        relinc.add(new int[Morbus.DISEASE_TYPES]);
      
        this.age_inc = new ArrayList[Person.BOTH][6];
        //age at detection males
        for(int i = 0; i< 6;i++)
        {
	        this.age_inc[Person.MALE][i] =
	        	new ArrayList<int[]>();
	      	ageclasses  = 
	        	(int)Math.round(Archimedes.askDouble(PN.AGECLASSMAX)/Archimedes.askDouble(PN.AGECLASSWIDTH));
	        this.age_inc[Person.MALE][i].add(new int[ageclasses]);
	        //age at detection females
	        this.age_inc[Person.FEMALE][i] =
	        	new ArrayList<int[]>();
	      	ageclasses  = 
	        	(int)Math.round(Archimedes.askDouble(PN.AGECLASSMAX)/Archimedes.askDouble(PN.AGECLASSWIDTH));
	        this.age_inc[Person.FEMALE][i].add(new int[ageclasses]);
        }
        this.age_ex = new ArrayList[Person.BOTH][6];
        //age at detection males
        for(int i = 0; i< 6;i++)
        {
	        this.age_ex[Person.MALE][i] =
	        	new ArrayList<int[]>();
	      	ageclasses  = 
	        	(int)Math.round(Archimedes.askDouble(PN.AGECLASSMAX)/Archimedes.askDouble(PN.AGECLASSWIDTH));
	        this.age_ex[Person.MALE][i].add(new int[ageclasses]);
	        //age at detection females
	        this.age_ex[Person.FEMALE][i] =
	        	new ArrayList<int[]>();
	      	ageclasses  = 
	        	(int)Math.round(Archimedes.askDouble(PN.AGECLASSMAX)/Archimedes.askDouble(PN.AGECLASSWIDTH));
	        this.age_ex[Person.FEMALE][i].add(new int[ageclasses]);
        }
        
        //detected per diagnosis
        this.diagprev = 
        	new ArrayList<int[]>();
        this.diagprev.add(new int[Clinic.DIAGNOSIS]);
        
        //prevalence of states
        this.stateprev = 
        	new ArrayList<int[]>();
       	//the last entry is the sum of all others to count population size
        this.stateprev.add(new int[State.MAX_STATE]);
        
      //prevalence of states
        this.typeprev = 
        	new ArrayList<int[]>();
       	//the last entry is the sum of all others to count population size
        this.typeprev.add(new int[Morbus.DISEASE_TYPES]);
        
        //prevalent gene frequencies
        int genes = Archimedes.askInteger(PN.NUMOFGENES);
        int alleles = 0;
        for(int i= 0; i<genes; i++)
        {
        	alleles+= Archimedes.askInteger(PN.NUMOFALLELES+i);
        	}
        this.geneprev = 
        	new ArrayList<int[]>();
        this.geneprev.add(new int [alleles]);
        
        //incidence of states
        this.stateinc = 
        	new ArrayList<int[]>();  
        //the last entry is the sum of all others to count population size
        this.stateinc.add(
        		new int[State.MAX_STATE]);
        
        //transmission
        this.transinc = 
        	new ArrayList<int[]>();
        this.transinc.add(
        		new int[Math.max(Archimedes.askInteger(PN.LEVELDEPTH),2)]);
        
        //totals
    	totalpasinc = new ArrayList<int[]>();
    	totalpasinc.add(new int[1]);
    	totalconinc = new ArrayList<int[]>();
    	totalconinc.add(new int[1]);
    	totalfuinc = new ArrayList<int[]>();
    	totalfuinc.add(new int[1]);
    	totalsurinc = new ArrayList<int[]>();
    	totalsurinc.add(new int[1]);
    	totaldiaginc = new ArrayList<int[]>();
    	totaldiaginc.add(new int[1]);
    	totalconex = new ArrayList<int[]>();
    	totalconex.add(new int[1]);
    	totalfuex = new ArrayList<int[]>();
    	totalfuex.add(new int[1]);
    	totalsurex = new ArrayList<int[]>();
    	totalsurex.add(new int[1]);
        totalchemo = new ArrayList<int[]>();
        totalchemo.add(new int[1]);
        //population count
        this.pop_count = new int[1];
        this.popsize = 
        	new ArrayList<int[]>();
        this.popsize.add(new int[1]);
        //extinction counter
       int[] ext = {1};
        this.extinct = 
        	new ArrayList<int[]>();
        this.extinct.add(ext);
      
   
    }

    
    /**
     * Add to the types list
     * @param m
     */
    public void addMorbus(Morbus m)
    {
    	if(closed)
    		return;
    	
    	this.addMorbus(m, m.getType());
      }
    
    
    /**
     * 
     * @param m
     * @param type
     */
    private void addMorbus(Morbus m, int type)
    {
    	if(closed)
    		return;
    	
    	/**add to the list of types*/
    	this.types.get(type).add(m);
    	
    	/**record the current state*/
    	int state = m.getState();
    	
    	this.stateprev.get(stateprev.size()-1)[state]+=1;
    	
    	this.typeprev.get(typeprev.size()-1)[type]+=1;
    	
    	if(state> State.SUSCEPTIBLE_STATE&& state<State.NEVER_SUSCEPTIBLE_STATE)
    		this.infected++;
    	
    	if(m.isDetected())
    		 //add to the correct list
    		 if(m.getRFTtime()>Idunn.getCurrentTime())
 	        {
 	          		//subtract from prevalence
    			 this.diagprev.get(
       	    		  this.diagprev.size()-1)[m.getDiagnosis()]+=1;
 	        }
    	   
    	//count allele frequencies
    	int[][]genes = m.getGenome().getGenotype();
    	int previous = 0;
    	for(int sex =0; sex< genes.length; sex++)
    	{
    		for(int j = 0; j< genes[sex].length; j++)
    		{
    			this.geneprev.get(this.geneprev.size()-1)[previous + genes[sex][j]]+=1;
    			previous += Archimedes.askInteger(PN.NUMOFALLELES+j);
    		}
    		previous =0;
    	}
    	/**update maxima*/
    	if(this.stateprev.get(stateprev.size()-1)[state]>this.maxima[state])
    	{
    		this.maxima[state] = (int) this.stateprev.get(stateprev.size()-1)[state];
    		this.maxtimes[state] = Idunn.getCurrentTime();
    	}
    	
    	/**add one to the population count*/
    	this.pop_count[0]++;
    }
    /**
     * Registers a succesfull transmission within the given rank
     * 
     * @param rank
     */
	public void registerTransmission(int rank)
	{
		if(closed)
			return;
	
		if(save)
			//count transmission
			transinc.get(transinc.size()-1)[rank]+=1;
	}
  


	/**
     * Add m to the list of detected
     * and add one to the detection incidence
     * @param m
     * @param relation null if not contact tracing otherwise index case
     * @param reason
     */
    public void addDetected(Morbus m, int relation, int sex_index,int reason)
    {
    	if(closed)
    		return;
    	
        if(((Morbus) m).relapsing())
        	if(save)
        		relinc.get(relinc.size()-1)[m.getType()]+=1;
       
        
  	   //add to the list of diagnosed
 	   this.addDiagnosed(m);
     	
        //add one
	       if(save)
	        {
	    	   this.addAgeclass(m, reason);
	   
	        	switch(reason){
	        	case PASSIVE_DETECTION:
	        		{
	        			this.pasdetinc.get(pasdetinc.size()-1)[m.getState()]+=1;
	        			this.totalpasinc.get(totalpasinc.size()-1)[0]+=1;
	        			int hhsize = Math.min(m.getOwner().getLevel().getSize(), MAXHH-1);
	        			this.primcasehh.get(primcasehh.size()-1)[hhsize]+=1;
	        			break;
	        		}
	        	case SURVEY_DETECTION:{
	    	      		this.surdetinc.get(surdetinc.size()-1)[m.getState()]+=1;
	    	      		this.totalsurinc.get(totalsurinc.size()-1)[0]+=1;
	    	      		int hhsize = Math.min(m.getOwner().getLevel().getSize(), MAXHH-1);
	        			this.primcasehh.get(primcasehh.size()-1)[hhsize]+=1;
	    	      		break;
	        	}
	        	case CONTACT_DETECTION:{
	        		this.contactdetinc.get(contactdetinc.size()-1)[m.getState()]+=1;
	        		this.totalconinc.get(totalconinc.size()-1)[0]+=1;
	        		this.contactrelinc[sex_index].get(this.contactrelinc[sex_index].size()-1)[relation]+=1;
	        		break;
	        	}
	        	case CONTACTFOLLOWUP:{
	        		this.fudetinc.get(fudetinc.size()-1)[m.getState()]+=1;
	        		this.totalfuinc.get(totalfuinc.size()-1)[0]+=1;
	        		break;
	        	}
					default: return;
	        		
	        	}
	        }
       
    }
   


	/**
     * Add to the output for age classes
     * @param m
     * @param detmode 
     */
    private void addAgeclass(Morbus m, int detmode) {
		int ageclass = m.getOwner().ageclass();
		int sex = m.getOwner().getSex();
		
		int[] ageinctot =
			(int[]) this.age_inc[sex][TOTAL].get(this.age_inc[sex][TOTAL].size()-1);
		int[] ageincdm =
			(int[]) this.age_inc[sex][detmode].get(this.age_inc[sex][detmode].size()-1);
		
		
		if(ageclass >= ageinctot.length)
			ageclass = ageinctot.length-1;
		//TOTAL = 5
		ageinctot[ageclass]+=1;
		ageincdm[ageclass]+=1;		

		this.age_inc[sex][detmode].set(this.age_inc[sex][TOTAL].size()-1, ageinctot);
		this.age_inc[sex][detmode].set(this.age_inc[sex][detmode].size()-1, ageincdm);	
	}


	/**
     * Register the result of examining certain group and the result of the number of detected
     * 
     * @param groupsize
     * @param detected
     */
    public void addContactTracingResult(int groupsize, int detected)
    {
    	if(groupsize < detected)
    		throw new SimulationException(
    				"cannot detect more contacts than level inhabitants!");
    	
    	if(this.detcontact_groupsize==null)
    		this.detcontact_groupsize = new ArrayList<int[]>();
    	
    	while(this.detcontact_groupsize.size()< groupsize)
    	{
    		this.detcontact_groupsize.add(new int[this.detcontact_groupsize.size()+2]);
    	}
    	//add one (levelsize-1 one because levels of size 0 are of no interest
    	this.detcontact_groupsize.get(groupsize-1)[detected]+=1;	
    }
    /**
     * 
     * @return table
     */
    public Table outputContractTracing()
    {
    	int size =25;
    	//no contacttracing registers return empty tables
    	if(this.saved_detcon_groups == null)
    		return new Table(new double[size][size]);
    	else if(this.saved_detcon_groups.isEmpty())
    		return new Table(new double[size][size]);
    	
    	//increase size if needed	
    	if(size < this.saved_detcon_groups.size())
    		size = this.saved_detcon_groups.size();
    	
    	//table names
    	String[] rownames = new String[size];
    	for(int i = 0; i< rownames.length;i++)
    		rownames[i] = "Size " + (i+1);
    	
    	//create a table of dimensions size
    	Table table = new Table(size,size+1);
    	table.setRowNames(rownames);
    	for(int gsize = 0; gsize < this.saved_detcon_groups.size(); gsize++)
    	{
    		int[] res = this.saved_detcon_groups.get(gsize);
    		for(int det =0; det < gsize+1; det++)
    		{
    			table.setCell(gsize, det, res[det]);
    		}
    	}
    	    	
    	return table;
    	
    }
  

	/**
     *	Count number of examined by type of examination
     * @param m
     * @param relation - if an index case was present for contact tracing otherwise null
     * @param reason
     */
    public void addExamined(Morbus m, int relation, int sex_index, int reason)
    {
    	if(closed)
    		return;
    	
    	if(!save)
    		return;
    	
    	
       	Person owner = m.getOwner();
       	int ageclass = owner.ageclass();
       	
       	int[] ageexdm =
			(int[]) this.age_ex[owner.getSex()][reason].get(this.age_ex[owner.getSex()][reason].size()-1);
    	
		if(ageclass >= ageexdm.length)
			ageclass = ageexdm.length-1;

		ageexdm[ageclass]+=1;	
		this.age_ex[owner.getSex()][reason].set(this.age_ex[owner.getSex()][reason].size()-1,ageexdm);
		
    	switch(reason){
    	
    	case SURVEY_DETECTION:{
	      		this.surdet_examination.get(surdet_examination.size()-1)[m.getState()]+=1;
	      		this.totalsurex.get(totalsurex.size()-1)[0]+=1;
	      		break;
    	}
    	case CONTACT_DETECTION:{
    		this.contactdet_examination.get(contactdet_examination.size()-1)[m.getState()]+=1;
    		this.totalconex.get(totalconex.size()-1)[0]+=1;
    		this.contactrelex[sex_index].get(this.contactrelex[sex_index].size()-1)[relation]+=1;
    		break;
    	}
    	case CONTACTFOLLOWUP:{
    		this.fudet_examination.get(fudet_examination.size()-1)[m.getState()]+=1;
    		this.totalfuex.get(totalfuex.size()-1)[0]+=1;
    		break;
    	}
    	default: return;
    		
    	}
    	
    		
    }
    /**
     * 
     * @param m
     */
    public void addChemo(Morbus m)
    {
    	if(closed)
    		return;
    	
    	if(save)
    	{
    		this.chemo.get(chemo.size()-1)[m.getState()]+=1;
    		this.totalchemo.get(totalchemo.size()-1)[0]+=1;
    	}
		return;
    }
    
    /**
     * Add to the diagnosis lists
     * @param m
     */
    private void addDiagnosed(Morbus m)
    {
    	if(closed)
    		return;
    	
    	//health person do not have to go into a clinic register
    	if(m.getDiagnosis() == Morbus.HEALTHY)
    		throw new SimulationException(
    				"do not register healthy people");
    	
      //add to the correct list
      this.diagprev.get(
    		  this.diagprev.size()-1)[m.getDiagnosis()]+=1;
       
       //count incidence
      if(save)
      {
	       //add one
	       diaginc.get(diaginc.size()-1)[m.getDiagnosis()]+=1;
      	//count if not healthy
      		if(m.getDiagnosis()!=Morbus.HEALTHY)
      			this.totaldiaginc.get(totaldiaginc.size()-1)[0]+=1;;
          }
    }
    /**
     * Remove this morbidable from all lists
     * 
     * @param m
     * @return true if M was removed from the list of infecteds.
     */
    
    public boolean remove(Morbus m)
    {
    	if(closed)
    		return false;
    	
    		//get type
    	   int type = m.getType();
       
    	   //remove
    	   return remove(m, type);
    }
    
    /**
     * Remove this morbus given that it is registered as type
     * 
     * @param m
     * @param type
     */
    private boolean remove(Morbus m, int type) {
    	
    	if(closed)
    		return false;
    	
    	//remove from types
    	boolean b = 
    		this.types.get(type).remove(m);
    	
    	//remove from prevalence
    	int state = m.getState();
    	this.stateprev.get(stateprev.size()-1)[state]-=1;
    	this.typeprev.get(typeprev.size()-1)[type]-=1;
    	if(this.typeprev.get(typeprev.size()-1)[type]<0)
    		System.out.print("?");
    	
    	if(state> State.SUSCEPTIBLE_STATE&& state<State.NEVER_SUSCEPTIBLE_STATE)
    		this.infected--;
    	
    	//count allele frequencies
    	int[][]genes = m.getGenome().getGenotype();
    	int previous = 0;
    	for(int sex =0; sex< genes.length; sex++)
    	{
    		for(int j = 0; j< genes[sex].length; j++)
    		{
    			this.geneprev.get(this.geneprev.size()-1)[previous + genes[sex][j]]-=1;
    			previous += Archimedes.askInteger(PN.NUMOFALLELES+j);
    		}
    		previous =0;
    	}
    	
        //remove from population count
    	this.pop_count[0]--;
    	
    	                     
        //remove from diagnosed if treatment is completed
    	if(m.isDetected())
    	{
	        if(m.getRFTtime()>Idunn.getCurrentTime())
	        {
	          		//subtract from prevalence
	        		this.diagprev.get(this.diagprev.size()-1)[m.getDiagnosis()]-=1;
	        }
    	}	
      
        //if set to check upon this
        if(this.Monitor_Extinction)
        	if(this.infected<=0)
        	{
        		Ratatosk.notify(Message.formulate(Message.EXTINCT),
     			  this,
     			  this);
        		//close clinic for any removals, addings or changes
        		this.close();	
        	}
        //return succes or not
        return b;
		
	}
 
    /**
     * Close clinic for removals, addings or changes
     */
    private void close() {
		this.closed = true;
		
	}


/**
    * Release disease object from treatment,
    *  which is the same as removing it from the diagnosed list
    * 
    * @param m
    */
    protected void rft(Morbus m)
    {
    	if(closed)
    		return;
    	
    	//check if ever diagnosed
    	if(m.getDiagnosis()<0)
    		return;
    	//otherwise remove
    	 //add to the correct list
        this.diagprev.get(this.diagprev.size()-1)[m.getDiagnosis()]-=1;
    
    	//release
    	m.rft();
    	
    }
    
   
	/**
     * true if this M is currently registered any where in this register false otherwise
     * @param m
     * @return result  
     */
    public boolean contains(Morbus m)
    {

        if(this.types.get(m.getType()).contains(m))
        	return true;
        
        return false;
    }
  
    
    /**
     * Collect prevalence and incidence data 
     * 
     * @param time
     */
    public void collectData(double time)
    {
    	//to save or not to save
    	if(!save) 
			return;
    	    	
    	//add to the times list
    	if(this.times == null)
    		this.times = new ArrayList<Double>();
    	
    	this.times.add(time);
    	 	
    	//prevalence per diagnosis add the last prevalence
       	int[] diag_prev = 
       		this.diagprev.get(this.diagprev.size()-1).clone(); 
	          	    	
    	//prevalence of state
    	this.diagprev.add(diag_prev);
    	
    	//prevalence per state add the last prevalence
       	int[] state_prev = 
       		this.stateprev.get(this.stateprev.size()-1).clone(); 
	          	    	
    	//prevalence of state
    	this.stateprev.add(state_prev);
    	//prevalence per state add the last prevalence
       	int[] type_prev = 
       		this.typeprev.get(this.typeprev.size()-1).clone(); 
	          	    	
    	//prevalence of state
    	this.typeprev.add(type_prev);
    	//prevalence per state add the last prevalence
       	int[] gene_prev = 
       		this.geneprev.get(this.geneprev.size()-1).clone(); 
	          	    	
    	//prevalence of state
    	this.geneprev.add(gene_prev);
    	
    	//set the counter to the last place of population size list
    	this.popsize.set(this.popsize.size()-1,this.pop_count);
    	//create a new counter
    	this.pop_count = new int[1];
    	this.pop_count[0] = this.popsize.get(this.popsize.size()-1)[0]; 
    	this.popsize.add(this.pop_count);
 
    	int[] ext = {Math.min(1, this.infected)};
   		this.extinct.add(ext);
    
    	
    	//incidence per state
    	this.stateinc.add(new int[State.MAX_STATE+1]);
    	for(int i =0; i< 6;i++)
    	{
	    	this.age_inc[Person.MALE][i].add(new int[ageclasses]);
	    	this.age_inc[Person.FEMALE][i].add(new int[ageclasses]);
	    	this.age_ex[Person.MALE][i].add(new int[ageclasses]);
	    	this.age_ex[Person.FEMALE][i].add(new int[ageclasses]);
    	}
    	/*add an array to each incidence list so that incidence of last period is saved*/
    	//detection
    	this.pasdetinc.add(new int[State.MAX_STATE]);
    	this.surdetinc.add(new int[State.MAX_STATE]);
    	this.contactdetinc.add(new int[State.MAX_STATE]);
    	this.contactrelinc[Person.MALE].add(new int[Person.RELATIONS]);
    	this.contactrelinc[Person.FEMALE].add(new int[Person.RELATIONS]);
    	this.fudetinc.add(new int[State.MAX_STATE]);
    	this.primcasehh.add(new int[MAXHH]);
    	//examination
    	this.contactdet_examination.add(new int[State.MAX_STATE]);
    	this.contactrelex[Person.MALE].add(new int[Person.RELATIONS]);
    	this.contactrelex[Person.FEMALE].add(new int[Person.RELATIONS]);
    	this.fudet_examination.add(new int[State.MAX_STATE]);
    	this.surdet_examination.add(new int[State.MAX_STATE]);
    	this.chemo.add(new int[State.MAX_STATE]);
    	//relapse
    	this.relinc.add(new int[Morbus.DISEASE_TYPES]);
    	//diagnosis
    	this.diaginc.add(new int[Clinic.DIAGNOSIS]);
    	//transmission
    	this.transinc.add(
    			new int[Math.max(Archimedes.askInteger(PN.LEVELDEPTH),2)]);
    	
    	//totals
    	totalpasinc.add(new int[1]);
      	totalconinc.add(new int[1]);
      	totalfuinc.add(new int[1]);
       	totalsurinc.add(new int[1]);
       	totaldiaginc.add(new int[1]);
       	totalconex.add(new int[1]);
      	totalfuex.add(new int[1]);
       	totalsurex.add(new int[1]);
       	totalchemo.add(new int[1]);
       	
       	//refresh the contact tracing lists
       	this.saved_detcon_groups = this.detcontact_groupsize;
       	this.detcontact_groupsize = new ArrayList<int[]>();
	}
    
    /**
	     * Sets all value to the error code
     * @param time time interval to 'collect'
     * @param as_int number representing an error
     * @param times to collect
	     *
	     */
	    public void collectDataAtTimeAs(double time, 
	    		double as)
	    {
	    	int as_int = (int)as;
	    	//to save or not to save
	    	if(!save) 
				return;
	    	//add to the times list
        	if(this.times == null)
        		this.times = new ArrayList<Double>();
        	
        	this.times.add(time);
        	
	    	//create data to be collected
	    	int[] states = new int[State.MAX_STATE];
	    	for(int i =0;i < State.MAX_STATE;i++)
	    		states[i] = as_int;
	    	int[] types = new int[Morbus.DISEASE_TYPES];
	    	for(int i =0;i < Morbus.DISEASE_TYPES;i++)
	    		types[i] = as_int;
	    	int[] diagnosis = new int[Clinic.DIAGNOSIS];
	    	for(int i =0;i < Clinic.DIAGNOSIS;i++)
	    		diagnosis[i] = as_int;
	    	int[] onecell = {as_int};
	    	int[] age = new int[ageclasses];
	    	for(int i =0;i < ageclasses;i++)
	    		{
	    		  	age[i] = as_int;	
	    		}
	    	int[] relations = new int[Person.RELATIONS];
	    	for(int i =0;i < Person.RELATIONS;i++)
    		{
    		  	relations[i] = as_int;	
    		}
	    	
	        int[] genes = new int [this.geneprev.get(0).length];
	        for(int i =0; i< genes.length;i++)
	        	genes[i] = as_int;
	    	//prevalence of state
	    	this.diagprev.add(diagnosis);
	    	
	    	//prevalence of state
	    	this.stateprev.add(states);
	    	this.typeprev.add(types);
	    	this.geneprev.add(genes);
	       	this.popsize.add(onecell);
	    	this.extinct.add(onecell);
	    	
	    	//incidence per state
	    	this.stateinc.add(states);
	    	for(int i =0; i < 6; i++)
	    	{
		    	this.age_inc[Person.MALE][i].add(age);
		    	this.age_inc[Person.FEMALE][i].add(age);
		    	this.age_ex[Person.MALE][i].add(age);
		    	this.age_ex[Person.FEMALE][i].add(age);
	    	}
	    	/*add an array to each incidence list so that incidence of last period is saved*/
	    	//detection
	    	this.pasdetinc.add(states);
	    	this.surdetinc.add(states);
	    	this.contactdetinc.add(states);
	    	this.contactrelinc[Person.MALE].add(relations);
	    	this.contactrelinc[Person.FEMALE].add(relations);
	    	this.fudetinc.add(states);
	    	this.primcasehh.add(new int[MAXHH]);
	    	//examination
	    	this.contactdet_examination.add(states);
	    	this.contactrelex[Person.MALE].add(relations);
	    	this.contactrelex[Person.FEMALE].add(relations);
	    	this.fudet_examination.add(states);
	    	this.surdet_examination.add(states);
	    	this.chemo.add(states);
	    	//relapse
	    	this.relinc.add(types);
	    	//diagnosis
	    	this.diaginc.add(diagnosis);
	    	//transmission
	    	this.transinc.add(
	    			new int[Math.max(Archimedes.askInteger(PN.LEVELDEPTH),2)]);
	    	
	    	//totals
	    	totalpasinc.add(onecell);
	      	totalconinc.add(onecell);
	      	totalfuinc.add(onecell);
	       	totalsurinc.add(onecell);
	       	totaldiaginc.add(onecell);
	       	totalconex.add(onecell);
	       	totalfuex.add(onecell);
	       	totalsurex.add(onecell);
	       	totalchemo.add(onecell);	    	
	    }
	
    
    /**
     * 
     * @param subject - what information do we put in the table
     * @return table
     */
    @SuppressWarnings("unchecked")
	public Table toTable(String subject)
    {
    	//a list
    	List l = null;
    	
    	//result table
    	Table table = null; 
    	
    	//prevalences in a table
    	if(subject.equalsIgnoreCase(PREV_STRING))
    	{
    		//create table
    		table = new Table(5,2);
    		//set column names
    		table.setColumnName(0,INFECTED);
    		table.setColumnName(1,DIAGNOSIS);
    		
    		//set values
    		for(int x =0; x< 5; x++)
    		{
    			
                table.setCell(x,0,this.types.get(x).size());
              
                
             }
    		//return table
    		return table;
    		
    		
    	}
    	else if(subject.equalsIgnoreCase(RELINC))
    	{
    		//incidence of relaspe
    		l = relinc;
    	}else if(subject.equalsIgnoreCase(PASDETINC))
    	{
    		//incidence of passive detection (detection rate)
    		l = pasdetinc;
    	} else if(subject.equalsIgnoreCase(SURVEYDETINC))
    	{
    		//incidence of survey detection (detection rate)
    		l = surdetinc;
    	} else if(subject.equalsIgnoreCase(CONTACTDETINC))
    	{
    		//incidence of contact tracing detection (detection rate)
    		l = contactdetinc;
    	} else if(subject.equalsIgnoreCase(CONTACTDETEX))
    	{
    		//incidence of contact tracing detection (detection rate)
    		l = contactdet_examination;
    	}else if(subject.equalsIgnoreCase(RELATION_INC_MALE))
    	{
    		//incidence of contact tracing detection (detection rate)
    		l = contactrelinc[Person.MALE];
    	} else if(subject.equalsIgnoreCase(RELATION_EX_MALE))
    	{
    		//incidence of contact tracing detection (detection rate)
    		l = contactrelex[Person.MALE];
    	}
    	else if(subject.equalsIgnoreCase(RELATION_INC_FEMALE))
    	{
    		//incidence of contact tracing detection (detection rate)
    		l = contactrelinc[Person.FEMALE];
    	} else if(subject.equalsIgnoreCase(RELATION_EX_FEMALE))
    	{
    		//incidence of contact tracing detection (detection rate)
    		l = contactrelex[Person.FEMALE];
    	}
    	else if(subject.equalsIgnoreCase(FUDETINC))
    	{
    		//incidence of contact tracing detection (detection rate)
    		l = fudetinc;
    	} else if(subject.equalsIgnoreCase(FUEX))
    	{
    		//incidence of contact tracing detection (detection rate)
    		l = fudet_examination;
    	}else if(subject.equalsIgnoreCase(SURVEYDETEX))
    	{
    		//incidence of contact tracing detection (detection rate)
    		l = surdet_examination;
    	}else
    		l = new ArrayList<int[]>();
    	//create table
    	table = new Table(l.size(),5);
    	
    	//iterate 
    	for(int[] values : (List<int[]>)l)
    	{
    		int row_index = l.indexOf(values);
    		
    		//row name
    		table.setRowName(row_index,Double.toString(this.times.get(row_index)));
    		
    		for(int x = 0; x<values.length;x++)
    			{
    			table.setCell(row_index,x,values[x]);
    			}
    	}
    	//return the table
    	return table;
    }
    
    /**
     * Create an outputlist of the subject
     * 
     * 
     * @param subject
     * @return ol 
     */
  
	@SuppressWarnings("unchecked")
	public OutputList<Integer>[] toOutputLists(String subject)
    {
    	List<int[]> l = null;
    	//determine which list 
    	if(subject.equals(RELINC))
    	{
    		//incidence of relapse
    		l = relinc;
    	}else if(subject.equals(PASDETINC))
    	{
    		//incidence of passive detection (detection rate)
    		l = pasdetinc;
    	} else if(subject.equals(SURVEYDETINC))
    	{
    		//incidence of survey detection (detection rate)
    		l = surdetinc;
    	} else if(subject.equals(CONTACTDETINC))
    	{
    		//incidence of contact tracing detection (detection rate)
    		l = contactdetinc;
    	} else if (subject.equals(PRIMCASEHH))
    	{
    		//size of household of primary cases
    		l = primcasehh;
    	}
    	 else if(subject.equals(RELATION_INC_MALE))
     	{
     		//incidence of contact tracing detection by relationship
     		l = contactrelinc[Person.MALE];
     	}
    	 else if(subject.equals(RELATION_INC_FEMALE))
      	{
      		//incidence of contact tracing detection by relationship
      		l = contactrelinc[Person.FEMALE];
      	}
    	else if(subject.equals(FUDETINC))
    	{
    		//incidence of contact tracing detection (detection rate)
    		l = fudetinc;
    	} else if(subject.equals(DIAGINC))
    	{
    		//states prevalence
    		l = diaginc;
    	}else if (subject.equals(AGEINCMALETOTAL))
    	{
    		//ages 
    		l = this.age_inc[Person.MALE][TOTAL];
    	}else if (subject.equals(AGEINCFEMALETOTAL))
    	{
    		//ages 
    		l = this.age_inc[Person.FEMALE][TOTAL];
    	}else if (subject.equals(AGEINCMALEPAS))
    	{
    		//ages 
    		l = this.age_inc[Person.MALE][PASSIVE_DETECTION];
    	}else if (subject.equals(AGEINCFEMALEPAS))
    	{
    		//ages 
    		l = this.age_inc[Person.FEMALE][PASSIVE_DETECTION];
    	}else if (subject.equals(AGEINCMALECON))
    	{
    		//ages 
    		l = this.age_inc[Person.MALE][CONTACT_DETECTION];
    	}else if (subject.equals(AGEINCFEMALECON))
    	{
    		//ages 
    		l = this.age_inc[Person.FEMALE][CONTACT_DETECTION];
    	}else if (subject.equals(AGEINCMALEEX))
    	{
    		//ages 
    		l = this.age_inc[Person.MALE][CONTACT_DETECTION];
    	}else if (subject.equals(AGEINCFEMALEEX))
    	{
    		//ages 
    		l = this.age_inc[Person.FEMALE][CONTACT_DETECTION];
    	}
    	else if(subject.equals(TRANSINC))
    	{
    		//incidence of diagnosis
    		l = transinc;
    	}else  if(subject.equals(STATEINC))
    	{
    		//states incidence
    		l = stateinc;
    	}else if (subject.equals(DIAGPREV))
    	{
    		//states prevalence
    		l = diagprev;
    	}else if (subject.equals(STATEPREV))
    	{
    		//prevalence of diagnosis
    		l = stateprev;
    	}else if (subject.equals(TYPEPREV))
    	{
    		//prevalence of genes
    		l= typeprev;
    	}else if (subject.equals(GENEPREV))
    	{
    		//prevalence of genes
    		l= geneprev;
    	}
    	else if (subject.equals(POPCOUNT))
    	{
    		//population count
    		l = this.popsize;
    	} else if(subject.equals(CONTACTDETEX))
    	{
    		//incidence of contact tracing detection (detection rate)
    		l = contactdet_examination;
    	}else if(subject.equals(FUEX))
    	{
    		//incidence of contact tracing detection (detection rate)
    		l = fudet_examination;
    	}
    	else if(subject.equals(SURVEYDETEX))
    	{
    		//incidence of contact tracing detection (detection rate)
    		l = surdet_examination;
    	}else if(subject.equals(CHEMO))
    	{
    		//incidence of contact tracing detection (detection rate)
    		l = this.chemo;
    	}
    	else if(subject.equals(PASTOTALINC))
    	{
    		//incidence of contact tracing detection (detection rate)
    		l = this.totalpasinc;
    	}else if(subject.equals(CONTACTTOTALINC))
    	{
    		//incidence of contact tracing detection (detection rate)
    		l = this.totalconinc;
    	}else if(subject.equals(FUTOTALINC))
    	{
    		//incidence of followup detection (detection rate)
    		l = this.totalfuinc; 
    	}
    	else if(subject.equals(SURVEYTOTALINC))
    	{
    		//incidence of contact tracing detection (detection rate)
    		l = this.totalsurinc;
    	}else if(subject.equals(DIAGTOTALINC))
    	{
    		//incidence of contact tracing detection (detection rate)
    		l = this.totaldiaginc;
    	}else if(subject.equals(CONTACTTOTALEX))
    	{
    		//incidence of contact tracing detection (detection rate)
    		l = this.totalconex;
    	}else if(subject.equals(RELATION_EX_MALE))
     	{
     		//incidence of contact tracing examininations by relationship
     		l = contactrelex[Person.MALE];
     	}else if(subject.equals(RELATION_EX_FEMALE))
     	{
     		//incidence of contact tracing examininations by relationship
     		l = contactrelex[Person.FEMALE];
     	}
    	else if(subject.equals(FUTOTALEX))
    	{
    		//incidence of contact tracing detection (detection rate)
    		l = this.totalfuex;
    	}
    	else if(subject.equals(SURVEYTOTALEX))
    	{
    		//incidence of contact tracing detection (detection rate)
    		l = this.totalsurex;
    	}else if(subject.equals(CHEMOTOTAL))
    	{
    		//incidence of contact tracing detection (detection rate)
    		l = this.totalchemo;
    	}
    	else if (subject.equals(EXTINCTION))
    	{
    		l = this.extinct;
    		
    	}else
    		throw new SimulationException(SimulationException.UNKNOWNOUTPUT_MESSAGE);
    	
    	//classes
    	int classes = l.get(0).length;
    	//number of collection moments
    	int moments = this.times.size();
    	    	
    	//create the main output array with time in first column and values in the second
    	int[][]main_array = 
    		new int[classes][moments]; 
    	Double[] time_array = new Double[this.times.size()];
    	time_array = this.times.toArray(time_array);
    	
    	//put values in the array
		for(int j = 0; j < moments;j++)
		{
			int[] values = l.get(j);
			for(int i =0; i <classes; i++)
			{
				main_array[i][j] = values[i];
			}
		}
    	
    	//outputlists 
    	OutputList<Integer>[] list_array = 
    		new OutputList[classes];
    	//iterate 	
    	for(int index = 0; index < classes; index++)		
    	{
    		

    		String listName = null;
    		if(list_array.length>1)
    			 listName = subject + "_" + index;
    		else
    			listName = subject;
    		    		  
    		list_array[index] = 
    			new OutputList<Integer>(
    					listName,time_array,main_array[index]);
    
    
    	}		

    
    	return list_array;
    }
    /**
     * Fully expression of the register
     * @return s
     */
    public String toFullString()
    {
        String s = this.toString();
        s+=PN.LINESEPARATOR+"Cases: "+PN.LINESEPARATOR;
        for(Set<Morbus> set : this.types)
        {
            s+= "type: "+this.types.indexOf(set)+PN.LINESEPARATOR;
            for(Morbus m : set)
            {
                s+= m.toString()+PN.LINESEPARATOR;
            }
        }
            return s;
    }
    
 	
    
    /**
     * Retreives all ever infected (state>Morbus.SUSCEPTIBLE and state != Morbus.IMMUNE) disease objects (thus all types) and stuffs them into one list which is returned.
     * 
     * @return a list with all infected disease objects
     */
    public Set<Morbus> getInfected() {
        Set<Morbus> s = 
        	new LinkedHashSet<Morbus>();
        
        for(Set<Morbus> set : this.types)
        {
            for(Morbus m : set)
            	if(m.getState()> State.SUSCEPTIBLE_STATE && m.getState()<State.NEVER_SUSCEPTIBLE_STATE)
            		s.add(m);
        }
        return s;
    }
	
    /**
	 * Get the number of morbi of this type
	 * 
	 * @param type
	 * @return
	 * 
	 */
	public int getType(int type)
	{
		return this.types.get(type).size();
	}
	/**
	 * 
	 * @return sum of all susceptibles
	 */
	public int getSusceptibles()
	{
		int s = 0;
		for(int t = 1; t< Morbus.DISEASE_TYPES;t++)
		{
			s+=this.getType(t);
		}
		return s;
	}
	/**
	 * Records the incidence of the change of one state to another 
	 * and keeps track of the prevalence of the states 
	 * 
	 * @param current_state
	 * @param new_state
	 */
	public void recordStateChange(int current_state, int new_state) {
		if(closed)
    		return;
    	   
        //count the prevalence
        stateprev.get(stateprev.size()-1)[new_state]+=1;
                        
        //subtract previous
        stateprev.get(stateprev.size()-1)[current_state]-=1;
        
    	/*update maxima*/
    	if(this.stateprev.get(stateprev.size()-1)[new_state]>this.maxima[new_state])
    	{
    		this.maxima[new_state] = (int) this.stateprev.get(stateprev.size()-1)[new_state];
    		this.maxtimes[new_state] = Idunn.getCurrentTime();
    	}
        
        //if both infected
        boolean cur_inf = 
        	(current_state > State.SUSCEPTIBLE_STATE && current_state < State.NEVER_SUSCEPTIBLE_STATE);
        boolean new_inf =
        	(new_state > State.SUSCEPTIBLE_STATE && new_state < State.NEVER_SUSCEPTIBLE_STATE);
        //if currently infected
       if(cur_inf == true && new_inf == false)
    	   		   this.infected--;
       else if(new_inf == true && cur_inf == false)
       {//if current not infected and new state is
    	   this.infected++;
       }
       //monitoring
       if(this.Monitor_Extinction)
       { 
    	   if(this.infected<=0)
    		   {
    		   Ratatosk.notify(Message.formulate(Message.EXTINCT),
    			  this,this);
       
       			this.close();
       			}
       }
       //saving incidence
       if(save)
			{
		//count for incidence of the new state
       stateinc.get(stateinc.size()-1)[new_state]+=1;}
	}
	
	/**
	 * 
	 * @param morbus
	 * @param from
	 * @param to
	 */
	public void changeType(Morbus m, int from, int to) {
		if(closed)
    		return;
    	
		//add to register
		this.addMorbus(m, to);
		//remove from register
		this.remove(m, from);
	
		
	}

	/**
	 * Combine the types archives to a list and return
	 * @return l
	 */
	public Iterable getRegister() {
		List<Morbus>  l = new ArrayList<Morbus>();
		for(Set<Morbus> s : this.types)
			l.addAll(s);
		
		return l;
	}

	/**
	 * Combine the types archives to a list and return
	 * @return l
	 */
	public List<Morbus> getRegisterList() {
		List<Morbus>  l = new ArrayList<Morbus>();
		for(Set<Morbus> s : this.types)
			l.addAll(s);
		
		return l;
	}
	/**
	 * @see simcolep.demo.Register#getSize()
	 */
	public int getSize() {
			return (int) pop_count[0];
	}

	/**
	 * @see simcolep.demo.Register#storeData()
	 */
	public void storeData(boolean b) {
		if(save == b) 
			return;
		//start saving stuff
    	save = b;
    	
    	//set the times list
    	this.times = 
    		new ArrayList<Double>();

    	
	}
	
	/**
	 * No database
	 * @throws IOException
	 */
	public void open() throws IOException
	{	}
	/***
	 * Turn monitoring of extinction on of off
	 * @param b
	 */
	public void setExtinctionMonitor(boolean b)
	{
		this.Monitor_Extinction = b;
	}


	/**
	 * 
	 * @return a list containg maximum number of each state
	 * 
	 */
	public String maxString() {

		StringBuffer max = new StringBuffer();
		for(int i =0; i<this.maxima.length;i++)
		{
			max.append(this.maxima[i]+PN.LINESEPARATOR);
		}
		
		return max.toString();
	}
	
	/**
	 * 
	 * @return a list containg maximum number of each state
	 * 
	 */
	public String maxtimeString() {

		StringBuffer max = new StringBuffer();
		for(int i =0; i<this.maxima.length;i++)
		{
			max.append(this.maxtimes[i]+PN.LINESEPARATOR);
		}
		
		return max.toString();
	}

	/**
	 * 
	 * @param type
	 * @return collection of this type
	 */
	public Collection<Morbus> getMorbiOfType(int type) {
		return this.types.get(type);
	}
}
