# Supplementary material for: Global elimination of leprosy by 2020: are we
Source: Parasit Vectors. 2015 Oct 22;8:548. doi: 10.1186/s13071-015-1143-4 (PMC4618543; doi:10.1186/s13071-015-1143-4)
Supplement: Additional file 3: — SIMCOLEP model with input files. Zip archive contains: Instruction file, SIMCOLEP model (version 1.4.12), Input files for India, Brazil and Indonesia, Source code, R-script for output. The contents of this zip archive are licensed under the Creative Commons Attribution-NonCommercial-NoDerivatives 4.0 International License. To view a copy of this license, visit http://creativecommons.org/licenses/by-nc-nd/4.0/ or send a letter to Creative Commons, PO Box 1866, Mountain View, CA 94042, USA. By opening Additional file 3, you agree to the aforementioned license. You are free to use and share (copy and redistribute the material in any medium or format) the material contained within Additional File 3 under the following terms: Attribution — You must give appropriate credit, provide a link to the license, and indicate if changes were made. You may do so in any reasonable manner, but not in any way that suggests the licensor endorses you or your use. NonCommercial — You may not use the material for commercial purposes. NoDerivatives — If you remix, transform, or build upon the material, you may not distribute the modified material. [file 13071_2015_1143_MOESM3_ESM.zip › Source code/simcolep/lepra/function/AbstractDiseaseHistoryFunction.java]

/*
 * This file is part of SIMCOLEP, a simulation model developed by the Department of Public Health, 
 * Erasmus MC, University Medical Center Rotterdam, Rotterdam, The Netherlands.
 *
 * This work is licensed under the Creative Commons Attribution-NonCommercial-NoDerivatives 4.0 International License.
 * To view a copy of this license, visit http://creativecommons.org/licenses/by-nc-nd/4.0/ 
 * or send a letter to Creative Commons, PO Box 1866, Mountain View, CA 94042, USA
 *
 * You are free to:
 * Share — copy and redistribute the material in any medium or format
 * Under the following terms:
 * Attribution — You must give appropriate credit, provide a link to the license, and indicate if changes were 
 * made. You may do so in any reasonable manner, but not in any way that suggests the licensor endorses
 * you or your use.
 * NonCommercial — You may not use the material for commercial purposes.
 * NoDerivatives — If you remix, transform, or build upon the material, you may not distribute the modified material.
 */
package simcolep.lepra.function;

import java.util.Map;
import java.util.Random;

import simcolep.exceptions.SimulationException;
import simcolep.fun2.Distributionable;
import simcolep.fun2.Function;
import simcolep.lepra.Morbus;
import simcolep.tools.PN;

/**
 * Disease history functions determine the course of disease by the duration of states
 * 
 * @author ir. E.A.J. Fischer
 * @version 1.0
 */
public abstract class AbstractDiseaseHistoryFunction 
		extends Function 
			implements DiseaseHistory {
	

	/***/
    public static final long serialVersionUID = -5403748959290024892L;
	
    /**String representation of kernel*/
    public static final String KERNEL = "kernel"; 
    /**
	 * Name of self healing distribution
	 */
	public static final String SH = "sh";
	/**
	 * Name of latency distribution 
	 */
	public static final String LAT = "lat";

	/**name of function incubation to pb*/
	public static final String INCPB = "incpb"; 
	
	/**name of function incubation to mb*/
	public static final String INCMB = "incmb"; 
	
	/**name of function for detection*/
	public static final String DET = "det";
	
	
	/**duration distribution of latency*/
	protected Distributionable lat = null;
	
	/**duration distribution of incubation to pb*/
	protected Distributionable incpb  = null;
	
	/**duration distribution of incubation to mb*/
	protected Distributionable incmb  = null;
	
	/**duration of self healing period*/
	protected Distributionable sh = null;
	
	/**duration distribution of incubation to detection*/
	protected Distributionable det  = null;
	
	
	/**
	 * Infectivity kernel
	 */
	protected Kernel kernel = null;

	/**
	 * 
	 * @param funcs
	 */
	public AbstractDiseaseHistoryFunction(Map<String, Function> funcs) {
		super();		
	}

	/**
	 * 
	 *
	 */
	public AbstractDiseaseHistoryFunction()
	{
		super();
	}
	/**
	 * 
	 * @see simcolep.fun2.Function#changeParameter(java.lang.String, double)
	 */
	public void changeParameter(String name, double value)
	{	
		throw new SimulationException(SimulationException.NOTIMPLEMENTED);
	}
	
	
	@Override
	public double getY(double X) {
		
		return 0;
	}

	@Override
	public double getX(double y) {
		
		return 0;
	}

	@Override
	public double getDerivative(double x) {
		
		return 0;
	}

	@Override
	public double getIntegrated(double x) {
		
		return 0;
	}

	@Override
	public double getInvIntegrated(double y) {
		
		return 0;
	}

	@Override
	public Function clone() {
				return this;
	}

	/**
	 * @see simcolep.lepra.function.DiseaseHistory#getLatency(Random, double)
	 */
	public abstract double getLatency(Random rand, double age);
	
	/**
	 * @see simcolep.lepra.function.DiseaseHistory#getIncubationPB(Random, double)
	 */
	public abstract double getIncubationPB(Random rand, double age);

	/**
	 * @see simcolep.lepra.function.DiseaseHistory#getIncubationMB(Random, double)
	 */
	public abstract double getIncubationMB(Random rand, double age);
	

	/**
	 * @see simcolep.lepra.function.DiseaseHistory#getSelfHealing(Random, double)
	 */
	public abstract double getSelfHealing(Random rand, double age);

	/**
	 * @see simcolep.lepra.function.DiseaseHistory#getPasDetection(simcolep.lepra.Morbidable, Random)
	 */
	public abstract double getPasDetection(Morbus m, Random rand);

    
    /**
     * @see simcolep.fun2.Function#equalsFunction(simcolep.fun2.Function)
     */
    public boolean equalsFunction(Function f)
    {
        return this.getClass().equals(f.getClass());
    }
    
    /**
     * 
     * @see simcolep.fun2.Function#getParameter(java.lang.String)
     */
    public double getParameter(String pname)
    {
        throw new SimulationException(
        		SimulationException.NOTIMPLEMENTED);
    }
    
 

    /**
     * @see simcolep.fun2.Function#inputGroup()
     */
    @Override
    public int inputGroup()
    {
    	return Function.DISEASE_FUNCTION_INPUT;
    }
    
	

	/**
	 * return a copy of the kernel
	 * @see simcolep.lepra.function.DiseaseHistory#getKernel()
	 */
	public Kernel getKernel() {
			return this.kernel.copy();
	}
    
	/**
	 * return the sequence of states modeled by this disease history
	 * @return
	 */
	public abstract int[] getStates();
	/**
	 * Set this disease history
	 *
	 */
	public abstract AbstractDiseaseHistoryFunction set(Map<String, Function> funcs);
  
	/**
	 * 
	 */
    public String toString()
    {
    	String dis_hist = this.getName();
    	
    	//disease history functions
    	//latency
    	if(this.lat != null)
    		dis_hist += 
    			PN.LINESEPARATOR + LAT +PN.TAB+
    			this.lat.toString();
    	//incubation to PB
    	if(this.incpb != null)
    		dis_hist += 
    			PN.LINESEPARATOR + INCPB+PN.TAB+
    			this.incpb.toString();
    	//incubation to MB
    	if(this.incmb != null)
    		dis_hist += 
    			PN.LINESEPARATOR + INCMB+PN.TAB+
    			this.incmb.toString();
    	//self healing
    	if(this.sh != null)
    		dis_hist += 
    			PN.LINESEPARATOR + SH+PN.TAB+
    			this.sh.toString();
    	//kernel
    	if(this.kernel!= null)
    		dis_hist+=
    			PN.LINESEPARATOR + KERNEL+PN.TAB+
    			this.kernel.toString();
    	
    	//detection
    	if(this.det != null)
    		dis_hist += 
    			PN.LINESEPARATOR + DET + PN.TAB+
    			this.det.toString();
    	
    	return dis_hist;
    }
}
