# Supplementary material for: Global elimination of leprosy by 2020: are we
Source: Parasit Vectors. 2015 Oct 22;8:548. doi: 10.1186/s13071-015-1143-4 (PMC4618543; doi:10.1186/s13071-015-1143-4)
Supplement: Additional file 3: — SIMCOLEP model with input files. Zip archive contains: Instruction file, SIMCOLEP model (version 1.4.12), Input files for India, Brazil and Indonesia, Source code, R-script for output. The contents of this zip archive are licensed under the Creative Commons Attribution-NonCommercial-NoDerivatives 4.0 International License. To view a copy of this license, visit http://creativecommons.org/licenses/by-nc-nd/4.0/ or send a letter to Creative Commons, PO Box 1866, Mountain View, CA 94042, USA. By opening Additional file 3, you agree to the aforementioned license. You are free to use and share (copy and redistribute the material in any medium or format) the material contained within Additional File 3 under the following terms: Attribution — You must give appropriate credit, provide a link to the license, and indicate if changes were made. You may do so in any reasonable manner, but not in any way that suggests the licensor endorses you or your use. NonCommercial — You may not use the material for commercial purposes. NoDerivatives — If you remix, transform, or build upon the material, you may not distribute the modified material. [file 13071_2015_1143_MOESM3_ESM.zip › Source code/simcolep/lepra/function/DiseaseHistory.java]

/*
 * This file is part of SIMCOLEP, a simulation model developed by the Department of Public Health, 
 * Erasmus MC, University Medical Center Rotterdam, Rotterdam, The Netherlands.
 *
 * This work is licensed under the Creative Commons Attribution-NonCommercial-NoDerivatives 4.0 International License.
 * To view a copy of this license, visit http://creativecommons.org/licenses/by-nc-nd/4.0/ 
 * or send a letter to Creative Commons, PO Box 1866, Mountain View, CA 94042, USA
 *
 * You are free to:
 * Share — copy and redistribute the material in any medium or format
 * Under the following terms:
 * Attribution — You must give appropriate credit, provide a link to the license, and indicate if changes were 
 * made. You may do so in any reasonable manner, but not in any way that suggests the licensor endorses
 * you or your use.
 * NonCommercial — You may not use the material for commercial purposes.
 * NoDerivatives — If you remix, transform, or build upon the material, you may not distribute the modified material.
 */

/*
 * Created on 04-Nov-2005
 *
 */
package simcolep.lepra.function;

import java.util.Random;

import simcolep.lepra.Morbus;


/**
 * 
 * @author ir. E.A.J. Fischer
 * @version 1.0
 */
public interface DiseaseHistory {

	
    
	/**
     * Return duration of latency period
     * @param rand 
	 * @param age TODO
	 * @return length of the latency period
     */
    public abstract double getLatency(Random rand, double age);

    /**
     * Return duration of incubation to PB period
     * @param rand 
     * @param age TODO
     * @return length of incubation until PB
     */
    public abstract double getIncubationPB(Random rand, double age);

    /**
     * Return duration of incubation to MB period
     * @param rand 
     * @param age TODO
     * @return length of incubation to MB
     */
    public abstract double getIncubationMB(Random rand, double age);

    /**
     * Return duration to self healing
     * @param rand
     * @param age TODO
     * @return length of self healing
     */
    public abstract double getSelfHealing(Random rand, double age);

    /**
     * Return duration to passive detection
     * 
     * @param rand
     * @return detection delay or time until passive detection
     */
    public abstract double getPasDetection(Morbus m, Random rand);

    /**
     * Infectivity kernel of this disease history
     * 
     * @return kernel
     */
	public abstract Kernel getKernel();

	/**
	 * An array containing the states of a disease history 
	 * @return
	 */
	public abstract int[] getStates();
	
	

}
