# Supplementary material for: Global elimination of leprosy by 2020: are we
Source: Parasit Vectors. 2015 Oct 22;8:548. doi: 10.1186/s13071-015-1143-4 (PMC4618543; doi:10.1186/s13071-015-1143-4)
Supplement: Additional file 3: — SIMCOLEP model with input files. Zip archive contains: Instruction file, SIMCOLEP model (version 1.4.12), Input files for India, Brazil and Indonesia, Source code, R-script for output. The contents of this zip archive are licensed under the Creative Commons Attribution-NonCommercial-NoDerivatives 4.0 International License. To view a copy of this license, visit http://creativecommons.org/licenses/by-nc-nd/4.0/ or send a letter to Creative Commons, PO Box 1866, Mountain View, CA 94042, USA. By opening Additional file 3, you agree to the aforementioned license. You are free to use and share (copy and redistribute the material in any medium or format) the material contained within Additional File 3 under the following terms: Attribution — You must give appropriate credit, provide a link to the license, and indicate if changes were made. You may do so in any reasonable manner, but not in any way that suggests the licensor endorses you or your use. NonCommercial — You may not use the material for commercial purposes. NoDerivatives — If you remix, transform, or build upon the material, you may not distribute the modified material. [file 13071_2015_1143_MOESM3_ESM.zip › Source code/simcolep/lepra/function/Hypocrates.java]

/*
 * This file is part of SIMCOLEP, a simulation model developed by the Department of Public Health, 
 * Erasmus MC, University Medical Center Rotterdam, Rotterdam, The Netherlands.
 *
 * This work is licensed under the Creative Commons Attribution-NonCommercial-NoDerivatives 4.0 International License.
 * To view a copy of this license, visit http://creativecommons.org/licenses/by-nc-nd/4.0/ 
 * or send a letter to Creative Commons, PO Box 1866, Mountain View, CA 94042, USA
 *
 * You are free to:
 * Share — copy and redistribute the material in any medium or format
 * Under the following terms:
 * Attribution — You must give appropriate credit, provide a link to the license, and indicate if changes were 
 * made. You may do so in any reasonable manner, but not in any way that suggests the licensor endorses
 * you or your use.
 * NonCommercial — You may not use the material for commercial purposes.
 * NoDerivatives — If you remix, transform, or build upon the material, you may not distribute the modified material.
 */

/**
 * created: 23-Aug-2006
 */
package simcolep.lepra.function;

import simcolep.fun2.Function;


/**
 * Just a list of the leprosy functions
 * @author ir. E.A.J. Fischer
 * @version 1.0
 */
public enum Hypocrates{
	
	Immune(new Immune()), 
	Asymptomatic(new Asymptomatic()),
	shPB(new shPB()),
	dgPB(new dgPB()),
	MB(new MB()),
	MBKernel(new MBKernel()),
	PBKernel(new PBKernel());
	 
	 
	
	 /**
	  * Function
	  */
	private Function f = null;
	/**
	 * 
	 * @param f
	 */
	private Hypocrates(Function f)
	 {
	         this.f = f;
	 }
	
	 /**
	  * 
	  * @return new instance of the function
	 * @throws IllegalAccessException 
	 * @throws InstantiationException 
	  */
	 public Function getInstance() throws InstantiationException,
	 										IllegalAccessException
	 {
		     return 
		        this.f.getClass().newInstance();
	 }
}
