# Supplementary material for: Global elimination of leprosy by 2020: are we
Source: Parasit Vectors. 2015 Oct 22;8:548. doi: 10.1186/s13071-015-1143-4 (PMC4618543; doi:10.1186/s13071-015-1143-4)
Supplement: Additional file 3: — SIMCOLEP model with input files. Zip archive contains: Instruction file, SIMCOLEP model (version 1.4.12), Input files for India, Brazil and Indonesia, Source code, R-script for output. The contents of this zip archive are licensed under the Creative Commons Attribution-NonCommercial-NoDerivatives 4.0 International License. To view a copy of this license, visit http://creativecommons.org/licenses/by-nc-nd/4.0/ or send a letter to Creative Commons, PO Box 1866, Mountain View, CA 94042, USA. By opening Additional file 3, you agree to the aforementioned license. You are free to use and share (copy and redistribute the material in any medium or format) the material contained within Additional File 3 under the following terms: Attribution — You must give appropriate credit, provide a link to the license, and indicate if changes were made. You may do so in any reasonable manner, but not in any way that suggests the licensor endorses you or your use. NonCommercial — You may not use the material for commercial purposes. NoDerivatives — If you remix, transform, or build upon the material, you may not distribute the modified material. [file 13071_2015_1143_MOESM3_ESM.zip › Source code/simcolep/lepra/function/MBKernel.java]

/*
 * This file is part of SIMCOLEP, a simulation model developed by the Department of Public Health, 
 * Erasmus MC, University Medical Center Rotterdam, Rotterdam, The Netherlands.
 *
 * This work is licensed under the Creative Commons Attribution-NonCommercial-NoDerivatives 4.0 International License.
 * To view a copy of this license, visit http://creativecommons.org/licenses/by-nc-nd/4.0/ 
 * or send a letter to Creative Commons, PO Box 1866, Mountain View, CA 94042, USA
 *
 * You are free to:
 * Share — copy and redistribute the material in any medium or format
 * Under the following terms:
 * Attribution — You must give appropriate credit, provide a link to the license, and indicate if changes were 
 * made. You may do so in any reasonable manner, but not in any way that suggests the licensor endorses
 * you or your use.
 * NonCommercial — You may not use the material for commercial purposes.
 * NoDerivatives — If you remix, transform, or build upon the material, you may not distribute the modified material.
 */

/**
 * created: 11-Apr-2007
 */
package simcolep.lepra.function;

import java.util.Random;


import simcolep.exceptions.SimulationException;
import simcolep.fun2.CinlarsNonStatPoisson;

import simcolep.lepra.Morbus;
import simcolep.tools.PN;

/**
 * @author ir. E.A.J. Fischer
 * @version 1.1
 */
public final class MBKernel extends AbstractKernel {

	/**serialVersionUID */
	private static final long serialVersionUID =
		-4974716683116020188L;
	
	/***/
	protected static final String BETAHIGH = "betahigh"; 
	/***/
	protected static final String BETALOW = "betalow"; 
	
	/**beta at start of infection*/
	protected double betalow = 0.0;
	
	/**beta when symptomatic*/
	protected double betahigh = 0.0;
	
	/**contact rate*/
	private double contactrate = 0.0;
	
	/**duration of the contact period*/
	private double incubation_period = 0.0;
	
	/**duration of the latency period*/
	private double latency_period = 0.0;

	/**true when periods are set*/
	private boolean set = false;
	/**
	 * 
	 */
	public MBKernel() {
		super();
		
	}


	@Override
	public void changeParameter(String name, double value) {
        if(name.equalsIgnoreCase(BETALOW))
        {
            this.betalow = value;
        }else if(name.equalsIgnoreCase(BETAHIGH))
        {
            this.betahigh = value;
        }

	}
	/**
	 * @see simcolep.fun2.Function#getY(double)
	 */
	@Override
	public double getY(double t) {
		if(t<this.latency_period)
			return 0.0;
		else if (t<= this.latency_period+this.incubation_period)
			return this.contactrate*(this.betalow +((((this.betahigh-this.betalow)/this.incubation_period)*(t-this.latency_period))));
		else 
			return this.betahigh*this.contactrate;
	}

	/**
     * @see simcolep.fun2.Function#getIntegrated(double)
     */
    public double getIntegrated(double x) {
        if(x < this.latency_period)
        {
            return 0;
        }//if smaller than the incubation time
        else if (x <= this.latency_period+this.incubation_period)
        {
        	//if beta low == zero => avoid infinity contact rate times zero betalow if betalow is zero infinity times beta low is still zero thus
        	if(betalow == 0)
        		return (1.0/2.0)*getY(x)*(x-this.latency_period);
        	//calculate the area under the function
            return (((1.0/2.0)*(getY(x)-this.contactrate*betalow))+this.contactrate*betalow)*(x-this.latency_period);
        }else 
        {
            //longer than the incubation time is until incubation + since incubation            
            return this.getIntegrated(this.incubation_period+this.latency_period)+(x-this.incubation_period-this.latency_period)*this.contactrate*betahigh;
        }
    }

    /**
     * @see simcolep.fun2.Function#getInvIntegrated(double)
     */
    public double getInvIntegrated(double y) {
        //never making contact
    	if(this.contactrate==0.0)
        	return Double.POSITIVE_INFINITY;
        
    	//no probability of contact
        if(betahigh==0.0) 
        	return Double.POSITIVE_INFINITY;
      
       
        //new variable which is worth to avoid NaN errors by multiplying zero and infinity
        double succes_low = 
        	this.contactrate*betalow;
        
        if(betalow == 0.0)
        	succes_low = 0.0;
        if(this.contactrate == 0.0)
        	succes_low = 0.0;
        
        //the slope of the function (unintegrated) is: 
        double s = 
        	this.contactrate*(betahigh-betalow)/(this.incubation_period);
      
        if(s==0)//either the contact rate is zero, betahigh equals beta low or the incubation time is infinite
        {
        	if(betalow == 0.0)
        		return Double.POSITIVE_INFINITY;
        	//in all options the effective contact rate is always beta low
        	//it does not increase from it thus the inverse integration is:
        	 return this.latency_period+y/(succes_low);
        
        }
        //return latency time when y is zero
        if(y <= 0)
        {
            return this.latency_period;
        }//when the value of y is between the value at the end of the latency period and the end of the incubation time
        else if(y <= getIntegrated(this.incubation_period+this.latency_period))
        {
        	if(Double.isInfinite(s))
        		return this.latency_period;
            return ((1/s)*(this.latency_period*s-succes_low+Math.sqrt(Math.pow(succes_low,2)+2*y*s)));
        }else 
        	return this.incubation_period+ this.latency_period + (y-getIntegrated(this.incubation_period+this.latency_period))/(betahigh*this.contactrate);
    }
    
	/**
	 * @see simcolep.lepra.function.Kernel#next(double, double, java.util.Random)
	 */
	public double next(double t, double c, Random rand) {
		if(!set)
			throw new SimulationException("Kernel is not set");
		
		//set the contact rate
		this.contactrate = c;
		
		  //next time depends on the rates but also on current time
        //with infinite contact rates this can go wrong because all events should have been 
        //done but in the case of movement this can cause a problem
        double next = t;
       
        if(!Double.isInfinite(this.contactrate))
        	next =
        		CinlarsNonStatPoisson.next(t, rand.nextDouble(), this);  
        else if(betalow+betahigh == 0)
        	next = 
        		Double.POSITIVE_INFINITY;
       
        
        //check whether this time is in the future
        if(next < t)
            	throw new SimulationException(
        			"next infection in the past!");
    
        if(Double.isNaN(next))
        	throw new SimulationException("next is NaN");
        
         //reset contact rate to 1
        this.contactrate =1.0;
        
        //return the next infection time
        return next;
	}
	/**
	 * @see simcolep.lepra.function.Kernel#set(simcolep.lepra.Morbus)
	 */
	public void set(Morbus m) {
		//latency period
		this.latency_period = m.getLatencyPeriod();
		// incubation period
		this.incubation_period = m.getIncMBPeriod();
		//set
		this.set = true;
	}
	/**
	 * 
	 */
	public Kernel copy()
	{
		MBKernel copy = new MBKernel();
		copy.betahigh = this.betahigh;
		copy.betalow = this.betalow;
		return copy;
	}

	/**
	 * @see java.lang.Object#toString()
	 */
	public String toString()
	{
		String s = "MBKernel:"+PN.TAB+
		"beta high:"+PN.TAB+this.betahigh +PN.TAB+
		"beta low:"+PN.TAB+this.betalow +PN.TAB;
		
		return s; 
	}
}
