# Supplementary material for: Global elimination of leprosy by 2020: are we
Source: Parasit Vectors. 2015 Oct 22;8:548. doi: 10.1186/s13071-015-1143-4 (PMC4618543; doi:10.1186/s13071-015-1143-4)
Supplement: Additional file 3: — SIMCOLEP model with input files. Zip archive contains: Instruction file, SIMCOLEP model (version 1.4.12), Input files for India, Brazil and Indonesia, Source code, R-script for output. The contents of this zip archive are licensed under the Creative Commons Attribution-NonCommercial-NoDerivatives 4.0 International License. To view a copy of this license, visit http://creativecommons.org/licenses/by-nc-nd/4.0/ or send a letter to Creative Commons, PO Box 1866, Mountain View, CA 94042, USA. By opening Additional file 3, you agree to the aforementioned license. You are free to use and share (copy and redistribute the material in any medium or format) the material contained within Additional File 3 under the following terms: Attribution — You must give appropriate credit, provide a link to the license, and indicate if changes were made. You may do so in any reasonable manner, but not in any way that suggests the licensor endorses you or your use. NonCommercial — You may not use the material for commercial purposes. NoDerivatives — If you remix, transform, or build upon the material, you may not distribute the modified material. [file 13071_2015_1143_MOESM3_ESM.zip › Source code/simcolep/lepra/function/MBstepKernel.java]

/*
 * This file is part of SIMCOLEP, a simulation model developed by the Department of Public Health, 
 * Erasmus MC, University Medical Center Rotterdam, Rotterdam, The Netherlands.
 *
 * This work is licensed under the Creative Commons Attribution-NonCommercial-NoDerivatives 4.0 International License.
 * To view a copy of this license, visit http://creativecommons.org/licenses/by-nc-nd/4.0/ 
 * or send a letter to Creative Commons, PO Box 1866, Mountain View, CA 94042, USA
 *
 * You are free to:
 * Share — copy and redistribute the material in any medium or format
 * Under the following terms:
 * Attribution — You must give appropriate credit, provide a link to the license, and indicate if changes were 
 * made. You may do so in any reasonable manner, but not in any way that suggests the licensor endorses
 * you or your use.
 * NonCommercial — You may not use the material for commercial purposes.
 * NoDerivatives — If you remix, transform, or build upon the material, you may not distribute the modified material.
 */

/**
 * created: 26-Apr-2007
 */
package simcolep.lepra.function;

import java.util.Random;

import simcolep.exceptions.SimulationException;
import simcolep.fun2.CinlarsNonStatPoisson;
import simcolep.lepra.Morbus;
import simcolep.tools.PN;

/**
 * Kernel for MB with steps towards the high infectiousness
 * @author ir. E.A.J. Fischer
 * @version 1.1
 */
public final class MBstepKernel 
			extends AbstractKernel {

	/** */
	private static final long serialVersionUID = -2583504249612071448L;

	/**beta when symptomatic*/
	protected double beta = 0.0;
	

	
	/**contact rate*/
	private double contactrate = 0.0;
	
	/**duration of the contact period*/
	private double incubation_period = 0.0;
	
	/**duration of the latency period*/
	private double latency_period = 0.0;

	/**true when periods are set*/
	private boolean set = false;

	/**length of each step*/
	protected double step_length = 0;

	/**number of steps*/
	protected double steps = 0;
	
	
	/**
	 * 
	 */
	public MBstepKernel() {
		super();
			}

	/**
	 * @see simcolep.fun2.Function#getY(double)
	 */
	@Override
	public double getY(double t) {
		if(t<this.latency_period)
			return 0.0;
		else if (t<= this.latency_period+this.incubation_period)
		{
			//detemine which step we are in 
			double step = 1 +
						((t-this.latency_period)
							-(t-this.latency_period)%this.step_length)/this.step_length;
			//return value
			return this.contactrate*this.beta*(step/this.steps);
		}
		else 
			return this.beta*this.contactrate;
	}

	/**
	 * @see simcolep.fun2.Function#getIntegrated(double)
	 */
	@Override
	public double getIntegrated(double t) {
		if(t<this.latency_period)
			return 0.0;
		else{
			//the 'slope'
			double s = 
				(this.beta*this.contactrate)/this.steps;
			
			//number of steps completed
			//detemine which steps are completed 
			double comp_steps =	((t-this.latency_period)
											-(t-this.latency_period)%this.step_length)/this.step_length;
			
			//integral of completed steps
			double int_comp_steps = 
				s*this.step_length*(((comp_steps/2)*(comp_steps+1)));
			//add remaining 
			if (comp_steps < this.steps)
			{
				//current step
				 double cur_step =
					 comp_steps +1;
				
				//last part
				double remaining_time =
					(t-this.latency_period)%this.step_length;
					
				double int_cur_step =
					(this.contactrate*this.beta*(cur_step/this.steps))*(remaining_time);
				
				//return value
				return int_comp_steps +int_cur_step;
			}//add more
			else 
			{
					return int_comp_steps + 
								this.beta*this.contactrate*((t-(this.latency_period+this.incubation_period)));
			}
		}
			
	}

	/**
	 * @see simcolep.fun2.Function#getInvIntegrated(double)
	 */
	@Override
	public double getInvIntegrated(double y) {
		if(y <= 0)
			return this.latency_period;
		else if(y>=this.getIntegrated(this.latency_period+this.incubation_period))
		{
			double after_inc = 
				y - this.getIntegrated(this.latency_period+this.incubation_period);
			
			return this.latency_period+this.incubation_period+after_inc/(this.contactrate*this.beta);
			
		}else{
			/*get the step in which y is a value of F(x)
			*F(x) increase with each step the value of the step 
			*in y-direction times the triangular number
			*of the step number (step*(step+1)*0.5)
			*/
			double s = 
				this.beta*this.contactrate/this.steps;
			
			double triangular_number =
				((y-(y%(s*this.step_length)))/(s*this.step_length));
			if(true)
				throw new SimulationException(
						"not yet properly implemented: " +
						"Wrong triangular number!");
			//determine step
			int cur_step = 1 +
				(int)(-1+Math.sqrt(1+8*triangular_number))/2;
			
			/*
			 * Return the x-value corresponding to the y-value
			 */
			double y_ac = 
				y -(s*this.step_length)*triangular_number;
			
			double x = this.latency_period + 
				(cur_step-1)*this.step_length + y_ac/(cur_step*s);
			
			return x;
		}
	}

	/**
	 * @see simcolep.lepra.function.Kernel#next(double, double, java.util.Random)
	 */
	public double next(double t, double c, Random rand) {
		if(!set)
			throw new SimulationException("Kernel is not set");
		
		//set the contact rate
		this.contactrate = c;
		
		  //next time depends on the rates but also on current time
        //with infinite contact rates this can go wrong because all events should have been 
        //done but in the case of movement this can cause a problem
        double next = t;
       
        if(!Double.isInfinite(this.contactrate))
        	next =
        		CinlarsNonStatPoisson.next(t, rand.nextDouble(), this);  
        else if(beta == 0)
        	next = 
        		Double.POSITIVE_INFINITY;
       
        
        //check whether this time is in the future
        if(next < t)
            	throw new SimulationException(
        			"next infection in the past!");
    
        if(Double.isNaN(next))
        	throw new SimulationException("next is NaN");
        
         //reset contact rate to 1
        this.contactrate =1.0;
        
        //return the next infection time
        return next;
	}

	/**
	 * @see simcolep.lepra.function.Kernel#set(simcolep.lepra.Morbus)
	 */
	public void set(Morbus m) {
		//latency period
		this.latency_period = 
			m.getLatencyPeriod();
		// incubation period
		this.incubation_period = 
			m.getIncMBPeriod();
		//calculate step length
		this.step_length =
			(this.incubation_period-this.latency_period)/this.steps;
		//if steps == 0 
		if(this.steps == 0)
			throw new SimulationException("MBstepKernel: steps = 0");
		
		//set
		this.set = true;

	}

	@Override
	public void changeParameter(String name, double value) {
        if(name.equalsIgnoreCase("steps"))
        {
            this.steps = value;
        }else if(name.equalsIgnoreCase("beta"))
        {
            this.beta = value;
        }
	}
	
	/**
	 * 
	 */
	public Kernel copy()
	{
		MBstepKernel copy = new MBstepKernel();
		copy.beta = this.beta;
		copy.steps = this.steps;
		return copy;
	}
	
	/**
	 * @see java.lang.Object#toString()
	 */
	public String toString()
	{
		String s = "MBKernel:"+PN.TAB+
		"beta:"+PN.TAB+this.beta +PN.TAB+
		"steps:"+PN.TAB+this.steps +PN.TAB;
		
		return s; 
	}
	
	
}
