# Supplementary material for: Global elimination of leprosy by 2020: are we
Source: Parasit Vectors. 2015 Oct 22;8:548. doi: 10.1186/s13071-015-1143-4 (PMC4618543; doi:10.1186/s13071-015-1143-4)
Supplement: Additional file 3: — SIMCOLEP model with input files. Zip archive contains: Instruction file, SIMCOLEP model (version 1.4.12), Input files for India, Brazil and Indonesia, Source code, R-script for output. The contents of this zip archive are licensed under the Creative Commons Attribution-NonCommercial-NoDerivatives 4.0 International License. To view a copy of this license, visit http://creativecommons.org/licenses/by-nc-nd/4.0/ or send a letter to Creative Commons, PO Box 1866, Mountain View, CA 94042, USA. By opening Additional file 3, you agree to the aforementioned license. You are free to use and share (copy and redistribute the material in any medium or format) the material contained within Additional File 3 under the following terms: Attribution — You must give appropriate credit, provide a link to the license, and indicate if changes were made. You may do so in any reasonable manner, but not in any way that suggests the licensor endorses you or your use. NonCommercial — You may not use the material for commercial purposes. NoDerivatives — If you remix, transform, or build upon the material, you may not distribute the modified material. [file 13071_2015_1143_MOESM3_ESM.zip › Source code/simcolep/lepra/function/PBKernel.java]

/*
 * This file is part of SIMCOLEP, a simulation model developed by the Department of Public Health, 
 * Erasmus MC, University Medical Center Rotterdam, Rotterdam, The Netherlands.
 *
 * This work is licensed under the Creative Commons Attribution-NonCommercial-NoDerivatives 4.0 International License.
 * To view a copy of this license, visit http://creativecommons.org/licenses/by-nc-nd/4.0/ 
 * or send a letter to Creative Commons, PO Box 1866, Mountain View, CA 94042, USA
 *
 * You are free to:
 * Share — copy and redistribute the material in any medium or format
 * Under the following terms:
 * Attribution — You must give appropriate credit, provide a link to the license, and indicate if changes were 
 * made. You may do so in any reasonable manner, but not in any way that suggests the licensor endorses
 * you or your use.
 * NonCommercial — You may not use the material for commercial purposes.
 * NoDerivatives — If you remix, transform, or build upon the material, you may not distribute the modified material.
 */

/**
 * created: 11-Apr-2007
 */
package simcolep.lepra.function;

import java.util.Random;


import simcolep.exceptions.SimulationException;
import simcolep.lepra.Morbus;
import simcolep.tools.PN;

/**
 * @author ir. E.A.J. Fischer
 * @version 1.1
 */
public final class PBKernel extends 
					AbstractKernel{


	/** serialVersionUID*/
	private static final long serialVersionUID = -7630011944239933646L;

	/**beta*/
	protected double beta = 0.0;
	
	/**length of latency state*/
	private double latency_period = 0.0;
	
	/**length of asymptomatic state*/
	private double asymp_length = 0.0;
	
	/**length of symptomatic state*/
	private double symp_length = 0.0;
	
	/**check whether everything has been set*/
	private boolean set = false;
	/**
	 * 
	 */
	public PBKernel() {
		super();
		}

	/**
	 * @see simcolep.fun2.Function#changeParameter(java.lang.String, double)
	 */
	@Override
	public void changeParameter(String name, double value) {
		if(name.equalsIgnoreCase(PN.BETA))
			this.beta = value;

	}

	/**
	 * In kernels this method can be used to get the rate at time t
	 * @see simcolep.fun2.Function#getY(double)
	 */
	@Override
	public double getY(double t) {
		if(t > this.latency_period)
			if(t<= this.latency_period+this.asymp_length+this.symp_length)
				return this.beta;
			else 
				return 0;
		return 0;
	}

	/**
	 * @see simcolep.fun2.Function#getDerivative(double)
	 */
	@Override
	public double getDerivative(double x) {
			return 0;
	}

	/**
	 * @see simcolep.fun2.Function#getIntegrated(double)
	 */
	@Override
	public double getIntegrated(double x) {
			return 0.5*this.getY(x)*(x-this.latency_period);
	}

	/**
	 * @see simcolep.fun2.Function#getInvIntegrated(double)
	 */
	@Override
	public double getInvIntegrated(double y) {
		if(y <= 0.0)
			return this.latency_period;
		else if(y <= this.getIntegrated(this.latency_period+this.asymp_length+this.symp_length))
			return (y/this.beta)-this.latency_period; 
		return this.latency_period+this.asymp_length+this.symp_length;
	}

	

	/**
	 * @see simcolep.lepra.function.Kernel#next(double, double, java.util.Random)
	 */
	public double next(double t, double c, Random rand) {
		if(!set)
			throw new SimulationException(SimulationException.MORBUSNOTPRESENT);
		//if the transmission rate = 0 return infinity (separate check the avoid infinity times 0)
		//beta most important
        if(this.beta == 0.0) 
        	return Double.POSITIVE_INFINITY;
        if(c == 0.0)
        	return Double.POSITIVE_INFINITY;
        if(Double.isInfinite(this.beta*c))
        	return t;
        //determine whether still in latent wait until latency period ahs passed
        if(t < this.latency_period)
        	t = this.latency_period;
        
         //draw exponential IID     
        double next = 
        	t - (1/(beta*c))*Math.log(rand.nextDouble()); 
                
        //check whether this time is in the future
        if(next < t)
        	throw new SimulationException(
        			SimulationException.INTHEPAST);
       
        //return the next infection time
        return next;
	}

	/**
	 * @see simcolep.lepra.function.Kernel#set(simcolep.lepra.Morbus)
	 */
	public void set(Morbus m) {
		//set the values
		//latency
		this.latency_period = 
			m.getLatencyPeriod();
		//asymptomatic
		this.asymp_length = 
			Math.min(m.getIncPBPeriod(), m.getSelfhealingPeriod());
		//length of symptomatic phase
		this.symp_length = 
			Math.max(0.0,m.getSelfhealingPeriod()-m.getIncPBPeriod());
		
		this.set = true;
	}

	/**
	 * @see java.lang.Object#toString()
	 */
	public String toString()
	{
		String s = "PBKernel:"+PN.TAB+PN.BETA+PN.TAB+this.beta;
	
		return s; 
	}
	
	/**
	 * 
	 */
	public Kernel copy()
	{
		PBKernel copy = new PBKernel();
		copy.beta = this.beta;
		return copy;
	}
}
