# Supplementary material for: Global elimination of leprosy by 2020: are we
Source: Parasit Vectors. 2015 Oct 22;8:548. doi: 10.1186/s13071-015-1143-4 (PMC4618543; doi:10.1186/s13071-015-1143-4)
Supplement: Additional file 3: — SIMCOLEP model with input files. Zip archive contains: Instruction file, SIMCOLEP model (version 1.4.12), Input files for India, Brazil and Indonesia, Source code, R-script for output. The contents of this zip archive are licensed under the Creative Commons Attribution-NonCommercial-NoDerivatives 4.0 International License. To view a copy of this license, visit http://creativecommons.org/licenses/by-nc-nd/4.0/ or send a letter to Creative Commons, PO Box 1866, Mountain View, CA 94042, USA. By opening Additional file 3, you agree to the aforementioned license. You are free to use and share (copy and redistribute the material in any medium or format) the material contained within Additional File 3 under the following terms: Attribution — You must give appropriate credit, provide a link to the license, and indicate if changes were made. You may do so in any reasonable manner, but not in any way that suggests the licensor endorses you or your use. NonCommercial — You may not use the material for commercial purposes. NoDerivatives — If you remix, transform, or build upon the material, you may not distribute the modified material. [file 13071_2015_1143_MOESM3_ESM.zip › Source code/simcolep/lepra/mendel/GeneModel.java]

/*
 * This file is part of SIMCOLEP, a simulation model developed by the Department of Public Health, 
 * Erasmus MC, University Medical Center Rotterdam, Rotterdam, The Netherlands.
 *
 * This work is licensed under the Creative Commons Attribution-NonCommercial-NoDerivatives 4.0 International License.
 * To view a copy of this license, visit http://creativecommons.org/licenses/by-nc-nd/4.0/ 
 * or send a letter to Creative Commons, PO Box 1866, Mountain View, CA 94042, USA
 *
 * You are free to:
 * Share — copy and redistribute the material in any medium or format
 * Under the following terms:
 * Attribution — You must give appropriate credit, provide a link to the license, and indicate if changes were 
 * made. You may do so in any reasonable manner, but not in any way that suggests the licensor endorses
 * you or your use.
 * NonCommercial — You may not use the material for commercial purposes.
 * NoDerivatives — If you remix, transform, or build upon the material, you may not distribute the modified material.
 */
package simcolep.lepra.mendel;

import java.util.Random;

import simcolep.demo.Person;
import simcolep.fun2.Archimedes;
import simcolep.fun2.Distributionable;
import simcolep.tools.PN;
import simcolep.tools.io.Table;

/**
 * Inheritance model with a free number of genes which should be indicated by a parameter 
 * 
 * @author ir E.A.J. Fischer
 *
 */
public final class GeneModel extends InheritanceModel {

	private static double[][][] gene_count = null;
	/**
	 * Number of genes
	 */
	private int GENES = 2;
	
	public static boolean starthomozygous = true; 
	/**
	 * 
	 */
	public GeneModel() {
		
			}

	
	/**
	 * @see simcolep.lepra.mendel.InheritanceModel#genes()
	 */
	@Override
	public int genes() {
			return GENES;
	}

	/**
	 * Get from both genomes at random one allele per gene
	 * 
	 * @see simcolep.lepra.mendel.InheritanceModel#getGenotype(simcolep.lepra.mendel.Genomable, simcolep.lepra.mendel.Genomable, java.util.Random)
	 */
	@Override
	public Genomable getGenotype(Genomable mother_genome,
			Genomable father_genome, Random rand) {
		
		int[][]genes = new int[2][GENES];
		//the gene counter assumes 2 alleles per gene!
		if(gene_count == null)
			gene_count = new double[GENES][6][3];
				
		int[][] fathergenes = father_genome.getGenotype();
		int[][] mothergenes = mother_genome.getGenotype();
		
		for(int i = 0; i< GENES; i++)
		{
			//the gene counter assumes 2 alleles per gene!
			int sumfgenes = fathergenes[0][i]+fathergenes[1][i];
			int summgenes = mothergenes[0][i]+mothergenes[1][i];
			//determine one of six possibilities
			int index = sumfgenes+summgenes;
			if(index > 2)
			{	
				index++;
			
			}	
			else if(index == 2)
			{
				if(sumfgenes == 1)//heterozygote
					index =2;
				else
					index = 3;
			}
			
			//determine father index
			int f_index = -1;
			double p = rand.nextDouble();
			if(p<0.5)
				f_index = 0;
			else if(p>= 0.5)
				f_index =1;
			
			//father
			genes[Person.MALE][i] = 
				fathergenes[f_index][i];
			
			//determine mother index
			int m_index = -1;
			p = rand.nextDouble();
			if(p<0.5)
				m_index = 0;
			else if(p>= 0.5)
				m_index =1;
			
			//mother
			genes[Person.FEMALE][i] = 
				mothergenes[m_index][i];
			
			
			gene_count[i][index][genes[0][i]+genes[1][i]]+=1;
		}
		
		
		
		return Genome.getGenome(genes);
	}

	/**
	 * @see simcolep.lepra.mendel.InheritanceModel#getRandomGenotype(java.util.Random)
	 */
	@Override
	public Genomable getRandomGenotype(Random rand) {
		if(starthomozygous)
			return getRandomHomozygousGenotype(rand);
		
		int[][]genes = new int[2][GENES];
			
		for(int i = 0; i< GENES; i++)
		{
			
			Distributionable gene_freq = 
				Archimedes.askDistribution(PN.GENE+i);
			
			//father
			genes[Person.MALE][i] = 
				(int)gene_freq.drawX(rand.nextDouble());
			
			//mother
			genes[Person.FEMALE][i] = 
				(int)gene_freq.drawX(rand.nextDouble());
		}
		
		return Genome.getGenome(genes);
	}
	/**
	 * 
	 * @param rand
	 * @return
	 */
	private Genomable getRandomHomozygousGenotype(Random rand) {
		int[][]genes = new int[2][GENES];
		
		for(int i = 0; i< GENES; i++)
		{
			
			Distributionable gene_freq = 
				Archimedes.askDistribution(PN.GENE+i);
			
			//draw gene
			int gene = (int)gene_freq.drawX(rand.nextDouble());
			//father
			genes[Person.MALE][i] = 
				gene;
			
			//mother
			genes[Person.FEMALE][i] = 
				gene;
		}
		
		return Genome.getGenome(genes);
	}

	/**
	 * Set model parameters in this model the number of genes
	 * @see simcolep.lepra.mendel.InheritanceModel#setModel(double[])
	 */
	public void setModel(double[] parameters) {
		GENES = (int)parameters[0];
		
	}

	/**
	 * 
	 * @return
	 */
	public Table inheritancetable(int gene) {
		return new Table(gene_count[gene]);
	}
	
	@Override
	public void reset()
	{
		gene_count = null;
	}

}
