# Supplementary material for: Global elimination of leprosy by 2020: are we
Source: Parasit Vectors. 2015 Oct 22;8:548. doi: 10.1186/s13071-015-1143-4 (PMC4618543; doi:10.1186/s13071-015-1143-4)
Supplement: Additional file 3: — SIMCOLEP model with input files. Zip archive contains: Instruction file, SIMCOLEP model (version 1.4.12), Input files for India, Brazil and Indonesia, Source code, R-script for output. The contents of this zip archive are licensed under the Creative Commons Attribution-NonCommercial-NoDerivatives 4.0 International License. To view a copy of this license, visit http://creativecommons.org/licenses/by-nc-nd/4.0/ or send a letter to Creative Commons, PO Box 1866, Mountain View, CA 94042, USA. By opening Additional file 3, you agree to the aforementioned license. You are free to use and share (copy and redistribute the material in any medium or format) the material contained within Additional File 3 under the following terms: Attribution — You must give appropriate credit, provide a link to the license, and indicate if changes were made. You may do so in any reasonable manner, but not in any way that suggests the licensor endorses you or your use. NonCommercial — You may not use the material for commercial purposes. NoDerivatives — If you remix, transform, or build upon the material, you may not distribute the modified material. [file 13071_2015_1143_MOESM3_ESM.zip › Source code/simcolep/lepra/mendel/Genome.java]

/*
 * This file is part of SIMCOLEP, a simulation model developed by the Department of Public Health, 
 * Erasmus MC, University Medical Center Rotterdam, Rotterdam, The Netherlands.
 *
 * This work is licensed under the Creative Commons Attribution-NonCommercial-NoDerivatives 4.0 International License.
 * To view a copy of this license, visit http://creativecommons.org/licenses/by-nc-nd/4.0/ 
 * or send a letter to Creative Commons, PO Box 1866, Mountain View, CA 94042, USA
 *
 * You are free to:
 * Share — copy and redistribute the material in any medium or format
 * Under the following terms:
 * Attribution — You must give appropriate credit, provide a link to the license, and indicate if changes were 
 * made. You may do so in any reasonable manner, but not in any way that suggests the licensor endorses
 * you or your use.
 * NonCommercial — You may not use the material for commercial purposes.
 * NoDerivatives — If you remix, transform, or build upon the material, you may not distribute the modified material.
 */
package simcolep.lepra.mendel;

import java.util.LinkedHashMap;
import java.util.Map;

import simcolep.demo.Person;
import simcolep.fun2.Archimedes;
import simcolep.tools.PN;

/**
 * A genome contains a genotype which is an 2-dimensional array of int and can translate it to a phenotype of which the values should be in Archimedes brain
 * 
 * 
 * @author ir E.A.J. Fischer
 * 
 *
 */
public final class Genome implements Genomable {

	/**Map containing all readily available genomes*/
	private static Map<String, Genome> genomeBank = 
		new LinkedHashMap<String, Genome>();

	/**genotype*/
	private int[][] genotype = null;
	
	/**phenotype*/
	private int phenotype = -1;

	/**string representation of the genome*/
	private String geneseq = null;
	
	/**
	 * 
	 * @param genes
	 * @return
	 */
	public static Genome getGenome(int[][]genes)
	{
		Genome genome = 
			Genome.genomeBank.get(getGene_Sequence(genes));
		
		if(genome == null)
		{
			//if not present create it
			genome = new Genome(genes);
			//add it to the genome bank
			Genome.genomeBank.put(getGene_Sequence(genes),genome);
		}
		
		return genome;
		
		
	}
	/**
	 * 
	 */
	private Genome(int[][]genes) {
		this.setGenotype(genes);
	}

	/**
	 * @see simcolep.lepra.mendel.Genomable#getGenotype()
	 */
	public int[][] getGenotype() {
		return this.genotype;
	}

	/**
	 * @see simcolep.lepra.mendel.Genomable#getPhenotype()
	 */
	public int getPhenotype() {
			return this.phenotype;
	}

	/**
	 * @see simcolep.lepra.mendel.Genomable#setGenotype(int[][])
	 */
	public void setGenotype(int[][] genes) {
		//set genotype
		this.genotype = genes;
		
		//determine the phenotype
		this.phenotype = 
			Archimedes.askInteger( 
					this.getGene_Sequence());
	}

	/**
	 * 
	 * @return geneseq
	 */
	private String getGene_Sequence() {
		
		if(this.geneseq==null)
		{
			this.geneseq = getGene_Sequence(this.genotype);
		}
		
		return this.geneseq ;
		
	}
	
	/**
	 * 
	 * @param genes
	 * @return loc_geneseq
	 */
	private static String getGene_Sequence(int[][]genes)
	{
		String loc_geneseq = PN.GENE;
		
		for(int i = 0; i < genes[0].length; i++)
			{
				loc_geneseq+=genes[Person.MALE][i];
				loc_geneseq+=genes[Person.FEMALE][i];
			}
		return loc_geneseq;
	}

	/**
	 * @see java.lang.Object#toString()
	 */
	public String toString()
	{
		return this.getGene_Sequence();
	}
	
}
