# Supplementary material for: Global elimination of leprosy by 2020: are we
Source: Parasit Vectors. 2015 Oct 22;8:548. doi: 10.1186/s13071-015-1143-4 (PMC4618543; doi:10.1186/s13071-015-1143-4)
Supplement: Additional file 3: — SIMCOLEP model with input files. Zip archive contains: Instruction file, SIMCOLEP model (version 1.4.12), Input files for India, Brazil and Indonesia, Source code, R-script for output. The contents of this zip archive are licensed under the Creative Commons Attribution-NonCommercial-NoDerivatives 4.0 International License. To view a copy of this license, visit http://creativecommons.org/licenses/by-nc-nd/4.0/ or send a letter to Creative Commons, PO Box 1866, Mountain View, CA 94042, USA. By opening Additional file 3, you agree to the aforementioned license. You are free to use and share (copy and redistribute the material in any medium or format) the material contained within Additional File 3 under the following terms: Attribution — You must give appropriate credit, provide a link to the license, and indicate if changes were made. You may do so in any reasonable manner, but not in any way that suggests the licensor endorses you or your use. NonCommercial — You may not use the material for commercial purposes. NoDerivatives — If you remix, transform, or build upon the material, you may not distribute the modified material. [file 13071_2015_1143_MOESM3_ESM.zip › Source code/simcolep/lepra/mendel/SusceptibleModel.java]

/*
 * This file is part of SIMCOLEP, a simulation model developed by the Department of Public Health, 
 * Erasmus MC, University Medical Center Rotterdam, Rotterdam, The Netherlands.
 *
 * This work is licensed under the Creative Commons Attribution-NonCommercial-NoDerivatives 4.0 International License.
 * To view a copy of this license, visit http://creativecommons.org/licenses/by-nc-nd/4.0/ 
 * or send a letter to Creative Commons, PO Box 1866, Mountain View, CA 94042, USA
 *
 * You are free to:
 * Share — copy and redistribute the material in any medium or format
 * Under the following terms:
 * Attribution — You must give appropriate credit, provide a link to the license, and indicate if changes were 
 * made. You may do so in any reasonable manner, but not in any way that suggests the licensor endorses
 * you or your use.
 * NonCommercial — You may not use the material for commercial purposes.
 * NoDerivatives — If you remix, transform, or build upon the material, you may not distribute the modified material.
 */
/**
 * created: 25-Apr-2007
 */
package simcolep.lepra.mendel;

import java.util.Random;


import simcolep.fun2.Archimedes;
import simcolep.lepra.Morbus;
import simcolep.tools.PN;
import simcolep.tools.io.SimulationLog;
import simcolep.tools.io.Table;


/**
 * Inheritance of susceptibility, type of disease is drawn
 * This model is of a class of models that do not really use Mendelian inheritance but let traits inherit not genes 
 * <br> This model is based on two 'genes'. First gene determines susceptibility the second 'gene' is than randomly drawn. 
 * @author ir. E.A.J. Fischer
 * @version 1.1
 */
public final class SusceptibleModel
	extends InheritanceModel
{
	
	/**number of genes*/
	private static final int GENES = 2;
	/**Susceptible gene*/
	private static final int SUSCEPTIBLE_ALLELE = 1;

	/**
	 * 
	 * @param f
	 */
	public SusceptibleModel()
	{
		super();
		
	
	}
	
	/**
	 * @see simcolep.lepra.mendel.InheritanceModel#getGenotype(Genomable, Genomable, java.util.Random)
	 */
	public Genomable getGenotype(Genomable mother_genome,
			Genomable father_genome, 
			Random rand)
	{
	
		
		/*choose parent to inherit from */
		Genomable parent_type = null;
	
		if(this.dismom < rand.nextDouble())
			parent_type = father_genome;
		else 
			parent_type = mother_genome;
		
		//create haploid gene map 
		int[][] genes = new int[2][GENES];
		
		
		if(parent_type.getPhenotype() == Morbus.IMMUNE_TYPE)
			{
				genes[0][0] = Morbus.IMMUNE_TYPE;
				genes[1][0] = Morbus.IMMUNE_TYPE;
				genes[0][1] = Morbus.IMMUNE_TYPE;
				genes[1][1] = Morbus.IMMUNE_TYPE;
		}
		else{
			genes[0][0] = SUSCEPTIBLE_ALLELE;
			genes[1][0] = SUSCEPTIBLE_ALLELE;
			genes[0][1] = 
				(int)Archimedes.askDistribution(PN.GENE+1).drawX(rand.nextDouble());
			genes[1][1] = genes[0][1];
		}
			
		
		return Genome.getGenome(genes);
	}
	
	@Override
	public int genes() {
			return GENES;
	}

	@Override
	public Genomable getRandomGenotype(Random rand) {
		
		//values
		int[][]genes = new int [2][GENES];

		//random susceptibility
		genes[0][0] = 
			(int)Archimedes.askDistribution(PN.GENE+0).drawX(rand.nextDouble());
		genes[1][0] = genes[0][0];
		 
		if(genes[0][0]== SUSCEPTIBLE_ALLELE)
		{	//random type
			genes[0][1] = 
				(int)Archimedes.askDistribution(PN.GENE+1).drawX(rand.nextDouble());
			genes[1][1] = genes[0][1];
		}else
		{
			genes[0][1] = Morbus.IMMUNE_TYPE;
			genes[1][1] = Morbus.IMMUNE_TYPE;
		}
		
		//draw susceptibility
		return Genome.getGenome(genes);
	}	
	
	/**
	 * Set model parameters in this model the probability to inherit from mothers
	 * @see simcolep.lepra.mendel.InheritanceModel#setModel(double[])
	 */
	public void setModel(double[] parameters) {
		this.dismom = parameters[0];
	}

	@Override
	public Table inheritancetable(int gene) {
		SimulationLog.log("not implemented inheritance table");
		return new Table(new double[1][1]); 
	}
	
}
