# Supplementary material for: Global elimination of leprosy by 2020: are we
Source: Parasit Vectors. 2015 Oct 22;8:548. doi: 10.1186/s13071-015-1143-4 (PMC4618543; doi:10.1186/s13071-015-1143-4)
Supplement: Additional file 3: — SIMCOLEP model with input files. Zip archive contains: Instruction file, SIMCOLEP model (version 1.4.12), Input files for India, Brazil and Indonesia, Source code, R-script for output. The contents of this zip archive are licensed under the Creative Commons Attribution-NonCommercial-NoDerivatives 4.0 International License. To view a copy of this license, visit http://creativecommons.org/licenses/by-nc-nd/4.0/ or send a letter to Creative Commons, PO Box 1866, Mountain View, CA 94042, USA. By opening Additional file 3, you agree to the aforementioned license. You are free to use and share (copy and redistribute the material in any medium or format) the material contained within Additional File 3 under the following terms: Attribution — You must give appropriate credit, provide a link to the license, and indicate if changes were made. You may do so in any reasonable manner, but not in any way that suggests the licensor endorses you or your use. NonCommercial — You may not use the material for commercial purposes. NoDerivatives — If you remix, transform, or build upon the material, you may not distribute the modified material. [file 13071_2015_1143_MOESM3_ESM.zip › Source code/simcolep/lepra/Morbus.java]

/*
 * This file is part of SIMCOLEP, a simulation model developed by the Department of Public Health, 
 * Erasmus MC, University Medical Center Rotterdam, Rotterdam, The Netherlands.
 *
 * This work is licensed under the Creative Commons Attribution-NonCommercial-NoDerivatives 4.0 International License.
 * To view a copy of this license, visit http://creativecommons.org/licenses/by-nc-nd/4.0/ 
 * or send a letter to Creative Commons, PO Box 1866, Mountain View, CA 94042, USA
 *
 * You are free to:
 * Share � copy and redistribute the material in any medium or format
 * Under the following terms:
 * Attribution � You must give appropriate credit, provide a link to the license, and indicate if changes were 
 * made. You may do so in any reasonable manner, but not in any way that suggests the licensor endorses
 * you or your use.
 * NonCommercial � You may not use the material for commercial purposes.
 * NoDerivatives � If you remix, transform, or build upon the material, you may not distribute the modified material.
 */

/*
 * Created on 04-May-2005
 */
package simcolep.lepra;

import java.io.Serializable;

import java.util.Iterator;
import java.util.List;
import java.util.ArrayList;
import java.util.Random;
import java.util.Set;
import java.util.LinkedHashSet;
import java.util.Map;

import nl.mgz.simulation.discreteevent.Target;
import nl.mgz.simulation.discreteevent.Event;
import nl.mgz.simulation.discreteevent.Schedulable;


import simcolep.asgard.Idunn;
import simcolep.asgard.Odin;
import simcolep.demo.Inhabitant;
import simcolep.demo.Person;
import simcolep.exceptions.SimulationException;

import simcolep.fun2.Archimedes;
import simcolep.fun2.Pythagoras;


import simcolep.lepra.event.SelfHealing;
import simcolep.lepra.event.StateChange;
import simcolep.lepra.event.Transmission;
import simcolep.lepra.event.TransmissionRM;
import simcolep.lepra.event.intervention.FollowUp;
import simcolep.lepra.event.intervention.SelfReport;
import simcolep.lepra.event.intervention.TreatmentEnd;
import simcolep.lepra.function.Kernel;
import simcolep.lepra.mendel.Genomable;

import simcolep.sim.Herbarium;
import simcolep.tools.History;
import simcolep.tools.PN;
import simcolep.tools.message.Message;
import simcolep.tools.message.Ratatosk;


/**
 * Morbus is the disease object. 
 * It has the individual states of the Person that is its owner.
 * 
 * 
 * 
 * @author ir. E.A.J. Fischer
 * @version 1.2 -- Last Modified: 11/04/2007
 *
 */
public final class Morbus 
			extends Target 
				implements  Serializable{
    
    /**serialVersionUID*/
	private static final long serialVersionUID = 
		574931875039822174L;
	
	
	/**a type to which other typse relapse*/
	public static int RELAPSETYPE = -1;
	
    /**state for immune*/
    public static final int IMMUNE_TYPE = 0;

    /**number of disease types*/
    public static int DISEASE_TYPES = 5;
  

    /**Diagnosis state of a healthy person*/
	public static final int HEALTHY = 0;

	
	/**whether to save disease history for debugging */
    public static boolean saveDiseaseHistory = false;
  
    /**
	 * counter counting number of transmission events scheduled
	 */
	public static int transscheduled = 0;

	/**disease phenotype*/
    private int phenotype = -1;
    
    /**original phenotype (due to BCG a shift can occur and after relapse as well)*/
    private Genomable genome = null;
    
    /*disease state variables*/
    /**disease state index*/
    private int state_index = 0;
    
    /**current disease state*/
    private State state = null; 
    
    /**infectivity kernel*/
    private Kernel kernel = null;
    
    /**time of infection*/
    private double inftime = 
    	Double.POSITIVE_INFINITY;//
   
    /**latency period*/
    private double lat = 
    	Double.POSITIVE_INFINITY;//latency period
    
    /**duration of incubation until PB since end latency period*/
    private double incPB = 
    	Double.POSITIVE_INFINITY;//
   
    /**duration of incubation until MB since end incubation period to PB*/
    private double incMB= 
    	Double.POSITIVE_INFINITY;//
  
    /**duration of self healing since end latency period*/
    private double sh=
    	Double.POSITIVE_INFINITY;//
   
      /**-1 = not examined, >=0 examined and given a diagnosis (or found healthy)*/
    private int diagnosis= -1; //
   
    /**
     * Detected, if the morbus has been detected no other cure, bcg or what so ever can be given any more but proper treatment
     */
   private boolean detected = false;
   
    /**
     * If detected the method of detection 
     */
    private String detectionMethod = null;
    
    /**predicted detection by passive detection*/
    private double detperiod= 
    	Double.NEGATIVE_INFINITY;//
   
    /**time of detection relative to the infection time*/
    private double relative_det_time = 
    	Double.POSITIVE_INFINITY;//time of detection
  
    /**time between treatment and relapse*/
    private double relapse_period = 
    	Double.NEGATIVE_INFINITY;//time to relapse since treatment
   
   
    /**time of vaccination*/
    private double vaccination_time = 
    	Double.NEGATIVE_INFINITY; //time of vaccination
   
    /**duration of treatment*/
    private double treat_duration = 
    	Double.POSITIVE_INFINITY ;
    
    /**time of the transmission random mixing of a copied morbus*/
	private double transRM = 
		Double.POSITIVE_INFINITY;
    
    /**Map containing parameters of the disease strain*/
    private transient Strainable strain = null;
   
    /**Person that 'owns' this set of disease parameters*/
    private Person owner = null;
      
    /**events for which this morbus is the source of infection within it's own level*/
    private transient LinkedHashSet<Schedulable> levelTransmissionEvents = null;
    
    /**events for which this morbus is the source out side its levels*/
    private transient TransmissionRM gpTransmissionEvent = null;
    
    /**disease history*/
    private transient History diseasehistory = null;
    
    /**time and template id's of within level transmission for activation purposes*/
	private Map<Integer, Double> transLevel = null;
       
    /**owner is dead*/
    public boolean isDead =false;  

	/** layer of this morbus*/
	private int layer = 0;


	private boolean vaccinated;


	private boolean undertreatment = false;


	private int fu =0;


	/**
     * 
     * @param layer 
     * @param disease
     */
    public Morbus(Genomable genes)
    {
    	
    	// genome
        this.genome = genes;
        
    	//phenotype
        this.phenotype = this.genome.getPhenotype();

            	
        //start susceptible
        this.state = 
        	State.state(State.SUSCEPTIBLE_STATE);
        //unless your phenotype is immune
        if(this.phenotype == Morbus.IMMUNE_TYPE)
        	this.state = 
        		State.state(State.NEVER_SUSCEPTIBLE_STATE);
        
       
     }
    
    
   /**
    * Sets the owner of this morbus
    * @see simcolep.lepra.Morbidable#setOwner(simcolep.demo.Person)
    */
	@SuppressWarnings("unchecked")
	public void setOwner(Person owner)
    {
    	//set the owner
        this.owner = owner;
        
      
    }
    
	/**
	 * 
	 * @param m
	 * @return
	 */
	public int getRelationship(Morbus m)
	{
		return this.owner.getRelationship(m.getOwner());
	}
   /**
    * Get the Person owner object of this disease object
    * 
    * @see simcolep.lepra.Morbidable#getOwner()
    */
    public Person getOwner()
    {
        if(this.owner==null)
        	throw new SimulationException(
        			"owner is not set");
        
        return this.owner;
    }
   
    /**
     * 
     * @return id
     */
    public String getID() {
    	if(this.owner == null)
    		throw new SimulationException(
    				"do not ask the id of a morbus " +
    				"without owner");
    	
    	return Integer.toString(this.getOwner().getID());
    }
    
    
    /**
     * 
     * @return strain information
     * 
     */
    public Strainable getStrain()
    {
        return this.strain;
    }
    
    /**
     * 
     * @param source
     * @param time
     * @param infect_at_level
     * @return true if infection was succesfull
     */
    @SuppressWarnings("unchecked")
	public boolean infect(Morbus source, double time, int infect_at_level)
    {
    	//obtain random number generator
		Random rand = 
			Herbarium.rand(Herbarium.DIS);
		
        //check if the owner shouldn't be dead
    	if(((Person)this.getOwner()).getDeathTime()<time) 
    		throw new SimulationException(
    				SimulationException.SHOULDBEDEAD);
     
    	
        //not susceptible than this morbus cannot be infected again
        if(this.state.getState() !=State.SUSCEPTIBLE_STATE)
        	return false; 
            
        //protected against vaccination
        if(rand.nextDouble()<this.getVacProtect(time))
        	return false;
        
        //the time that is passed is infinity return this morbus is not infected
        if(Double.isInfinite(time))
        	return false;
        
        //immune -> return
        if(getType()==IMMUNE_TYPE)
        	{
//        	add this event to the disease history
            this.addDiseaseHistory(time,
            		"target of UNSUCCESFUL transmission by "
            		+source.getOwner().getID());
            source.addDiseaseHistory(time,
            		"source of UNSUCCESFUL transmission to "
            		+this.getOwner().getID());
        		return false;
        	}
        //add to the disease history
        this.addDiseaseHistory(time,
        		"target of SUCCESFUL transmission by " 
        		+ source.getOwner().getID());
        ((Morbus)source).addDiseaseHistory(time,
        		"source of SUCCESFUL transmission to "+this.getOwner().getID());
        
        //create level transmission event map
        this.levelTransmissionEvents =
        	new LinkedHashSet<Schedulable>();
          
        //infection time is:
        this.inftime = time;
               
        //Infection is 'transmitted' and the next strain node is added
        this.strain= 
        	new Strain(source.getStrain(),
        			this, 
        			infect_at_level,
        			time); 
       	
                   
        //duration latency period
        this.lat = 
        	Idunn.getLatency(this);    
        //duration of incubation to pb
        this.incPB = 
        	Idunn.getIncPB(this);      
        //duration of incubation to mb
        this.incMB = 
        	Idunn.getIncMB(this);
        //selfhealing and detection is arranged somewhere else
        this.sh = 
        	Idunn.getSelfhealing(this);
       
  
        //next state from susceptible is latent
        this.nextState();
       
       //
        double shTime = 
        	this.getSelfhealingTime();
        double deathTime = 
        	((Person)this.getOwner()).getDeathTime();
        
         if(shTime>Idunn.getCurrentTime())
            {
                if(shTime<deathTime)
                {
                      SelfHealing sh = 
                    	  new SelfHealing(source,
                    			  this,
                    			  shTime);
                      Idunn.getEventManager().schedule(sh);
                }
            }else
            {
                this.selfheal();
                return true;
            }
        
        
        //set a infectivity kernel
        this.kernel = Idunn.getKernel(this);
        	
        this.kernel.set(this);
        
        //schedule transmission
        //within level
        Idunn.getIdunn().newInfectionInDwelling(this);
        //to the general population
        Idunn.getIdunn().scheduleToGeneralPopulation(this);
             
        //return true  because got infected
        return true;
    }
        
  
  
    /**
	 * This method creates a new infection for which the strain is given by string
	 * Use it to initialise the infection
	 * 
	 * @param origin - origin of this infection so the path transmission, import, generatio spontanea or some thing like that
	 * @param currentTime - time of infection
	 * @param infect_at_level - level at which the infection occurs
	 * @return true if succesfull infection occured
	 *
	 */
	public boolean infect(String origin, double currentTime, int infect_at_level) {
	    //only uninfected can be infected
		if(this.state.getState()!=State.SUSCEPTIBLE_STATE)
	    	return false;
	    
		//put the strain
		this.strain = new Strain(origin,
				this,
				currentTime);
	    
		//infect with this same morbus as source
	    return infect(this,
	    		currentTime,
	    		infect_at_level);
	    
	}


	/**
     * Creates a StateChange event and schedules it at the next time 
     * that this morbus will change state in normal progress 
     * of disease
     *
     */
    private void scheduleStateChange() {
		//determine next state
    	int next_state = 
    		Idunn.getStateSequence(this.phenotype)[this.state_index+1];
    	//time of next state
    	double time = -1;
    	//detemine the time
    	//end of latency period
    	if(next_state == State.ASYMPTOMATIC_LOWCONTAGIOUS_STATE || next_state == State.ASYMPTOMATIC_BUILDINGUP_STATE)
    		time = this.getLatencyTime();
    	//end of incubation to PB
    	else if(next_state == State.SYMPTOMATIC_LOWCONTAGIOUS_STATE || next_state == State.SYMPTOMATIC_BUILDINGUP_STATE)
    		time = this.getIncPBTime();
    	//end of incubation to MB
    	else if(next_state == State.SYMPTOMATIC_HIGHCONTAGIOUS_STATE)
    		time = this.getIncMBTime();
    	else
    		throw new SimulationException("Unknown next state: " +next_state);
    	
    	//create and schedule event
    	StateChange sc = 
    		new StateChange(this,this,time);
    	//if now or in the past execute otherwise schedule
    	if((time-Idunn.getCurrentTime())<=Pythagoras.getDefaultPrecision())
    		{
    			sc.execute();
    		}
    	else //otherwise
    		{
    			Idunn.getEventManager().schedule(sc);
    		}
   	
	}

/**
    * Schedules a detection event. If there are any old detection events these are canceled.
    * @param t - time of detection
    */
    
    @SuppressWarnings("unchecked")
	public void schedulePassiveDetection(double t) {
    	//if detection occurs before the start of treatment deal with that
    	if(Idunn.getCurrentTime() < Idunn.getIdunn().getClinic().getStartTreatment())
    	{
    		Idunn.getIdunn().scheduleDelayedSelfReport(this);
    		return;
    	}
    	//if detection occurs after death ignore
        if(((Person)this.getOwner()).getDeathTime()<t) 
        	return;
        
        //if detection occurs after self healing ignore
        if(this.getSelfhealingTime() < t)
        	return;
        
        //cancel other detection events
        if(this.isTargetOf(SelfReport.class.getName()))
        {
            List<Schedulable> o = this.getTargetedEvents(SelfReport.class.getName());
            for(Schedulable s : o)
            {
                Idunn.getEventManager().cancel(s);
            }
            
        }
        //schedule the new detection event
        if(Math.abs(t - Idunn.getCurrentTime()) < Pythagoras.getDefaultPrecision())
        	t = Idunn.getCurrentTime()+Pythagoras.getDefaultPrecision();
        
        //schedule
        SelfReport de = 
        	new SelfReport(this,this, t);
        Idunn.getEventManager().schedule(de);
        
    }


    /**
     * Set the time of vaccination and:<br>
     * if method BCGshift == <i>"on"</i>:<br> 
     * Vaccination can lead to a shift in the spectrum:<br>
     * <li> Types 3 and 4 can go to types 2,1 and 0
     * <li> Type 2 to 1 and 0
     * <li> Type 1 to 0
     * <br><br>
     * Vaccination given to already infected people and giving a shift will lead to resetting:
     * <li> latency period
     * <li> incubation period
     * <li> self healing time (if applicable)
     * <br> when the infection time + a period &lt current time, this person will immediately go in to the state
     *    
     * @param time
     */
    public void vaccinate(double time)
    {   
    	   	
    	if(this.detected)
    		return;

    	//if revaccination has no effect
    	if(!Idunn.getIdunn().getClinic().revaccinate)
    		//and this morbus is vaccinated
    		if(this.vaccinated)
    			return;
    	
    	//random number
    	Random rand = 
    		Herbarium.rand(Herbarium.DIS);
    	
    	//disease history
        this.addDiseaseHistory(time,"received BCG");
       
        //set vaccination time
        this.vaccination_time = time;
        //set vaccinated
        this.vaccinated = true;
        
        if(Idunn.getIdunn().getClinic().BCGshift)
        {
         
        	if(this.getState()!= State.SUSCEPTIBLE_STATE)
	        { 
        		//already infected just a fraction will shift
	            boolean shift = rand.nextDouble() <
	            	Archimedes.askDouble(
	            			PN.INFBCGSHIFT+this.getState());        
	            
	            //if false return
	            if(!shift)
	            	return;
        	}
            
           //will shift to phenotype 
           int toType = phenotype-1;
           while(toType>=0)
           {
            if(rand.nextDouble()<Archimedes.askDouble(
            		PN.BCG+phenotype+PN.TO+toType))
                    {
            		//change of phenotype because of vaccination
                        this.spectrumShift(toType);
                                                
                        this.addDiseaseHistory(time,
                        		"BCG shifted phenotype to "+
                        		this.getType());;
                        
                        return;
                    }   
            	toType = toType-1;
           }
           
           //no shift due to vaccination
           return;
        }
        return;
    }
    
    /**
     * 
     * Shifts the disease phenotype to toType.<br>
     * Assumed is that a person that shifts in the spectrum is first put back into the first state
     * <br>
     * Includes:
     * <li> redetermination of periods
     * <li> new transmission times (if applicable)
     * <li> new detection time (if applicable)
     * <br>
     * 
     * @param toType
     */
    private void spectrumShift(int toType) {
    	 
    	//nothing happens if there is no shift (current type = toType)
        if(this.phenotype == toType)
        	return;
    	
    	//report shift to the Clinic
        Idunn.getIdunn().getClinic().getRegister().changeType(
        		this, 
        		this.phenotype, 
        		toType);
       
        //Remove all transmission to the general population and detection events 
        this.cancelAll();
        
        //set phenotype
        this.phenotype = toType;
        
    	//if the toType = immune_type
        //if the new phenotype is immune change the state
        if(this.phenotype == IMMUNE_TYPE)
        	{
        	 //cancel events
            this.cancelTransmission();
            
            //cancel next state change
            for(Schedulable s : this.getTargetedEvents(StateChange.class.getName()))
            	Idunn.getEventManager().cancel(s);
            
            // add this to the history
            this.addDiseaseHistory(Idunn.getCurrentTime(),"cured by spectrum shift");
            
            //set cured
            this.changeState(this.getState(),
            		State.NEVER_SUSCEPTIBLE_STATE);
            
            this.state_index = 0;
            
            //cancel state changes
            List<Schedulable> list = 
            	this.getTargetedEvents(StateChange.class.getName());
            
            for(Schedulable s : list)
            	Idunn.getEventManager().cancel(s);
                //add to history
                this.addDiseaseHistory(Idunn.getCurrentTime(),"Shifted to immune phenotype");
                 //return
                return;
        	}
        
        //finished if not infected
        if(this.getState()== State.SUSCEPTIBLE_STATE)
        	return;
        
        //shift
        this.state_index = 1;
        
        //determine latency, 
        this.lat = 
        	Idunn.getLatency(this);
        //incubation, 
        this.incPB= 
        	Idunn.getIncPB(this);
        this.incMB= 
        	Idunn.getIncMB(this);
        //selfhealing 
        this.sh = 
        	Idunn.getSelfhealing(this);
        
        //schedule state changes
        this.scheduleStateChange();
        
        //and detection delay
        this.detperiod = 
        	Idunn.getDetection(this);
        double dettime = 
        	this.getDetectionTime();
        //detection can now be much earlier than before
        //this means that the patient gets directly complications after event causing shift
        if(dettime <= Idunn.getCurrentTime())
        	dettime = Idunn.getCurrentTime();
       
        this.setDetected(false,null);
        
        //delete detection event
        this.schedulePassiveDetection(dettime);
        
         //reschedule transmission events
        //to the general population
        Idunn.getIdunn().scheduleToGeneralPopulation(this);
        
        //within the own level
        Idunn.getIdunn().newInfectionInDwelling(this);
        
         
        return;
        
    }

    /**
     * Change a non-infected to another type
     * Other wise this method returns without doing anything
     * @param toType
     */
    public void changeType(int toType)
    {
    	//check if it is a change
    	if(this.phenotype == toType)
    		return;
    	//do not interfere with spectrumshift by vaccination
    	if(vaccinated)
    	      if(Idunn.getIdunn().getClinic().BCGshift)
    	    	  return;
    	    	
    	if(this.getState()== State.SUSCEPTIBLE_STATE || this.getState() == State.NEVER_SUSCEPTIBLE_STATE)
    	{
    		//report change to the Clinic
            Idunn.getIdunn().getClinic().getRegister().changeType(
            		this, 
            		this.phenotype, 
            		toType);
            
   
            //phenotype
            this.phenotype = toType;
                       	
            //state index
            this.state_index =0;
            
            if(this.phenotype == Morbus.IMMUNE_TYPE)
            	this.changeState(this.getState(),
            			State.NEVER_SUSCEPTIBLE_STATE);
            else   
            	this.changeState(this.getState(), 
            			State.SUSCEPTIBLE_STATE);
            
            
    	}else  
    		return;
    }
    /**
     * 'Proper'treament of a detected case as opposed to prophylactic treatment.
     *
     */
    public void treat()
     {
//    	obtain random number generator
		Random rand = Herbarium.rand(Herbarium.DIS);
    	//add to the disease history
        this.addDiseaseHistory(Idunn.getCurrentTime(),
        		"treatment");
        //treat
        this.undertreatment = true;
        //determine treatment duration
      	Clinic clinic =
    		Idunn.getIdunn().getClinic();
    	double treat_duration = 
    		clinic.getTreatTime(this);
    	    	
    	this.setTreatmentTime(treat_duration);
        
        
        //check whether a relapse is experienced based upon the simulation time
        double prob_relapse = 
        	Archimedes.ask(PN.RELAPSECHANCE+getState()).getY(Idunn.getCurrentTime());
        if(rand.nextDouble()<prob_relapse)
        {
        	
        	//schedule the events occuring due to relapse
        	this.scheduleRelapse();
        	        	
        }else 
        {

        	//no relapse thus proper treatment occurences
        	this.treatwithoutrelapse();
        }
        
    }
    
    
    /**
     * TreatmentEnd is given, rft is scheduled and cure
     *
     */
    private void treatwithoutrelapse() {
		        	
    	//schedule a treatment ending event
    	this.scheduleRFT();
    	 
    	//cure 
    	this.cure();
	}

	/**
     * Unschedules all events and then schedules events that are caused by the relapsing of this morbus
     *
     */
    private void scheduleRelapse() {
    	//obtain random number generator
		Random rand = Herbarium.rand(Herbarium.DIS);
		
    	//cancel all things that were going to happen to this morbus
        this.cancelAll();
        
        //determine the time between now and the relapse occuring (i.e. end of asymptomatic time)
        this.relapse_period = 
        	Archimedes.askDistribution(
        		(PN.RELAPSEPERIOD+this.getState()))
        		.drawX(new double[]{rand.nextDouble(),this.getOwner().getAge(Idunn.getCurrentTime())});
       
        //if relapse is longer than the life time
        if(this.getOwner().getDeathTime()<= this.relapse_period+Idunn.getCurrentTime())
        { //there will be no relapse thus this morbus is cured
     	   this.treatwithoutrelapse();
     	   //return
     	   return;
        }
   
        //if the relapse time is longer than release from treatment schedule rft
        if(this.relapse_period+Idunn.getCurrentTime() > this.getRFTtime())
        	this.scheduleRFT();
       
        this.undertreatment = true;
        
        //fraction of all downgrading PB relapsing to MB
        if(this.getType()!= Morbus.RELAPSETYPE)
        {
        	if(rand.nextDouble()< Archimedes.askDouble(PN.UPGRADE_AT_RELAPSE))
        	{	
        		//report at the clinic (to possibly make shifts in the registers)
	            Idunn.getIdunn().getClinic().getRegister().changeType(
	            		this, 
	            		this.phenotype,
	            		Morbus.RELAPSETYPE);
        		
	            //change the phenotype 
	            this.phenotype = 
	            	Morbus.RELAPSETYPE;
           	}
        }
        
        //determine new durations for this diseased object
        //get the durations of the disease peroids
        this.lat = 
        	Idunn.getLatency(this);
        this.incPB = 
        	Idunn.getIncPB(this);
        this.incMB = 
        	Idunn.getIncMB(this);
        this.sh = 
        	Idunn.getSelfhealing(this);
      
        
        double total_period = 
        	this.lat;
        if(!Double.isInfinite(this.incPB))
        	total_period += this.incPB;
        if(!Double.isInfinite(this.incMB))
        	total_period += this.incMB;
        //the model assumes that within the relapse period all states are re-done i.e. the treatment always renders a person uninfectious, asymptomatic
        //reset the durations to durations adding up to the relapse period
       double time_since_infection = 
    	   Idunn.getCurrentTime() -
    	   this.getInfectionTime();
        //Latency period
        this.lat = 
        	time_since_infection + (this.lat/total_period)*relapse_period;
        //incubation to PB
        this.incPB = 
        	(this.incPB/total_period)*relapse_period;
        //incubation to MB
        this.incMB = 
        	(this.incMB/total_period)*relapse_period;
       //set state index
        this.state_index = 1;
        
        //current state
        int current_state = this.state.getState();
        
        this.changeState(current_state, 
        	Idunn.getStateSequence(this.phenotype)[state_index]);
       
        //schedule state change
        this.scheduleStateChange();
        
        
        
        //within level
        Idunn.getIdunn().newInfectionInDwelling(this);
        //to the general population
        Idunn.getIdunn().scheduleToGeneralPopulation(this);
        //add relapse to history
        this.addDiseaseHistory(Idunn.getCurrentTime(),"will relapse at: "+(relapse_period+Idunn.getCurrentTime())+" to type " +this.getType());
       
        
       //detection period
        this.setDetected(false,null);
       
		
	}

	/**
     * Return the time it took be released from treatment starting from the detection time
     * 
     * @see simcolep.lepra.Morbidable#getRFTtime()
     */
    public double getRFTtime()
    {
    	return this.treat_duration + this.getActualDetectionTime();
    }
    
  /**
   * Cancels transmission events targeted at level-members
   * 
   * @see simcolep.lepra.Morbidable#cancelLevel()
   */
	@SuppressWarnings("unchecked")
	public void cancelLevel()
        {
		//no events return
		if(this.levelTransmissionEvents== null)
			return;
		
        if(this.levelTransmissionEvents.isEmpty()) 
        	return;
        
        //in the sourced event we find the events targeted at 'level' members
        for(Schedulable s : (Set<Schedulable>)this.levelTransmissionEvents.clone())
            {
            //iterate the source events
           	if(s.isScheduled())
           	//remove those targeted at the  
           		Idunn.getEventManager().cancel(s);
           
            }
        
            
        //clean set
        this.levelTransmissionEvents = 
        	new LinkedHashSet<Schedulable>();
      }
	
    /**
     * Cancel all transmission events.
     *
     */
	protected void cancelTransmission()
	{
		//cancel towards the dwelling
		this.cancelLevel();
		
		//cancel generalpopulation
		 //cancel sourced random mixing event if necessary
	       if(this.gpTransmissionEvent != null)
	    	   if(this.gpTransmissionEvent.isScheduled())
	    		   Idunn.getEventManager().cancel(this.gpTransmissionEvent);
	       this.gpTransmissionEvent = null;
	}
    /**
     * Cancel all events targeted at this and all for which this is the source
     * 
     */
    public void cancelAll() {
        
        //cancel events within the level
       this.cancelTransmission();
       
        //cancel targeted events
       for(Schedulable s : new ArrayList<Schedulable>(this.getTargetedEvents()))
        {
            //also remove at the source
            if(s.getClass().getSuperclass().equals(Transmission.class))
            	((Morbus)s.getSource()).removeSourcedEvent((Transmission)s);
            
            //cancel the whole event
            Idunn.getEventManager().cancel(s);
        }
       
       
        //check
        if(Odin.inSafeMode())
        	if(!this.getTargetedEvents().isEmpty())
        		throw new SimulationException("not evertyhing canceled");
        
    }
    
    /**
     * 
     * @see nl.mgz.simulation.discreteevent.Targetable#addTargeted(nl.mgz.simulation.discreteevent.Schedulable)
     */
    public void addTargeted(Schedulable event)
    {
    	super.addTargeted(event);
    }

    /**
     * cure cancel all events and set state to cure state
     *
     */
    public void cure()
    {
        //cancel events
        this.cancelTransmission();
        
        //cancel next state change
        for(Schedulable s : this.getTargetedEvents(StateChange.class.getName()))
        	Idunn.getEventManager().cancel(s);
        
        // add this to the history
        this.addDiseaseHistory(Idunn.getCurrentTime(),"cure");
        
        //set cured
        this.changeState(this.getState(),
        		State.CURE_STATE);
        
        this.state_index = 0;
        
        //cancel state changes
        List<Schedulable> list = 
        	this.getTargetedEvents(StateChange.class.getName());
        
        for(Schedulable s : list)
        	Idunn.getEventManager().cancel(s);
  
       
    }
    /**
    * Administer chemoprophylactic treatment
     * 
     */
    public void chemoprophylatics()
    {
    	//when detected a person will not get chemoprophylactic treatment
    	if(detected)
    		return;
    	
    	//add to history
    	 this.addDiseaseHistory(Idunn.getCurrentTime(),"received chemoprophylactics");
    	
    	 //return if immune
         if(this.getType() == Morbus.IMMUNE_TYPE)
         	return;
    	 
    	 //return if susceptible
        if(this.state.getState()==State.SUSCEPTIBLE_STATE)
        	return;
        
        //return if recovered
        if(this.state.getState() >= State.RECOVERED_STATE)
        	return;
//      obtain random number generator
		Random rand = Herbarium.rand(Herbarium.DIS);
        
        //duration of infection
        double t = Idunn.getCurrentTime()-this.getInfectionTime();
       
        //fraction gets cured
            if(rand.nextDouble()< Archimedes.ask(PN.CHEMOCURE+this.getState()).getY(t))
            {
                this.cure(); 
                return;
            }else
            {
                double delay = 
                	Archimedes.ask(PN.CHEMODELAY+getState()).getY(t);
                this.delay(delay);
                return;
            }
       
    }
    
    /**
     * @param delay
     */
    private void delay(double delay) {
    	if(delay <= Pythagoras.getDefaultPrecision()) 
    		return;
        //cancel the events in the targeted and sourced events
        cancelAll();
        //set the delay of the infection time
        this.inftime= this.inftime+delay;
        //to avoid problems introduce a latent period of such length that the infection time is never in the future
        //even when latency periods are supposed not to exist!
        if(this.inftime>Idunn.getCurrentTime())
        {
        	//calculate the extra latency period 
        	double extra_latency = 
        		this.inftime-Idunn.getCurrentTime();
        	
        	//set infection time to the current time
        	this.setInfectionTime(Idunn.getCurrentTime());
        	
        	//set the latency period
        	this.lat +=extra_latency;
        	
        }
        //**this person is susceptible again*/
        if(this.inftime >=this.owner.getDeathTime())
        	return;
        
        //schedule new transmission
        //within the same level
        Idunn.getIdunn().newInfectionInDwelling(this);
        
        //to the general population
        Idunn.getIdunn().scheduleToGeneralPopulation(this);
        
        //new detection event
        this.detperiod = Idunn.getDetection(this);
      
        //direct complications of delay causing event
        if(this.getDetectionTime() < Idunn.getCurrentTime())
        	this.detperiod += Idunn.getCurrentTime() - this.getDetectionTime(); 
        
        //cannot detect before infection
        if(this.getDetectionTime() < this.inftime)
        	throw new SimulationException(
        			"cannot detect before infect");
       
        //schedule detection
        this.schedulePassiveDetection(this.getDetectionTime());
       
        //add to history
        this.addDiseaseHistory(
        		Idunn.getCurrentTime(),"delayed disease development" +
        												"new infection time:\r\n"+
        												this.inftime +"\t it was:"+
        												(this.inftime-delay));
        
        //set latent - always latent because infection time 
         
        this.changeState(this.state.getState(), State.LATENT_STATE);
        
        //set the state index to the index of the latent state
        this.state_index = 1;
        
        //schedule progression
        this.scheduleStateChange();
        
    }

    
   /**
    * True if now or ever to become infectious 
    * 
    * @return b 
    */
    public boolean isInfectious()
    {   
    	return this.state.isInfectious();
    }
  
    
    
   /**
    * 
    * @see java.lang.Object#toString()
    */
    public String toString()
    {
        
        String morbus = "Morbus:\t"+this.owner.getID()+PN.TAB+"Layer: "+PN.TAB+this.layer+PN.LINESEPARATOR +
        		"state:\t"+this.state + PN.LINESEPARATOR +
        			"phenotype:\t" + this.phenotype+ PN.LINESEPARATOR+
        				"original: \t"+this.genome+PN.LINESEPARATOR +
        					"infection time\t" + this.inftime;
        return morbus;
    }
    
    /**
     * Return a string with the data without descriptions
     *  
     * @return morbus
     */
 
	public String toData()
    {
    	//id
    	StringBuffer morbus = new StringBuffer(256); 
    	morbus.append(this.owner.getID()+PN.TAB);
    	//phenotype
    	morbus.append(this.getType() +PN.TAB);
    	//original phenotype before vaccination
    	morbus.append(this.genome +PN.TAB);
    	//state
    	morbus.append(this.getState()+PN.TAB);
    	//level number
    	morbus.append("level:"+PN.TAB+(this.getOwner()).getLevel().getID()+"\t"+(this.getOwner()).getLevel().getHabitationSize());//return
    	return morbus.toString();
    }
 
    
       
    /**
     * @return Time of first PB symptoms
     */
    public double getIncPBTime() {
        
        return this.getLatencyTime()+this.getIncPBPeriod();
    }
    
    /**
     * @return Time of first MB symptoms
     */
    public double getIncMBTime() {
        
        return this.getIncPBTime()+this.getIncMBPeriod();
    }
    
   
    /**
     * update the infection state <br>
     * <br>
     * Infection states are:<br><br>
     * 0: Susceptible<br>
     * 1: Latent<br>
     * 2: low infectious undetectable<br>
     * 3: low infectious detectable<br>
     * 4: building up infection undetectable<br>
     * 5: building up infection detectable<br>
     * 6: higly infectious detectable <br>
     * 9: Recoverd with impairment<br>
     * 10: Recovered and immune<br>
     * 11: Recovered and immune due to treatment<br>
     *
     * 
     */
    public int getState() {
    
        //return state
        return this.state.getState();
    }
    
    /**
     * Changes the state of the morbus to the next state of normal 
     * disease progress
     * 
     * @param state
     */
	    public void nextState() {
	    	//return if the current state is recovered 
	    	if(this.getState() >= State.RECOVERED_STATE)
	    		  			return;
	    		
	    	if(this.getInfectionTime() > Idunn.getCurrentTime())
	    		throw new SimulationException("Not infected!");
	    	
	    	//get current state
	    	int c_state = this.state.getState();
	    	
	    	//increase the state_index with one
	    	this.state_index +=1;
	    		    	   	
	    	//change the state
	    	this.changeState(c_state,
	    			Idunn.getStateSequence(this.phenotype)[state_index]);
	    	
			
	    	//schedule next state change
	    	if(this.state_index < Idunn.getStateSequence(this.phenotype).length-1)
	    		this.scheduleStateChange();
		}

	/**
	 * Sets the infections state to the value i<br>
	 * 
	 * <br>
	 * Infection states are:<br><br>
	 * 0: Susceptible<br>
	 * 1: Latent<br>
	 * 2: low infectious undetectable<br>
	 * 3: low infectious detectable<br>
	 * 4: building up infection undetectable<br>
	 * 5: building up infection detectable<br>
	 * 6: higly infectious detectable <br>
	 * 7: never susceptible<b>
	 * 8: Recoverd 1
	 * 9: Recovered 2<br>
	 * 
	 * 
	 * @param to
	 * @param from
	 * 
	 */
	private void changeState(int from, int to) {
		if(to != this.state.getState())
			//add to history
			this.addDiseaseHistory(Idunn.getCurrentTime(), 
					"changed from "+from+"  to state: " + to);
		
		//set the state
		this.state = 
			State.state(to);
		
		//if changeing to this state means symptoms schedule
		//passive detection
		if(this.state.isSymptomatic())
		{
			//when under treatment
			if(this.undertreatment)
			{
				this.schedulePassiveDetection(Idunn.getCurrentTime()+Pythagoras.getDefaultPrecision());
				
			}
			else{
					//else 
				if(this.detperiod< Idunn.getCurrentTime()||Double.isInfinite(this.detperiod))
					this.detperiod = Idunn.getDetection(this);
				//schedule detection
				double detectionTime = this.getDetectionTime(); 
				//schedule detection
	            if(detectionTime>=Idunn.getCurrentTime())
	            {
	            	//set detection false
	                this.setDetected(false,null);
	                //schedule (new) detection event
	            	this.schedulePassiveDetection(detectionTime);
	               
	            } else 
	            	throw new SimulationException(
	            			"detection less than no time");
	            
			}
				
		}
		
		//notify 
    	Object[] info = 
    		{new Integer(from),
    				new Integer(to)};
    	Ratatosk.notify(
    			Message.formulate(Message.CHANGESTATE, 
    					info),this, this);
	  }

	/**
     * Activates the morbus when the population is read from file
     * @param timedif difference between the time this morbus was saved and the current simulation time
     * 
     */
    @SuppressWarnings("unchecked")
  public void activate(double timedif) {
         
        //this morbus is not infected no further handling
        if(this.state.getState() == State.SUSCEPTIBLE_STATE) 
        	return;
        //get current time
        double current_time = Idunn.getCurrentTime();
        //set the new infection time
        this.inftime = 
        	this.inftime + timedif;
         
        
        //continue if the infection time is in the past else throw Exception
        if(this.inftime > current_time )
        	throw new SimulationException(
        			 			"infection takes place in the future!");
    
        //if this person is not infected any more (SUSCEPTIBLE OR RECOVERED STATE) return
       if(this.getState() >= State.RECOVERED_STATE)
       {	
    	   // first check whether this person has to be released from treatment
    	   this.scheduleRFT();
    	   
    	   return;
       }
  
       
       //self healing
       if(this.getSelfhealingTime()<current_time )
       {
    	   this.selfheal();
    	   //notify activation
    	   Ratatosk.notify(
    			   Message.formulate(Message.MORBUSACTIVATION),
    			   this,
    			   this);
    	   //
    	   return;
       }else
       {
    	   double shTime = this.getSelfhealingTime();
    	   if(shTime<this.getDetectionTime())
    	   {
    		   //schedule selfhealing
    		   SelfHealing sh = 
    			   new SelfHealing(Message.ACTIVATE,this,shTime);
    		   Idunn.getEventManager().schedule(sh);
    	   }
       }
    	   
              
       //if this morbus is not yet detected
       if(this.getDetectionTime()>=current_time )
       {
    	  
    	   //within the general population
    	   //if not infinite 
    	   if(!Double.isInfinite(this.transRM))
    	   {	
    		  //if not in past
    		   if(this.transRM+timedif>=current_time )
    		   {
    			   if(transRM+timedif<this.getOwner().getDeathTime())
    			   {
    			    this.gpTransmissionEvent = 
    			    	new TransmissionRM(this,this,this.transRM+timedif);
    			    Idunn.getEventManager().schedule(this.gpTransmissionEvent);
    			   
    			   }
    			   
    		   }
    	   }
    	   
    	   //transmission within level
    	   if(transLevel!=null)
    	   {
    		   if(!transLevel.isEmpty())
    		   {
    			  if(this.getOwner().getLevel().getDFactor(this.layer))
    			  {
		    	  //iterate the victims
		    	   for(Inhabitant i : this.getOwner().getLevel().getInhabitants())
		    	   {
		    		   //cast
		    		   Person vic = (Person)i;
		    		   //template ID
		    		   Integer templateID = 
		    			   new Integer(vic.templateID);
		    		  
		    		   //if not in the map return
		    		   if(this.transLevel.containsKey(templateID))
		    			   {
				    		   //schedule transmission at this fellow/gal
				    		   double tTime = 
				    			   this.transLevel.get(templateID).doubleValue();
				    		   tTime+=timedif;
				    		   
				    		   //check for 'precision' otherwise set to the current time
				    		   if(Math.abs(current_time -tTime)<Pythagoras.getDefaultPrecision())
				    			   tTime = current_time ;
				    		
				    		  				    		   
				    		   //if the new time is larger than the current time
				    			if(tTime>=current_time )
				    			  		{
					    			   		//schedule event
				    			   			Idunn.getIdunn().scheduleDwellingTransmission(this,
				    			   					vic.getMorbus(this.getLayer()),
				    			   					tTime);
				    			   							    			   		
				    			   		}else 
				    			   			throw new SimulationException(
				    			   					"transmission within level time < current time!");
		    			   	}
		    		
		    	   }
		    	  }
		    	
	    	  }
    	   }
    	   //delete the transmission within level stored here
    	   this.transLevel = null;
    	   
    	   //state change
    	   if(this.state_index < Idunn.getStateSequence(this.phenotype).length-1)
    		   this.scheduleStateChange();
    	   
    	   //passive detection
           this.schedulePassiveDetection(this.getDetectionTime());
           
           
           
       } else 
        {
           // detected is true
           this.setDetected(true, Clinic.DETECTIONMETHODS[1]);
           
                      
           //add to the history that this one has been detected before the start
           this.addDiseaseHistory(current_time ,
        		   "detected before start");
           
           //if treatment time is also already passed
           if(this.getRFTtime()<=current_time )
           {
        	   //add to disease history
        	   this.addDiseaseHistory(current_time ,
        			   "treatment finished before start");
             	   
        	   //check 
        	   this.changeState(this.state.getState(),
        			   State.CURE_STATE);
        	           	   
        	   //return no need to report infection and or passed detection
        	   return;
           }
           
          
                 
           //and notify activation of morbus
           Ratatosk.notify(Message.formulate(
        		   Message.MORBUSACTIVATION),
        		   this,
        		   this);
          
           return;
        }
       
       //and notify activation of morbus
       Ratatosk.notify(
    		   Message.formulate(Message.MORBUSACTIVATION),
    		   this,
    		   this);
      
        
    }
    
    /**
     * Schedules release from treatment of if the time until release from treatment is larger than the current time
     *
     */
    private void scheduleRFT() {
    	if(Idunn.getCurrentTime()> this.getRFTtime())
    		return;
    	
    	TreatmentEnd te = new TreatmentEnd(this,
    			this, 
    			this.getRFTtime());
    	Idunn.getEventManager().schedule(te);
	}

	/**
    * @return time of incubation plus detection
     * @see simcolep.lepra.Morbus#getDetectionTime()
     */
    public double getDetectionTime() {
    	
    	if(Double.isInfinite(this.getIncMBTime()))
    		return this.getIncPBTime()+this.getDetectionPeriod();
    	else
    		return this.getIncMBTime()+this.getDetectionPeriod(); 
    	
    }
    
    
   
   
    /**
     * @return phenotype
     */
    public int getType() {
        
        return this.phenotype;
    }
    
    /**
     * Get the original phenotype of the morbus
     * 
     * @return genome
     */
    public Genomable getGenome()
    {
    	return this.genome;
    }
    
    /**
	 * 
	 * @param index
	 */
	public void setLayer(int index)
	{
		this.layer = index;
	}

	/**
	 * 
	 * @return layer
	 */
	public int getLayer()
	{
		return this.layer;
	}
	
    /**
     * @return the time at which the latency period ends
     */
    public double getLatencyPeriod() {
        return this.lat;
        
    }
    
    
    /**
     * 
     * @return the time at which self healing occurs
     */
    public double getSelfhealingTime() {
        return this.sh + this.getLatencyTime();
        
       
    }
    /**
     * return the time at which this morbus was infected
     * @see simcolep.lepra.Morbidable#getInfectionTime()
     */
    public double getInfectionTime() {
        // infectio time
       return this.inftime;
    }
    
    /**
     * @param t
     * 
     * @return probability of detection at current time t 
     *      */
    public double getDetProb(double t, int fu)
    {
         	//return the detection probability of the current state
         return this.state.detProb(t,fu);
    }


    /**
     * The patient is actively detected. A passive detection event (if present) is removed. The patient is notified as detected. 
     */
    public void activeDetection(String method) {
        //if the disease is already detected this is nothing new
        if(this.detected) 
        	return;
        //remove a detection event
        for(Schedulable det : super.getTargetedEvents(SelfReport.class.getName()))
        {
            if(det!=null)
            {
                Idunn.getEventManager().cancel(det);
            }
        }
        
        //remove follow up events that were scheduled before this one was detected
        Iterator<Schedulable> fu = 
        	super.getTargetedEvents(FollowUp.class.getName()).iterator();
        
        while(fu.hasNext())
        {
            Idunn.getEventManager().cancel(fu.next());
        }
        
        //set detected
        this.setDetected(true, method);
       
        //add the active detection to the history
        this.addDiseaseHistory(Idunn.getCurrentTime(),
        		"active detection");
       
        
        
    }
  
   


    /**
    * @param currentTime
    * @return
     * @see simcolep.lepra.Morbus#getVacProtect(double)
     */
    public double getVacProtect(double currentTime) {
        
    	//BCG does not protect
       if(!Idunn.getIdunn().getClinic().BCGprotect)
    	   return 0.0;
       
       //BCG vaccination took place at an infinite time
       if(Double.isInfinite(this.vaccination_time)) 
    	   return 0.0;
        
        //return the value of BCG protection time after vaccination
       //which is based upon the type of genetic leprosy
       return (Archimedes.ask(PN.BCGPROTECT + this.getType()).getY(Idunn.getCurrentTime()-this.vaccination_time));
         
    }

    /**
    * Add a event of which this morbus is the source to the list of source d events
    * 
    * @param event
    */
    public void addSourcedEvent(Transmission event) {
      if(event == null)
    	  throw new SimulationException("Adding null-event");
      
    	//random mixing
    	if(event.getTransmissionType()==Transmission.RANDOM_MIXING)
    		if(this.gpTransmissionEvent!= null)
    			throw new IllegalArgumentException(
    					"Morbus already source of random mixing event");
    		else 
    			this.gpTransmissionEvent = (TransmissionRM) event;
        
    	//non random mixing
    	if(event.getTransmissionType()==Transmission.LEVEL)
    		{
	    		if(!this.levelTransmissionEvents.add(event))
	                transscheduled++;
    		}
        
    }
    /**
    * @param s
    * 
    * @return true if removed
     * 
     */
    public boolean removeSourcedEvent(Transmission s)
    {
    	
    	//remove within level transmission
        if(s.getTransmissionType()==Transmission.LEVEL)
        	return this.levelTransmissionEvents.remove(s);
        
        //or remove random mixing event
        else if(s.getTransmissionType()==Transmission.RANDOM_MIXING)
        	if(s.equals(this.gpTransmissionEvent))
        		{
        		this.gpTransmissionEvent = null;
        		return true;
        		}
        	else return false;
        else return false;
    }
    /**
    * @param event
    * @return
     * @see simcolep.lepra.Morbus#hasSourcedAbstractLepraEvent(simcolep.lepra.event.AbstractLepraEvent)
     */
    public boolean hasSourcedAbstractLepraEvent(Event event)
    {
        return this.levelTransmissionEvents.contains(event);
    }
 

    /**
    * @param b
     * @see simcolep.lepra.Morbus#setDetected(boolean)
     */
    public void setDetected(boolean b, String method) {
        if(b)
        {
	    	// set the time relative to the infection time
	    	this.relative_det_time = 
	        	Idunn.getCurrentTime()-this.getInfectionTime();
	        //if already detected
	    	if(this.detected)
	    		throw new SimulationException(
	    				"was already detected!");
	    	if(this.state.getState() == State.SUSCEPTIBLE_STATE)
	    		throw new SimulationException(
	    				"cannot be detected!");
	    	
	    	
	    	//add to the disease history
	        this.addDiseaseHistory(Idunn.getCurrentTime(),"detected: "+b);
	     }
        //set detected
        this.detected = b;
        this.detectionMethod = method;
 
     }


    /**
     * Return true if the relapse period is not infinite (either positive or negative) 
     * 
    * @return b
     * @see simcolep.lepra.Morbus#relapsing()
     */
    public boolean relapsing() {
        boolean b =
        	!Double.isInfinite(this.relapse_period);
        
        return b;
    }


    /**
     * 
     * @param duration_of_treatment
     */
    private void setTreatmentTime(double duration_of_treatment) {
        this.treat_duration =
        	duration_of_treatment;
        
    }


   
    /**
    * @return
     * @see simcolep.lepra.Morbus#getIncPBPeriod()
     */
    public double getIncPBPeriod() {
        
        return this.incPB;
    }

    
    /**
    * @return
     * @see simcolep.lepra.Morbus#getIncMBPeriod()
     */
    public double getIncMBPeriod() {
       return this.incMB;
    }

    
    /**
     * @return time of end of the latency period
     * 
     * @see simcolep.lepra.Morbus#getLatencyPeriod()
     */
    public double getLatencyTime() {
       
        return this.getInfectionTime()+this.getLatencyPeriod();
    }

   
    /**
     * @return this.sh
     * 
     * @see simcolep.lepra.Morbus#getSelfhealingPeriod()
     */
    public double getSelfhealingPeriod() {
        return this.sh;
    }


    /**
    * @return
     * @see simcolep.lepra.Morbus#getDetectionPeriod()
     */
    public double getDetectionPeriod() {
        return this.detperiod;
    }


    /**
    * @param time
    * @param event
     * @see simcolep.lepra.Morbus#addDiseaseHistory(double, java.lang.Object)
     */
    public void addDiseaseHistory(double time,  Object event)
    {
    	//setting saving it or not
        if(!Morbus.saveDiseaseHistory)
        	return;
       //new history book if needed
        if(this.diseasehistory== null)
        	this.diseasehistory = new History();
       
        //add to the history 
        this.diseasehistory.add(time,event);
        
    }
    
    /**
    * @return diseasehistory
    * 
     * @see simcolep.lepra.Morbus#getDiseaseHistory()
     */
    @SuppressWarnings("unchecked")
	public List getDiseaseHistory() {
        
        return this.diseasehistory;
    }


    /**
    * @param time
    * @param diag 
     * @see simcolep.lepra.Morbus#setDiagnosis(double, java.lang.String)
     */
    public void setDiagnosis(double time, int diag) {
        //do diagnose!
    	if(diag<0)
    		throw new SimulationException(
    				PN.TAB + diag);
       
    	//add to disease history
       this.addDiseaseHistory(time,"diagnosis = "+diag);
       
       //set diagnosis
       this.diagnosis = diag;
       
        
    }
    /**
     * Returns an int for which stated diagnosis  
     * <li> -1 = not diagnosed
     * <li> 0 = healthy
     * <li> 1 = state 3 
     * <li> 2 = state 5
     * <li> 3 = state 6
     * <li> 4 = asympatomatic states  
     * 
     * @return diagnosis 
     */
    public int getDiagnosis()
    {
        return this.diagnosis;
    }
    
    
    


    /**
     * This method differs from the method getDetectionTime in that way that getDetectionTime returns the 'predicted' time of detection. If no active detection is done this will finally be the actual detection time. 
     * <br>This method returns after detection the time that this occured. 
     * @return
     */
    public double getActualDetectionTime() {
        
        return this.relative_det_time+this.getInfectionTime();
    }

    /**
     * 
     * @return this.detected
     */
    public boolean isDetected() {
        
        return this.detected;
    }
    /**
     * 
     * @return detectionMethod
     */
    public String getDetectionMethod()
    {
    	return detectionMethod;
    }

    /**
     * Self healing of the disease for any state to self-heal state
     *
     */
    public void selfheal() {
       //no need for further action
    	if(this.state.getState() == State.SELFHEAL_STATE)
    		return;
    	
    	//or if susceptible no further action
    	if(this.state.getState() == State.SUSCEPTIBLE_STATE)
    		return;
    	
    	//addto history
        this.addDiseaseHistory(Idunn.getCurrentTime(),
        		"self-healed");
    	
    	//set state 
        this.changeState(this.getState(),
        		State.SELFHEAL_STATE);
          
        //set the infection time to Positive infinity
        if(this.state.getState() == State.SUSCEPTIBLE_STATE) 
        	{
        		this.inftime = 
        			Double.POSITIVE_INFINITY;
        		
        		this.sh = 
        			Double.POSITIVE_INFINITY;
        	}
        
        
        //remove all events
        this.cancelAll();
               
        //set state index
        this.state_index = 0;
               
    }


    /**
     * Sets the time of infection to infectiontime. No transmission, incubation or any other thing is changed. Use method activate to do so.
     * @param infectiontime
     */
    private void setInfectionTime(double infectiontime) {
       this.inftime = 
    	   infectiontime;
        
    }


    /**
     * Cancel all events and set dead
     * @see simcolep.lepra.Morbidable#die()
     */
	public void die() {
        this.isDead = true;
        
        //add to history
        this.addDiseaseHistory(Idunn.getCurrentTime(), "died");
        
        //cancel all events of this morbus
        this.cancelAll();
        
       }

	/**
	 * Absolutely very very dead after this method. 
	 *
	 */
    public void braindead() {
            	
    	this.getOwner().setMorbus(null, this.layer);
        
        this.owner = null;
        
    }


/**
 * Calculate/determine the next time of transmission
 * 
 * @param contact 
 * @param currentTime
 * @param rand
 * @return t 
 */
public double next(double currentTime, double contact, Random rand) {

	double t = 
		this.kernel.next(currentTime-this.inftime,contact, rand);
	
	return t+this.inftime;
}

/**
 * Release from treatment
 */
public void rft() {
	this.undertreatment = false;
	this.setDetected(false,null);
	
}

/**
 * 
 * @return vaccinated
 */
public boolean isVaccinated() {
		return this.vaccinated;
}

/**
 * 
 * @return vaccination_time
 */
public double getVacinationTime() {
		return this.vaccination_time;
}

/**
 * Get the number of follow up
 * @return
 */
public int getFollowUp() {
	
	return this.fu;
}

/**
 * Set follow up number
 * @param newfu
 */
public void setFollowUp(int newfu)
{
	this.fu = newfu;

}

 

    


   
    
    
}
