# Supplementary material for: Global elimination of leprosy by 2020: are we
Source: Parasit Vectors. 2015 Oct 22;8:548. doi: 10.1186/s13071-015-1143-4 (PMC4618543; doi:10.1186/s13071-015-1143-4)
Supplement: Additional file 3: — SIMCOLEP model with input files. Zip archive contains: Instruction file, SIMCOLEP model (version 1.4.12), Input files for India, Brazil and Indonesia, Source code, R-script for output. The contents of this zip archive are licensed under the Creative Commons Attribution-NonCommercial-NoDerivatives 4.0 International License. To view a copy of this license, visit http://creativecommons.org/licenses/by-nc-nd/4.0/ or send a letter to Creative Commons, PO Box 1866, Mountain View, CA 94042, USA. By opening Additional file 3, you agree to the aforementioned license. You are free to use and share (copy and redistribute the material in any medium or format) the material contained within Additional File 3 under the following terms: Attribution — You must give appropriate credit, provide a link to the license, and indicate if changes were made. You may do so in any reasonable manner, but not in any way that suggests the licensor endorses you or your use. NonCommercial — You may not use the material for commercial purposes. NoDerivatives — If you remix, transform, or build upon the material, you may not distribute the modified material. [file 13071_2015_1143_MOESM3_ESM.zip › Source code/simcolep/lepra/State.java]

/*
 * This file is part of SIMCOLEP, a simulation model developed by the Department of Public Health, 
 * Erasmus MC, University Medical Center Rotterdam, Rotterdam, The Netherlands.
 *
 * This work is licensed under the Creative Commons Attribution-NonCommercial-NoDerivatives 4.0 International License.
 * To view a copy of this license, visit http://creativecommons.org/licenses/by-nc-nd/4.0/ 
 * or send a letter to Creative Commons, PO Box 1866, Mountain View, CA 94042, USA
 *
 * You are free to:
 * Share — copy and redistribute the material in any medium or format
 * Under the following terms:
 * Attribution — You must give appropriate credit, provide a link to the license, and indicate if changes were 
 * made. You may do so in any reasonable manner, but not in any way that suggests the licensor endorses
 * you or your use.
 * NonCommercial — You may not use the material for commercial purposes.
 * NoDerivatives — If you remix, transform, or build upon the material, you may not distribute the modified material.
 */

/**
 * created: 11-Apr-2007
 */
package simcolep.lepra;


import simcolep.exceptions.SimulationException;
import simcolep.fun2.Archimedes;
import simcolep.fun2.Function;
import simcolep.tools.PN;


/**
 * A Disease state is an object containing a few attributes, determining the state (an integer), the detection probability
 * 
 * @author ir. E.A.J. Fischer
 * @version 1.1
 */
public final class State {

	

    /**mininum value of the state of a recovered (or immune)*/
    public static final int RECOVERED_STATE = 7;
    
    /**State describing total unchangeable inherited never susceptibel*/
    public static final int NEVER_SUSCEPTIBLE_STATE = 7;
    
    /**total number of states including susceptible state*/
    public static final int MAX_STATE = 10;

    /*State numbers*/
    /**state for susceptible*/
    public static final int SUSCEPTIBLE_STATE = 0;
    
    /**Latency state*/
    public static final int LATENT_STATE = 1;

    /**Asymptomatic contagious; not clinically apparent*/
	public static final int ASYMPTOMATIC_LOWCONTAGIOUS_STATE = 2;

	/**Symptomatic contagious; clinically apparent*/
	public static final int SYMPTOMATIC_LOWCONTAGIOUS_STATE = 3;

	/**Asymptomatic building up contagiousness; clinically not apparent*/
	public static final int ASYMPTOMATIC_BUILDINGUP_STATE = 4;

	/**Symptomatic building up contagiousness; clinically not apparent*/
	public static final int SYMPTOMATIC_BUILDINGUP_STATE = 5;

	/**Symptomatic contagious; clinically apparent*/
	public static final int SYMPTOMATIC_HIGHCONTAGIOUS_STATE = 6;
	
	/**self heal state*/ 
	public static int SELFHEAL_STATE = SUSCEPTIBLE_STATE;
    
	/**cure state*/
	public static int CURE_STATE = SUSCEPTIBLE_STATE;
	
	
	/**State objects*/
	private static State[] states = null;


	
	/**
	 * Set the following detection functions  to the states
	 * @param f
	 */
	public static void set(Function[][] f)
	{
		//determine the value of self heal and cure state
		State.SELFHEAL_STATE = 
			Archimedes.askInteger(PN.SELFHEAL);
		
		if(State.SELFHEAL_STATE>=MAX_STATE)
			throw new SimulationException("Selfheal state too large");
		
		State.CURE_STATE = 
			Archimedes.askInteger(PN.CURE);
		
		if(State.SELFHEAL_STATE>=MAX_STATE)
			throw new SimulationException("Cure state too large");
		
		//create states for each function
		State.states = 
			new State[f.length]; 
		
		for(int y =0 ; y < f.length; y++)
		{
			State.states[y] = new State(y, f[y]);
			
			if(y > State.LATENT_STATE && y < State.RECOVERED_STATE)
				State.states[y].infectious = true;
			if(y == State.SYMPTOMATIC_LOWCONTAGIOUS_STATE)
				State.states[y].symptomatic = true;
			if(y == State.SYMPTOMATIC_BUILDINGUP_STATE)
				State.states[y].symptomatic = true;
			if(y == State.SYMPTOMATIC_HIGHCONTAGIOUS_STATE)
				State.states[y].symptomatic = true;
				
		}
		
	}
	
	/**
	 * Return a state object of this class
	 * @param i
	 * @return
	 */
	public static State state(int i) {
				
			return states[i];
		
	}
	/**infectiousness of this state*/
	private boolean infectious = false;
	
	/**symptoms */
	private boolean symptomatic = false;
	
	/**state*/
	private int state = -1;
	
	/**detection probability*/
	private Function[] detProb = null;
	
	/**
	 * 
	 * @param state
	 * @param p
	 */
	public State(int state, Function[] p) {
		this.state = state;
		this.detProb = p;
			}
	
	/**
	 * 
	 * @return state
	 */
	public int getState()
	{
		return state;
	}
	
	/**
	 * Determines whether a morbus with this state is 
	 * OR can become infectious in the future
	 * @return infectious
	 */
	public boolean isInfectious()
	{
		return this.infectious;
	}
	/**
	 * Return the detection probability of this state a calendar time t
	 * 
	 * @param t calendar time
	 * @param fu number of follow up
	 */
	public double detProb(double t, int fu)
	{
		return detProb[fu].getY(t);
	}

	/**
	 * @see java.lang.Object#toString()
	 */
	public String toString()
	{
		return Integer.toString(this.state); 
	}

	/**
	 * True of clinically apparent state that causes voluntary reporting 
	 * @return 
	 */
	public boolean isSymptomatic() {
		return this.symptomatic;
	}

	

}
