# Supplementary material for: Global elimination of leprosy by 2020: are we
Source: Parasit Vectors. 2015 Oct 22;8:548. doi: 10.1186/s13071-015-1143-4 (PMC4618543; doi:10.1186/s13071-015-1143-4)
Supplement: Additional file 3: — SIMCOLEP model with input files. Zip archive contains: Instruction file, SIMCOLEP model (version 1.4.12), Input files for India, Brazil and Indonesia, Source code, R-script for output. The contents of this zip archive are licensed under the Creative Commons Attribution-NonCommercial-NoDerivatives 4.0 International License. To view a copy of this license, visit http://creativecommons.org/licenses/by-nc-nd/4.0/ or send a letter to Creative Commons, PO Box 1866, Mountain View, CA 94042, USA. By opening Additional file 3, you agree to the aforementioned license. You are free to use and share (copy and redistribute the material in any medium or format) the material contained within Additional File 3 under the following terms: Attribution — You must give appropriate credit, provide a link to the license, and indicate if changes were made. You may do so in any reasonable manner, but not in any way that suggests the licensor endorses you or your use. NonCommercial — You may not use the material for commercial purposes. NoDerivatives — If you remix, transform, or build upon the material, you may not distribute the modified material. [file 13071_2015_1143_MOESM3_ESM.zip › Source code/simcolep/lepra/Strain.java]

/*
 * This file is part of SIMCOLEP, a simulation model developed by the Department of Public Health, 
 * Erasmus MC, University Medical Center Rotterdam, Rotterdam, The Netherlands.
 *
 * This work is licensed under the Creative Commons Attribution-NonCommercial-NoDerivatives 4.0 International License.
 * To view a copy of this license, visit http://creativecommons.org/licenses/by-nc-nd/4.0/ 
 * or send a letter to Creative Commons, PO Box 1866, Mountain View, CA 94042, USA
 *
 * You are free to:
 * Share � copy and redistribute the material in any medium or format
 * Under the following terms:
 * Attribution � You must give appropriate credit, provide a link to the license, and indicate if changes were 
 * made. You may do so in any reasonable manner, but not in any way that suggests the licensor endorses
 * you or your use.
 * NonCommercial � You may not use the material for commercial purposes.
 * NoDerivatives � If you remix, transform, or build upon the material, you may not distribute the modified material.
 */

/**
 * created: 06-Apr-2007
 */
package simcolep.lepra;

import java.util.List;
import java.util.ArrayList;
import java.util.Map;

import java.io.FileWriter;
import java.io.IOException;
import java.io.Serializable;

import simcolep.fun2.Archimedes;
import simcolep.tools.PN;


/**
 * @author ir. E.A.J. Fischer
 * @version 1.1
 */
public final class Strain implements Strainable, Serializable {

	private static final String L = " l ";

	private static final String ARCS = "*Arcs";

	private static final String VERTICES = "*Vertices ";

	/**serialVersionUID*/
	private static final long serialVersionUID = 
		-6317990614788147853L;
	
	/**Colour codes as used in Pajek*/
	private static final String[] PAJEKCOLOURS = {
		"Cyan",	"Yellow",	"Red",	"Blue",	"OliveGreen",
		"Purple","Orange", "CadetBlue","TealBlue",
		"LimeGreen","Gray",	"White","Black","Maroon",
		"MidnightBlue",	"Magenta","Dandelion",
		"WildStrawberry","ForestGreen",	"Salmon",
		"LSkyBlue",	"GreenYellow","Lavender",
		"LFadedGreen","LightPurple","CornflowerBlue",
		"LightOrange","Tan","LightCyan","LightGreen",
		"LightYellow","Pink","Gray20","Gray60",
		"Gray40","Gray75",	"Gray10","Gray85","Gray30",
		"Gray70"
	};

	/**representation of an start or import for the arc*/
	public static final int IMPORTARC = 999;

	
	/**Data structure containing start of all Strains*/
	private static List<Strainable> strains = null;

	/**if true save all connection for link*/
	private static boolean link = false;
	
	/**
	 *Initialize a new list of strains
	 */
	public static void initialize()
	{
		strains =  
			new ArrayList<Strainable>();
		
	}
	
	/**add the start node to the list of origin new ArrayList<Strainable>();inal strains*/
	private static void addOrigin(Strainable origin)
	{
		if(link)
			strains.add(origin);
	}
	
	/**return all nodes/vertices and arcs
	 * @return nodesAndArcs
	 */
	@SuppressWarnings("unchecked")
	public static List[] getNodesAndArcs()
	{
		//names of the nodes
		List<Strainable> nodes = 
			new ArrayList<Strainable>();
		
		//arc information
		List<String> arcs = 
			new ArrayList<String>();
	
		for(Strainable original : strains)
		{
			
			//get the list of the next nodes
			List<Strainable> next_strain_nodes = 
				original.getNext();
			
			while(!next_strain_nodes.isEmpty())
			{
				next_strain_nodes =
					Strain.addNodesAndArcs(next_strain_nodes,
						nodes, 
						arcs);
			}
			
		}
		//return all the link
		List[]nodesAndArcs = new List[2];
		nodesAndArcs[0] = nodes;
		nodesAndArcs[1] = arcs;
		return nodesAndArcs;
	}
	/**
	 * 
	 * @param strain_nodes
	 * @param nodes
	 * @param arcs
	 * @return next_nodes
	 */
	private static List<Strainable>addNodesAndArcs(
			List<Strainable>strain_nodes,
			List<Strainable> nodes,
			List<String> arcs)
	{
		List<Strainable> next_nodes = 
			new ArrayList<Strainable>();
		
		for(Strainable s : strain_nodes)
		{
			if(s.getArctype() != Strain.IMPORTARC)
			{
				//add node name to the list
				nodes.add(s);
				//add arc info to the list
				//previous vertex
				StringBuffer arc = new StringBuffer(s.getPrevious().getName());
				//this vertex
				arc.append(PN.SPACE+ s.getName());
				//type of arc
				arc.append(PN.SPACE+Integer.toString(s.getArctype()));
				//label of arc with time between creation of this vertex and previous
				String label = 
					Double.toString(Math.rint(100*(((Strain)s).time-((Strain)s.getPrevious()).time))/100.0);
				arc.append(PN.SPACE +label);
				
				arcs.add(arc.toString());
			}else
			{

				//add node name to the list
				nodes.add(s);
			}
			//add the next nodes to the next_nodes list
			next_nodes.addAll(s.getNext());
			
		}
		//return
		return next_nodes;
	}
	
	/**
	 * Create the link for Pajek as a String
	 * 
	 * @return out
	 */
	@SuppressWarnings("unchecked")
	public static String outputForPajek()
	{
		List[] nodesAndArcs = 
			Strain.getNodesAndArcs();
		
		//as the identity number are often too large we rename the nodes
		
		
		StringBuffer out =new StringBuffer( VERTICES+nodesAndArcs[0].size()+PN.LINESEPARATOR);
		
		int vertex_index = 1;
		
		Map<String, Integer> vertex_indices = 
			new java.util.HashMap<String, Integer>();
		
		for(Object node : nodesAndArcs[0])
		{
			//cast
			Strain strain = (Strain) node;
			
			vertex_indices.put(strain.getName(),
					new Integer(vertex_index));
			
			
			//index name and other information
			out.append(vertex_index +PN.SPACE + strain.toPajekVertex()+PN.LINESEPARATOR);
			
			vertex_index++;
		}
		
		out.append(ARCS + PN.LINESEPARATOR);
		for(Object arc : nodesAndArcs[1])
		{
			//cut the arc string into an array
			String[] arc_array =
				((String)arc).split(PN.SPACE);
			
			//link
			if(!arc_array[0].equals(arc_array[1]))
			{
				//add start vertex
				out.append(vertex_indices.get(arc_array[0])+PN.SPACE);
				//to vertex
				out.append(vertex_indices.get(arc_array[1])+PN.SPACE);
				//add one as 0 would lead to no arc in pajek
				out.append((Integer.parseInt(arc_array[2])+1)+PN.SPACE);
				//	lable
				out.append(L + (arc_array[3]+PN.LINESEPARATOR));
			}
		}
		//return 
		return out.toString();
	}
	
	/**
	 * Write the link for Pajek to the specified file
	 * 
	 * @param writer
	 * @throws IOException 
	 */
	@SuppressWarnings("unchecked")
	public static void outputForPajek(FileWriter writer) throws IOException
	{
		List[] nodesAndArcs = 
			Strain.getNodesAndArcs();
		
		//as the identity number are often too large we rename the nodes
		writer.append(VERTICES+nodesAndArcs[0].size()+PN.LINESEPARATOR);
		
		int vertex_index = 1;
		
		Map<String, Integer> vertex_indices = 
			new java.util.HashMap<String, Integer>();
		
		for(Object node : nodesAndArcs[0])
		{
			//cast
			Strain strain = (Strain) node;
			
			vertex_indices.put(strain.getName(),
					new Integer(vertex_index));
			
			
			//index name and other information
			writer.append(vertex_index +PN.SPACE + strain.toPajekVertex()+PN.LINESEPARATOR);
			
			vertex_index++;
		}
		
		writer.flush();
		
		writer.append(ARCS + PN.LINESEPARATOR);
		for(Object arc : nodesAndArcs[1])
		{
			//cut the arc string into an array
			String[] arc_array =
				((String)arc).split(PN.SPACE);
			
			//link
			if(!arc_array[0].equals(arc_array[1]))
			{
				//add start vertex
				writer.append(vertex_indices.get(arc_array[0])+PN.SPACE);
				//to vertex
				writer.append(vertex_indices.get(arc_array[1])+PN.SPACE);
				//add one as 0 would lead to no arc in pajek
				writer.append((Integer.parseInt(arc_array[2])+1)+PN.SPACE);
				//lable
				writer.append(L + arc_array[3]+PN.LINESEPARATOR);
				
			}
		}
		writer.flush();
	}
	
	/**path of the pathogen */
	private List<Strainable> next = null;

	/**name of this strain node*/
	private String name = null;

	/**arc type*/
	private int arc = -1;

	/**previous node*/
	private Strainable previous = null;
	
	/**type of morbus*/
	private int type = -1;

	private double time = 0;

	private int layer = 0;

	private String origin = null;
	
	/**
	 * 
	 */
	public Strain(String origin, Morbus m, double t) {
		super();
		
		this.next = 
			new ArrayList<Strainable>();
		
		this.name = m.getID();
		
		this.layer = m.getLayer();
		
		this.type = m.getType();
		
		this.time = t;
		
		this.arc = Strain.IMPORTARC;
		
		this.origin = origin;
		
		Strain.addOrigin(this);
	}
	

	/**
	 * 
	 *
	 */
	public Strain(Strainable s, 
			Morbus m, 
			int arc_type, 
			double t)
	{
		super();
		this.origin = s.getOrigin();
		
		this.next = 
			new ArrayList<Strainable>();
		
		this.addtoPath(s, m,arc_type, t);
	}
	
	/**
	 * Add next strain-node to the list of nodes originating from this node 
	 * 
	 */
	public void add(Strainable next)
	{
			this.next.add(next);
	}
	/**
	 * @see simcolep.lepra.Strainable#addtoPath(Strainable, simcolep.lepra.Morbus, int, double)
	 */
	private void addtoPath(Strainable s, Morbus m, int arc_type, double t) {
		//set the name of this node		
		this.name = 
			m.getID();
		
		this.layer = 
			m.getLayer();
		
		//set the arc type how this node is connected to the previous
		this.arc = arc_type; 
		
		//type of morbus
		this.type = m.getType();
		
		//double linked list to make easier in the future
		if(Strain.link)
			this.previous = s;
		
		//set time of event causing this
		this.time = t;
		
		//add this strain to previous for link
		if(Strain.link)
			s.add(this);
	
	}

	/**
	 * @see simcolep.lepra.Strainable#getPath()
	 */
	@SuppressWarnings("unchecked")
	public List getPath() {
		ArrayList<String> path 
				= new ArrayList<String>();
		
		Strain s = this; 
		
		while(s.previous != null)
		{
			path.add("[" + s.arc+PN.SPACE+s.name+"]");
			s = (Strain)s.previous;
		}
		
		return path;
	}

	/**
	 * @see simcolep.lepra.Strainable#getArctype()
	 */
	public int getArctype() {
		return this.arc;
	}

	/**
	 * @see simcolep.lepra.Strainable#getName()
	 */
	public String getName() {
		return this.name + "_" + this.layer;
	}
	/**
	 * 
	 * @return
	 */
	public String getOrigin()
	{
		return this.origin;
	}
	/**
	 * 
	 * @return type
	 */
	public int getType()
	{
		return this.type;
	}
	/**
	 * @see simcolep.lepra.Strainable#getNext()
	 */
	public List<Strainable> getNext() {
		
		return this.next;
	}

	/**
	 * @see simcolep.lepra.Strainable#getPrevious()
	 */
	public Strainable getPrevious()
	{
		return this.previous;
	}
	
	/**
	 * @see simcolep.lepra.Strainable#getStrainParameter(java.lang.String)
	 */
	public Number getStrainParameter(String param) {
			return null;
	}
	
	/**
	 * @see java.lang.Object#toString()
	 */
	public String toString()
	{
		String s = "";
		for(Object id : this.getPath())
			s+=id+" <- ";
		
		return s;
	}
	
	/**
	 * Create a string representing this strain node as a Pajek Vertex 
	 * @return
	 */
	public String toPajekVertex()
	{
		//name of the vertex
		String vertex = this.getName()+ PN.SPACE;
		//x, y and z coordinate where x is time/runtime , y = type /number of types and z = 0.5 
		//x
		vertex += (Math.round(1000*this.time)/Archimedes.askDouble(PN.RUNTIME))/1000 +PN.SPACE;
		//y
		vertex += this.type/Archimedes.askDouble(PN.DISEASETYPES) + PN.SPACE;
		//z
		vertex += Math.min(Math.abs((float)this.arc)/(Archimedes.askDouble(PN.LEVELDEPTH)+1), 1.0) + PN.SPACE;
		
//		determine vertex colour based upon type
	 	int ctype = this.getType();
		
		if(ctype < 0)
			ctype = PAJEKCOLOURS.length-1;
		if(this.arc == Strain.IMPORTARC)
			ctype = 10+ctype;
		
		//add colour coding		
		vertex += "ic "+ PAJEKCOLOURS[ctype] + " bc "+ PAJEKCOLOURS[ctype];
		
		return vertex;
	}
	
	/**
	 * Time of infection
	 * @return time
	 */
	public double getTime() {
		return this.time;
	}

	/**
	 * Turns link possibility on, otherwise Strain will not collect initial strains and will not link strain-elements 
	 * 
	 * @param b
	 */
	public static void keepLink(boolean b) {
		Strain.link  = b;
	}
	

}
