# Supplementary material for: Global elimination of leprosy by 2020: are we
Source: Parasit Vectors. 2015 Oct 22;8:548. doi: 10.1186/s13071-015-1143-4 (PMC4618543; doi:10.1186/s13071-015-1143-4)
Supplement: Additional file 3: — SIMCOLEP model with input files. Zip archive contains: Instruction file, SIMCOLEP model (version 1.4.12), Input files for India, Brazil and Indonesia, Source code, R-script for output. The contents of this zip archive are licensed under the Creative Commons Attribution-NonCommercial-NoDerivatives 4.0 International License. To view a copy of this license, visit http://creativecommons.org/licenses/by-nc-nd/4.0/ or send a letter to Creative Commons, PO Box 1866, Mountain View, CA 94042, USA. By opening Additional file 3, you agree to the aforementioned license. You are free to use and share (copy and redistribute the material in any medium or format) the material contained within Additional File 3 under the following terms: Attribution — You must give appropriate credit, provide a link to the license, and indicate if changes were made. You may do so in any reasonable manner, but not in any way that suggests the licensor endorses you or your use. NonCommercial — You may not use the material for commercial purposes. NoDerivatives — If you remix, transform, or build upon the material, you may not distribute the modified material. [file 13071_2015_1143_MOESM3_ESM.zip › Source code/simcolep/lepra/Strainable.java]

/*
 * This file is part of SIMCOLEP, a simulation model developed by the Department of Public Health, 
 * Erasmus MC, University Medical Center Rotterdam, Rotterdam, The Netherlands.
 *
 * This work is licensed under the Creative Commons Attribution-NonCommercial-NoDerivatives 4.0 International License.
 * To view a copy of this license, visit http://creativecommons.org/licenses/by-nc-nd/4.0/ 
 * or send a letter to Creative Commons, PO Box 1866, Mountain View, CA 94042, USA
 *
 * You are free to:
 * Share — copy and redistribute the material in any medium or format
 * Under the following terms:
 * Attribution — You must give appropriate credit, provide a link to the license, and indicate if changes were 
 * made. You may do so in any reasonable manner, but not in any way that suggests the licensor endorses
 * you or your use.
 * NonCommercial — You may not use the material for commercial purposes.
 * NoDerivatives — If you remix, transform, or build upon the material, you may not distribute the modified material.
 */

/**
 * created: 06-Apr-2007
 */
package simcolep.lepra;

import java.util.List;


/**
 * Strainable classes implement methods that can identify or follow a specific strain of the pathogen. 
 * A path is kept which contains the id's of the morbus-objects through which this strain is passed.
 * 
 * @author ir. E.A.J. Fischer
 * @version 1.1
 */
public interface Strainable {

	/**
	 * get a list with the next strainables
	 * @return next
	 */
	public List<Strainable> getNext();
	/**
	 * Get the path through which this strain has gone so far
	 * @return path
	 */
	@SuppressWarnings("unchecked")
	public List getPath();
	
	/**
	 * Get the name of the Strainable
	 * 
	 * @return name
	 */
	public String getName();
	
	/**
	 * Return the type of arc between this strainable and the previous
	 * 
	 * @return arc
	 */
	public int getArctype();
	
	/**
	 * Get the previous node
	 * 
	 * @return previous
	 */
	public Strainable getPrevious();
	
	/**
	 * Get a certain parameter of this strain e.g. virulence, infectivity, mutation rate
	 * @param param
	 * @return p
	 */
	public Number getStrainParameter(String param);

	/**
	 * Add a next strain to this strain
	 * 
	 * @param strain
	 */
	public void add(Strainable strain);

	/**
	 * Get the origin of this strain 
	 * 
	 * @return origin
	 */
	public String getOrigin();
	
	
	
	
	
}
