# Supplementary material for: Global elimination of leprosy by 2020: are we
Source: Parasit Vectors. 2015 Oct 22;8:548. doi: 10.1186/s13071-015-1143-4 (PMC4618543; doi:10.1186/s13071-015-1143-4)
Supplement: Additional file 3: — SIMCOLEP model with input files. Zip archive contains: Instruction file, SIMCOLEP model (version 1.4.12), Input files for India, Brazil and Indonesia, Source code, R-script for output. The contents of this zip archive are licensed under the Creative Commons Attribution-NonCommercial-NoDerivatives 4.0 International License. To view a copy of this license, visit http://creativecommons.org/licenses/by-nc-nd/4.0/ or send a letter to Creative Commons, PO Box 1866, Mountain View, CA 94042, USA. By opening Additional file 3, you agree to the aforementioned license. You are free to use and share (copy and redistribute the material in any medium or format) the material contained within Additional File 3 under the following terms: Attribution — You must give appropriate credit, provide a link to the license, and indicate if changes were made. You may do so in any reasonable manner, but not in any way that suggests the licensor endorses you or your use. NonCommercial — You may not use the material for commercial purposes. NoDerivatives — If you remix, transform, or build upon the material, you may not distribute the modified material. [file 13071_2015_1143_MOESM3_ESM.zip › Source code/simcolep/sim/DiseaseRun.java]

/*
 * This file is part of SIMCOLEP, a simulation model developed by the Department of Public Health, 
 * Erasmus MC, University Medical Center Rotterdam, Rotterdam, The Netherlands.
 *
 * This work is licensed under the Creative Commons Attribution-NonCommercial-NoDerivatives 4.0 International License.
 * To view a copy of this license, visit http://creativecommons.org/licenses/by-nc-nd/4.0/ 
 * or send a letter to Creative Commons, PO Box 1866, Mountain View, CA 94042, USA
 *
 * You are free to:
 * Share � copy and redistribute the material in any medium or format
 * Under the following terms:
 * Attribution � You must give appropriate credit, provide a link to the license, and indicate if changes were 
 * made. You may do so in any reasonable manner, but not in any way that suggests the licensor endorses
 * you or your use.
 * NonCommercial � You may not use the material for commercial purposes.
 * NoDerivatives � If you remix, transform, or build upon the material, you may not distribute the modified material.
 */
/*
 * created 14-01-06
 */
package simcolep.sim;

import java.io.File;
import java.io.FileNotFoundException;
import java.io.FileWriter;
import java.io.IOException;

import java.util.ArrayList;
import java.util.Collection;
import java.util.LinkedHashMap;
import java.util.LinkedHashSet;
import java.util.List;
import java.util.Map;
import java.util.Set;

import nl.mgz.simulation.discreteevent.EventManager;
import nl.mgz.simulation.discreteevent.Target;

import org.jdom.DataConversionException;

import simcolep.asgard.Freya;
import simcolep.asgard.Idunn;
import simcolep.asgard.Loki;
import simcolep.asgard.Odin;
import simcolep.asgard.Ymer;
import simcolep.demo.AbstractPopulation;
import simcolep.demo.Cadastre;
import simcolep.demo.Inhabitant;
import simcolep.demo.Level;
import simcolep.demo.LevelRegister;
import simcolep.demo.Person;
import simcolep.demo.PopRegister;

import simcolep.fun2.Archimedes;
import simcolep.fun2.Pythagoras;

import simcolep.lepra.Clinic;
import simcolep.lepra.ClinicRegister;
import simcolep.lepra.Morbus;
import simcolep.lepra.State;
import simcolep.lepra.Strain;

import simcolep.sim.event.ChangeSeed;
import simcolep.sim.event.OpenDatabases;
import simcolep.sim.event.PressRecord;


import simcolep.tools.ClusterMeasurer;
import simcolep.tools.PN;
import simcolep.tools.TimeMeasurer;

import simcolep.tools.io.DataFormat;
import simcolep.tools.io.FileRegister;
import simcolep.tools.io.OutputList;
import simcolep.tools.io.OutputListFormat;
import simcolep.tools.io.OutputManager;
import simcolep.tools.io.SimulationLog;
import simcolep.tools.io.StringFormat;
import simcolep.tools.io.Table;
import simcolep.tools.io.TableFormat;
import simcolep.tools.message.Message;
import simcolep.tools.message.Notifyable;
import simcolep.tools.message.Ratatosk;


/**
 * This class does runs with disease. This can either be repeating the run x times or for a number of parameter combination repeating it x times<br> 
 * 
 * This class is responsible for two things:<br>
 * 1. setting the right parameter value(s) for a certain run<br>
 * 2. saving and accumulating data of each set of repeats<br>
 * 
 * Additional this class returns a false statement if all runs are completed (method go())
 * @author ir E.A.J. Fischer
 * @version 0.1.2 -- Last Modified 14-01-06
 *
 */
public final class DiseaseRun extends Target implements Notifyable{

	/**serializable*/
    private static final long serialVersionUID = 
    		1265738154028711544L;
	

    private static String[] listensTo = {Message.STOP};
    
	private static final String FRACINF_TEXT = "fractioninfected"; //$NON-NLS-1$


	/**text when saving 	*/
	private static final String SAVINGTEXT = "Saving: "; //$NON-NLS-1$
	/**text for repeat*/
	private static final String REPEATTEXT = "Repeat: "; //$NON-NLS-1$
	/**Initialization text*/
	private static final String INIT_TEXT = "Initializing: "; //$NON-NLS-1$
	
	/**value for 'normal' stopping of output*/
	private static final double STOP_CODE = 0;

	/**the event manager */
	private static EventManager em = null;


	/**safe run is taking more time but checks vital functions for debugging use true*/
	private static boolean safe = false;
	
	/**simulations are stopped*/
	private boolean stopped = false;
	
	/**number of repeats to average over*/
	private int repeat = 1;
	
	/**counter of the number of repeats*/
	private int counter = 0;

	/**time to stop*/
	private double stop = 0;

	/**which data to gather*/
	private Map<Double,Set<String>> data = null;
	
	/**collect incidence (detection rate) data*/
	private boolean collect_time_serie_data = false;


    /**started true if started*/
	private boolean started = false;

	/*output codes*/
	/*Main codes*/
	/**Strain output*/
	public static final String STRAIN_CODE = "S"; //$NON-NLS-1$

	/**Clinic demography*/
	public static final String CLINIC_CODE = "C"; //$NON-NLS-1$
	/**Overall demography*/
	public static final String POPULATION_CODE = "D"; //$NON-NLS-1$
	/**Leprosy statistics*/
	public static final String LEPROSY_CODE = "L"; //$NON-NLS-1$
	/**Measure cluster statistics also age dependent*/
	public static final String CLUSTER_CODE = "Q"; 
	
	/**Age distributions*/
	public static final String AGE_CODE = "A";
	
	/*specifications*/
	public static final String TURNOVER_CODE = "t"; //$NON-NLS-1$
	public static final String HOUSEHOLD_CODE = "h"; //$NON-NLS-1$
	public static final String DEMOGRAPHICS_CODE = "g"; //$NON-NLS-1$
	public static final String MOVEMENT_CODE = "m";
	
	public static final String PREVALENCE_CODE = "p";
	public static final String INCIDENCE_CODE = "i"; //$NON-NLS-1$
	
	//names of outputs 
	/**Get (and thus set) these names of output for prevalence*/
	public static String[] PREVALENCE_OUTPUT = {
		ClinicRegister.EXTINCTION,
		ClinicRegister.STATEPREV,
		ClinicRegister.GENEPREV,
		ClinicRegister.DIAGPREV,
		ClinicRegister.POPCOUNT,
		ClinicRegister.TYPEPREV
	};
	 
	
	/**Get (and thus set) these names of output for incidence*/
	public static String[] INCIDENCE_OUTPUT = {
		ClinicRegister.EXTINCTION,
		ClinicRegister.STATEINC,
		ClinicRegister.DIAGTOTALINC,
		ClinicRegister.PASTOTALINC,
		ClinicRegister.CONTACTTOTALINC,
		ClinicRegister.CONTACTTOTALEX,
		ClinicRegister.FUTOTALINC,
		ClinicRegister.FUTOTALEX,
		ClinicRegister.SURVEYTOTALINC,
		ClinicRegister.SURVEYTOTALEX,
		ClinicRegister.PRIMCASEHH,
		ClinicRegister.CHEMOTOTAL, 
		ClinicRegister.POPCOUNT,
		ClinicRegister.PASDETINC,
		ClinicRegister.DIAGINC,
		ClinicRegister.CONTACTDETINC,
		ClinicRegister.CONTACTDETEX,
		ClinicRegister.RELATION_INC_MALE,
		ClinicRegister.RELATION_EX_MALE,
		ClinicRegister.RELATION_INC_FEMALE,
		ClinicRegister.RELATION_EX_FEMALE,
		ClinicRegister.FUDETINC,
		ClinicRegister.FUEX,
		ClinicRegister.SURVEYDETINC,
		ClinicRegister.SURVEYDETEX,
		ClinicRegister.CHEMO,
		ClinicRegister.TRANSINC,
		ClinicRegister.RELINC			
	};
	private static final String SUM_CODE = "s";
	public static final String EXCEL_CODE = "x"; 
	public static final String AVERAGE_CODE = "a"; 
	public static final String STATE_CODE = "state";
	public static final String DET_CODE = "det";
	public static final String DIAG_CODE = "diag";
	public static final String TRANS_CODE = "trans";
	public static final String EXAME_CODE = "ex";
	public static final String TOTAL_CODE = "total";
	public static final String RELATION_CODE = "relation";
	
	public static final String PAJEKNETWORKOUTPUT = "n";

	private static final String MAX_CODE = "m";

	private static final String TIME_CODE = "time";


	private static final String SUSCEPTIBLE_CODE = "susceptible";


	private static final String INFECTION_CODE = "infection";

	private static final String TYPE_CODE = "type";

	private static final String GENE_CODE = "genes";


	private static final String CONTACTGROUP_CODE = "contactgroup";


	private static final String DATABASE = "GB";


    
	
	 /**
	 * Turns safe mode on and off 
	 * @param b
	 */
	public static void setSafeMode(boolean b)
	{
		safe = b;
	}
	
	/**
	 * Safe mode for persons. If this returns true it will check after some methods
	 * 
	 * @return safe
	 */
	public static boolean inSafeMode()
	{
		return safe;
	}
	
    /**
     * empty constructor
     *
     */
    public DiseaseRun()
	{
		super();
		
		for(String s : listensTo)
			Ratatosk.register(Message.formulate(s),this);
		
	}
	
	
	/**
	 * Hey ho let's GO! <br><i><quote>   The Ramones </quote></i>
	 *  <br>
	 *  <br>
	 *  Run the model now!
	 *  <br>
	 *  If stopped manually or by an Exception the stopped field is true and no data collection actions are taken by this method
	 *  
	 * @throws IOException 
	 * @throws FileNotFoundException 
	 * @throws ClassNotFoundException 
	 * @throws IllegalAccessException 
	 * @throws InstantiationException 
	 * @throws DataConversionException 
	 */
	public void go() 
		throws FileNotFoundException, 
					IOException, 
					ClassNotFoundException,
					DataConversionException,
					InstantiationException,
					IllegalAccessException
	{	
		
			TimeMeasurer.lap(INIT_TEXT);
			
			for(;this.counter<this.repeat;this.counter++)
			{
				//reset the random number generators
				Herbarium.setRandom(
						Herbarium.getSeed(PN.POPSEED,this.counter), Herbarium.POP);	
				
				Herbarium.setRandom(
						Herbarium.getSeed(PN.DISSEED,this.counter), Herbarium.DIS);
				
				Herbarium.setRandom(
						Herbarium.getSeed(PN.INTROSEED,this.counter), Herbarium.INTRO);
			
			
				 //run
				this.simulate(
						REPEATTEXT + (this.counter+1));
				
				if(!this.stopped)
					//collectdata
					this.collectData_EndOfRun();
						
				//record time of this 'lap'
				TimeMeasurer.lap(REPEATTEXT+(this.counter+1));
				}
			
			if(!this.stopped)
			{//finalize output
				OutputManager.getManager().finishAll(
						Gylfi.ask(PN.OUTPUT_TO_ONE_FILE));
				//record time to save output
				TimeMeasurer.lap(SAVINGTEXT);
			}
	}

	/**
	 * Stops the multiple runs and collects and writes data until the stopping point
	 *@param fill values for output of last repeat from this point onwards
	 */
	public void stopAll(double fill) 
				throws IOException, 
				ClassNotFoundException
	{
		//stop current repeat
		this.stopRepeat(fill);

		//stop definitely
		this.stopped = true;
		

		//set counter
		this.counter = this.repeat+1;
				
		//collect data
		this.collectData_EndOfRun();

		
		//finish the output manager
		OutputManager.getManager().finishAll(
				Gylfi.ask(PN.OUTPUT_TO_ONE_FILE));
		
		//return
		return;
		
		
	}
	
	/**
	 * Stops current repeat and fills the data collection with fill_codes. 
	 * Than returns.
	 * @param fill
	 */
	public void stopRepeat(double fill)
	{
		if(!this.started)
			return;
		//already stopped
		if(stopped)
			return;
		
		this.stopped = true;
		
		
		//stop the event manager
		em.stop();
		
		
		/*start "saving" 
        /*Odin*/
       Odin.getOdin().setSave(true);
       
       /*Idunn*/
       Idunn.getIdunn().setSave(true);
		//get the record time that was not yet executed
       double recordtime =PressRecord.getCurrentRecordTime();
		while(recordtime != PressRecord.NOTIME)
		{
			
			//set all remaining to errors
			Idunn.getIdunn().collectError(
					recordtime,
					fill);
			Odin.getOdin().collectError(
					recordtime,
					fill);
			
			recordtime =PressRecord.getNextRecordTime();
		}
		//mute ratatosk to avoid 'dangling' messages
		Ratatosk.silence();
		
		//pretend that the simulation was 'normally' stopped
		this.stopped = false;
		//return
		return;
	}
	
	/**
	 * Collect the data at the end of a repeat
	 *
	 * 
	 * @throws IOException 
	 *
	 */
	
	@SuppressWarnings("unchecked")
	private void collectData_EndOfRun() 
				throws IOException {
		
				
		//collect incidence  
		if(!this.collect_time_serie_data) 
			return;
		
		//iterate the data to be collected
		for(String code : this.data.get(Double.POSITIVE_INFINITY))
			{
		
			if(code.contains(DiseaseRun.STRAIN_CODE)){
		
				
				/*String strain_output = 
					Strain.outputForPajek();*/
				//write it to a file
				//create path 
				File strain_output = 
					new File(OutputManager.getManager().getHandler(code).getTempDir().getPath()
					+File.separator+ code+this.counter);
				//its a temporary file of course
				strain_output.deleteOnExit();
				
				FileWriter fw = 
					new FileWriter(strain_output,
							true);
				
				Strain.outputForPajek(fw);
				fw.flush();
				fw.close();
				//use manager
				OutputManager.getManager().getHandler(
						code).collect(
							strain_output);
				
				//separate files
				if(code.contains(PAJEKNETWORKOUTPUT))
					{
					SimulationLog.speciallog(code+(this.counter+1),
							OutputManager.PAJEKNETWORKEXTENSION,
							strain_output, 
							true, 
							false, 
							false);
					SimulationLog.closeSpecial(code+(this.counter+1));
					}
							
			}
		
		
	//disease output
	if(code.contains(LEPROSY_CODE))
		{
			//determine which output 
			List<String> output_names = 
				new ArrayList<String>(); 
		
			//incidence
			if(code.contains(INCIDENCE_CODE))
			{ 
				for(String s:INCIDENCE_OUTPUT)
				{
					output_names.add(s);
				}
				
			}
			
			//prevalence
			if(code.contains(PREVALENCE_CODE))
			{
				for(String s:PREVALENCE_OUTPUT)
				{
					output_names.add(s);
				}
			}
			
			
			//get clinic
			simcolep.lepra.Clinic clinic = 
				Idunn.getIdunn().getClinic();
			
			//get register
			ClinicRegister register =
				clinic.getRegister();
			
			//gather information
			for(String output : output_names)
			{
					//the output lists from the clinic register
					OutputList[] out_lists = 
						register.toOutputLists(output);
					//put them to the output handlers
					for(int i = 0; i<out_lists.length;i++)
						{
						
							OutputManager.getManager().getHandler(
									code+output+i)
									.collect(out_lists[i]);
							
						}
					}
				if(code.contains(MAX_CODE))
				{
					OutputManager.getManager().getHandler(
							code+MAX_CODE)
							.collect(register.maxString());
					
					OutputManager.getManager().getHandler(
							code+MAX_CODE+TIME_CODE)
							.collect(register.maxtimeString());
				}
			}
					
			//population output	
			else if (code.contains(POPULATION_CODE)){
				
				//output population or cadastre to a temporary file
				//get Odin
				Odin odin = Odin.getOdin(); 
				
				if(code.contains(DEMOGRAPHICS_CODE))
				{
				
				//get simulated population
				PopRegister pop = 
					odin.getPopRegister();
				
				//save the female data
				OutputManager.getManager().getHandler(
						code+Person.SEXSTRINGS[Person.FEMALE]).collect(pop.toTable(Person.FEMALE));
				
				//save the male data
				OutputManager.getManager().getHandler(
						code+Person.SEXSTRINGS[Person.MALE]).collect(pop.toTable(Person.MALE));
				
				} 
				if(code.contains(HOUSEHOLD_CODE))
				{
					//register
					LevelRegister cad = 
						odin.getLevelRegister();
					
					//save data
					OutputManager.getManager().getHandler(
							code+HOUSEHOLD_CODE).collect(cad.toTable());
										
				}
				if(code.contains(TURNOVER_CODE))
				{
					//get simulated population
					PopRegister pop = odin.getPopRegister();
					
					//add the table to the output manager
					OutputManager.getManager().getHandler(code+TURNOVER_CODE).collect(pop.movementTable());
				}
				if(code.contains(MOVEMENT_CODE))
				{
					Loki loki = Odin.getOdin().getLoki();
					String[] outs = Loki.outputCodes();
					
					for(String out : outs)
					{
						OutputList<Integer>[] ol = loki.output(out);
						for(int sex = 0; sex < Person.BOTH; sex++)
						{
						OutputManager.getManager().getHandler(
								code+out+Person.SEXSTRINGS[sex])			
								.collect(ol[sex]);
						}
					}
					
				}
				if(code.contains(DATABASE))
				{
					Odin.getOdin().getPopRegister().toDatabase(Main.currentrun(),OutputManager.getManager().getDatabaseWriter(POPULATION_CODE));
				}
							
			}
			//demographic output of subjects in the clinic 
			else if (code.contains(CLINIC_CODE))
				{
					//get the subjects 
					Collection <Morbus> subjects = 
						Idunn.getIdunn().getClinic().getRegister().getInfected();
					
					//create output tables
					//household sizes
					Table hh_sizes = 
						new Table(1,Cadastre.catsize);
					
					//a set with those household numbers that were already added
					Set[] hhs = 
						new Set[Archimedes.askInteger(PN.L)];
					
					for(int i = 0; i < hhs.length;i++)
						hhs[i] = new LinkedHashSet<Level>();
					
					//agedistribution
					Table age_dist = 
						new Table(3, (int) (AbstractPopulation.ageclassmax/AbstractPopulation.ageclasswidth));
					//set row names
					age_dist.setRowName(Person.FEMALE,
							Person.SEXSTRINGS[Person.FEMALE]);
					age_dist.setRowName(Person.MALE,
							Person.SEXSTRINGS[Person.MALE]);
					age_dist.setRowName(Person.BOTH,
							Person.SEXSTRINGS[Person.BOTH]);
					
					//columnnames
					String[] ageclassnames = 
						AbstractPopulation.getCategoryNames();
					age_dist.setColumnNames(ageclassnames);
				
					//turn over
					Table turnover = new Table(15,
							(int) (AbstractPopulation.ageclassmax/AbstractPopulation.ageclasswidth));
					turnover.setColumnNames(ageclassnames);
				
					//process data to 
					for(Morbus m : subjects)
					{
						//owner
						Person p =  m.getOwner();
						
						//only add one if the level was not counted yet
						if(!hhs[m.getLayer()].contains(p.getLevel()))
						{
							hhs[m.getLayer()].add(p.getLevel());
							//distribution of household sizes
							if(p.getLevel().getHabitationSize()>=hh_sizes.getSize()[1])
							{
								hh_sizes.setColumnName(Cadastre.catsize-1,">"+(Cadastre.catsize-1));
								hh_sizes.addtoCell(0,
										Cadastre.catsize-1,
										1.0);
							}else
							{
								hh_sizes.addtoCell(0,
										p.getLevel().getHabitationSize(),
										1.0);
							}
						}
						//distribution of ages
						age_dist.addtoCell(p.getSex(),
									p.ageclass(),
									1.0);
						age_dist.addtoCell(Person.BOTH,
								p.ageclass(),
								1.0);
						//distribution of turn over
						if(p.life_time_level > turnover.getSize()[0])
							{
								turnover.setRowName(14,">14");
								turnover.addtoCell(14, p.ageclass(),1.0);
							}else{
						turnover.addtoCell(p.life_time_level,
								p.ageclass(),
								1.0);
							}
					}
					
					//process data for each unique household
					Table fracinf = 
						new Table(Cadastre.catsize,
								Cadastre.catsize);
					
					//iterate the households
					for(int layer = 0; layer < hhs.length; layer++)
						{
						//iterate levels in these sets
						for(Level l : (Set<Level>)hhs[layer])	
							{
								int l_size = l.getHabitationSize();
								int inf = 0;
									for(Inhabitant p: l.getInhabitants())
									{
																
										if(((Person)p).getMorbus(layer).getState()!=State.SUSCEPTIBLE_STATE 
												&& ((Person)p).getMorbus(layer).getState()<State.RECOVERED_STATE)
											inf++;
									}
									if(l_size >= fracinf.getSize()[0])
									{
										l_size = fracinf.getSize()[0]-1;
										inf = Math.min(l_size, inf);
										fracinf.setColumnName(l_size," >"+l_size);
										fracinf.setRowName(l_size," >"+l_size);
									}
									fracinf.addtoCell(l_size,inf,1.0);
								}
						}
			
					
							
						
					//add to the outputmanager
					OutputManager.getManager().getHandler(
							code+HOUSEHOLD_CODE).collect(
									hh_sizes);
					OutputManager.getManager().getHandler(
							code+DEMOGRAPHICS_CODE).collect(
									age_dist);
					OutputManager.getManager().getHandler(
							code+TURNOVER_CODE).collect(
									turnover);
					OutputManager.getManager().getHandler(
							code+FRACINF_TEXT).collect(
									fracinf);
				}else if(code.contains(CLUSTER_CODE))
				{
					OutputManager.getManager().getHandler(
							code+CONTACTGROUP_CODE).collect(
									Idunn.getIdunn().getClinic().getRegister().outputContractTracing());
					
					ClusterMeasurer cm = 
						new ClusterMeasurer(Odin.getOdin().getLevelRegister());
				
					OutputManager.getManager().getHandler(
							code+SUSCEPTIBLE_CODE).collect(
									cm.susceptibility());
					
					OutputManager.getManager().getHandler(
							code+INFECTION_CODE).collect(
									cm.infection());
					OutputManager.getManager().getHandler(
							code+TYPE_CODE).collect(
									cm.type());
					
					for(int i =0; i< Idunn.i_Model.genes();i++)
					{	
						OutputManager.getManager().getHandler(
							code+GENE_CODE+"_"+i).collect(
									Idunn.i_Model.inheritancetable(i));
					}
				}else if (code.contains(AGE_CODE)){
					//age distributions
					
					//the output lists from the clinic register
					ClinicRegister register =Idunn.getIdunn().getClinic().getRegister(); 
					OutputList[] out_lists_m = 
						register.toOutputLists(ClinicRegister.AGEINCMALETOTAL);
					
					//put them to the output handlers
					for(int i = 0; i<out_lists_m.length;i++)
						{
							OutputList ol = out_lists_m[i];
	
							OutputManager.getManager().getHandler(
									code+ClinicRegister.AGEINCMALETOTAL+i)
									.collect(ol);
							
						}
					
					OutputList[] out_lists_f = 
						register.toOutputLists(ClinicRegister.AGEINCFEMALETOTAL);
					//put them to the output handlers
					for(int i = 0; i<out_lists_f.length;i++)
						{
							OutputList ol = out_lists_f[i];
	
							OutputManager.getManager().getHandler(
									code+ClinicRegister.AGEINCFEMALETOTAL+i)
									.collect(ol);
							
						}
					 
					out_lists_m = 
						register.toOutputLists(ClinicRegister.AGEINCMALECON);
					
					//put them to the output handlers
					for(int i = 0; i<out_lists_m.length;i++)
						{
							OutputList ol = out_lists_m[i];
	
							OutputManager.getManager().getHandler(
									code+ClinicRegister.AGEINCMALECON+i)
									.collect(ol);
							
						}
					
					out_lists_f = 
						register.toOutputLists(ClinicRegister.AGEINCFEMALECON);
					//put them to the output handlers
					for(int i = 0; i<out_lists_f.length;i++)
						{
							OutputList ol = out_lists_f[i];
	
							OutputManager.getManager().getHandler(
									code+ClinicRegister.AGEINCFEMALECON+i)
									.collect(ol);
							
						}
					out_lists_m = 
						register.toOutputLists(ClinicRegister.AGEINCMALEEX);
					
					//put them to the output handlers
					for(int i = 0; i<out_lists_m.length;i++)
						{
							OutputList ol = out_lists_m[i];
	
							OutputManager.getManager().getHandler(
									code+ClinicRegister.AGEINCMALEEX+i)
									.collect(ol);
							
						}
					
					out_lists_f = 
						register.toOutputLists(ClinicRegister.AGEINCFEMALEEX);
					//put them to the output handlers
					for(int i = 0; i<out_lists_f.length;i++)
						{
							OutputList ol = out_lists_f[i];
	
							OutputManager.getManager().getHandler(
									code+ClinicRegister.AGEINCFEMALEEX+i)
									.collect(ol);
							
						}
				}
			}
			
		}	
	
	/**
	 * Record for the settings that are set with this time
	 * 
	 * 
	 * @throws IOException 
	 *
	 */
	public void collect(double time) 
				throws IOException {
		//Odin collects demographic stuff 
		Odin.collectData(time);
		
		//Idunn collects disease stuff
		Idunn.collectData(time);
		
		
	}


	/**
	 * Set the types of data that should be saved and optional the times during simulation when these should be obtained.
	 * <br><b>Output coding system</b>:<br>
	 * <br>Type of outputs
	 * <UL> 
	 * <li>L: disease output
	 * <ul>
	 *	 <li>i: incidence data
	 *	 <li>p: prevalence data 
	 *	 <li>r: requested prevalence at specific times (should be given) 
	 * </ul>
	 * <li> D: demographic output
	 * 	  <ul>
	 *	  	<li>h: household data
	 *	 	<li>g: demographic data 
	 *	 	<li>t: turnover data 
	 * 	</ul>
	 * <li> M: demgographic output of those that are registered in the clinic (no sub types will always return those given above)
	 * 
	 * Format of output
	 * <ul>
	 * <li>a: average
	 * <li>x: keep number of columns limited (better compatability with eXcel)
	 * </ul>
	 * 
	 * @param data_codes Contains codes for output as key for a list of times at which these should be collected for those outputs where the option is available
	 * @param repeats number of repeats 
	 * @throws IOException 
	 */
	private void setData(Map<String, List<Double>> data_codes, int repeats) throws IOException
	{
	
		
		//map containing data
		this.data = 
			new LinkedHashMap<Double,Set<String>>();
		
		//determine the number of states, disease types and diagnosis types
		int states = State.MAX_STATE;
		
		int distypes = 
			Archimedes.askInteger(PN.DISEASETYPES);
		
		int diagnoses = Clinic.DIAGNOSIS;
		
		//check whether the times are not too long otherwise warn
		for(String code : data_codes.keySet())
		{		
			//average coded by an 'a'
			int outmode = DataFormat.COMBINE;
			if(code.contains(AVERAGE_CODE))
					outmode = DataFormat.AVERAGE;
			else if(code.contains(SUM_CODE))
				outmode = DataFormat.SUM;
			
			//excell compatability coded by an 'X'
			boolean excell = 
				code.contains(EXCEL_CODE);
			
			//table format
			TableFormat tableFormat = 
				new TableFormat();
			if(excell)
				tableFormat.cAlignment = TableFormat.Format.VERTICAL;
			else 
				tableFormat.cAlignment = TableFormat.Format.HORIZONTAL;
			
			if(!this.data.containsKey(Double.POSITIVE_INFINITY))
				this.data.put(Double.POSITIVE_INFINITY,
						new LinkedHashSet<String>());
			//add code to the hashset
			this.data.get(Double.POSITIVE_INFINITY).add(code);
		
		
			//leprosy disease coded by a 'L'
			if(code.contains(LEPROSY_CODE))
			{
				if(code.contains(DATABASE))
				{
					OutputManager.getManager().addDatabasewriter(LEPROSY_CODE);
				}
				//incidence
				if(code.contains(INCIDENCE_CODE))
				{
					String[] names = INCIDENCE_OUTPUT;
					
					//set true
					this.collect_time_serie_data = true;
					
					//set 
					for(int y = 0; y < names.length;y++)
					{
						//number of outputs
						int num = 0;
						if(names[y].contains(TOTAL_CODE)||names[y].contains(ClinicRegister.EXTINCTION))
						{
							num = 1;
						}else if(names[y].contains(STATE_CODE)||names[y].contains(DET_CODE)||names[y].contains(EXAME_CODE))
							//four types of diagnosis
							num = states;
						else if(names[y].contains(DIAG_CODE))
							// as many as the possible states
							num = diagnoses;
						else if (names[y].contains(TRANS_CODE))
							num = Math.max(Archimedes.askInteger(PN.LEVELDEPTH),2);
						else if (names[y].equals(ClinicRegister.POPCOUNT))
							 num = 1;
						else if (names[y].contains(RELATION_CODE))
							num = Person.RELATIONS;
						else if(names[y].contains(ClinicRegister.PRIMCASEHH))
						{
							num = 25;
						}else
							num = distypes;
						//set OutputHandler(s)
						for(int x = 0; x < num ;x++)
						{
							String path =FileRegister.getPath(FileRegister.OUT)+
									File.separator;
							String file = 
									code+
									names[y]+ 
									x + 
									OutputManager.DEFAULT_EXTENSION;
							
							//Outputmanager creates new	handler				
							OutputManager.getManager().newHandler(
									code+names[y]+x,
										path,
										file,
										outmode,
										new OutputListFormat(excell),
										repeats);
							
						}
					}
					
					
				}
				//prevalence coded by a 'p'
				if (code.contains(PREVALENCE_CODE))
				{
	
						String[] names = PREVALENCE_OUTPUT;
												
						//collect information for time series
						this.collect_time_serie_data = true;
						
						//set 
						for(int y = 0; y < names.length;y++)
						{
							//number of categories
							int num = 5;
							if(names[y].contains(DIAG_CODE))
									num = diagnoses;
							else if (names[y].contains(STATE_CODE))
								num = states;
							else if (names[y].equals(ClinicRegister.POPCOUNT)||names[y].contains(ClinicRegister.EXTINCTION))
								 num = 1;
							else if(names[y].equals(ClinicRegister.GENEPREV))
								{
									num =0;
									int genes = Archimedes.askInteger(PN.NUMOFGENES);
									for(int i = 0 ; i < genes ; i++)
										num += Archimedes.askInteger(PN.NUMOFALLELES+i);
								}else if(names[y].equals(ClinicRegister.TYPEPREV))
								{
									num = Morbus.DISEASE_TYPES;
								}
							
							//set OutputHandler(s)
							for(int x = 0; x< num ;x++)
							{
							 
								String path =
										FileRegister.getPath(PN.OUTPUT_DIR, FileRegister.OUT);
										
								String file = 
											File.separator+code
											+names[y]
											+x
											+OutputManager.DEFAULT_EXTENSION;
								
								//Outputmanager creates new					
								OutputManager.getManager().newHandler(
										code+names[y]+x,
										path,
										file,
										outmode,
										new OutputListFormat(excell),
										repeats);
								
							}
						}
									
				}
				if(code.contains(MAX_CODE))
				{
					String path =
						FileRegister.getPath(PN.OUTPUT_DIR, 
								FileRegister.OUT);
						
				String file = 
					File.separator+code+MAX_CODE
							+OutputManager.DEFAULT_EXTENSION;
				
				//Outputmanager creates new					
				OutputManager.getManager().newHandler(
						code+MAX_CODE,
						path,
						file,
						DataFormat.COMBINE,
						new StringFormat(true),
						repeats);
				
				 String timefile = 
					File.separator+code+MAX_CODE+TIME_CODE
							+OutputManager.DEFAULT_EXTENSION;
				
				//Outputmanager creates new					
				OutputManager.getManager().newHandler(
						code+MAX_CODE+TIME_CODE,
						path,
						timefile,
						DataFormat.COMBINE,
						new StringFormat(true),
						repeats);
				}
				//POPULATION DATA coded by a D(emographic)
			} else if(code.contains(POPULATION_CODE))
			{
				if(code.contains(DATABASE))
				{
					OutputManager.getManager().addDatabasewriter(POPULATION_CODE);
				}
				//set true to get the data later here
				this.collect_time_serie_data = true;
				
				
				//demographics (g of demoGraphics)
				if(code.contains(DEMOGRAPHICS_CODE))
				{
					Odin.setDataPopRegister(true);
					
					String path =
							FileRegister.getPath(PN.OUTPUT_DIR, FileRegister.OUT);
						
					//create a file for males
					String male_file = 
						
								File.separator+code+
								Person.SEXSTRINGS[Person.MALE]+ 
								OutputManager.DEFAULT_EXTENSION;
					
					//Outputmanager for males				
					OutputManager.getManager().newHandler(code+
							Person.SEXSTRINGS[Person.MALE],
							path,
							male_file,
							outmode,
							tableFormat,
							repeats);
					
					//create a file for females
					String female_file =
							File.separator+code+Person.SEXSTRINGS[Person.FEMALE]+
							OutputManager.DEFAULT_EXTENSION;
					
					//Outputmanager for males				
					OutputManager.getManager().newHandler(code+
							Person.SEXSTRINGS[Person.FEMALE],
							path,
							female_file,
							outmode,
							tableFormat,
							repeats);
					
				}
				//household size information
				if(code.contains(HOUSEHOLD_CODE))
				{
					Odin.setDataLevelRegister(true);
					
					String path =
							FileRegister.getPath(PN.OUTPUT_DIR, FileRegister.OUT);
						
					
					//create a file for household sizes
					String hh_file = 
								File.separator+
								code+
								HOUSEHOLD_CODE+ 
								OutputManager.DEFAULT_EXTENSION;
					
					//Outputmanager for males				
					OutputManager.getManager().newHandler(code+
							HOUSEHOLD_CODE,
							path,
							hh_file,
							outmode,
							tableFormat,
							repeats);
					
					}
				//turnover data = number of household a person lived in
				if(code.contains(TURNOVER_CODE))
				{

					String path =
							FileRegister.getPath(PN.OUTPUT_DIR, FileRegister.OUT);
						
					//create a file for males
					String turnover_file = 
								File.separator+
								code+
								TURNOVER_CODE+ 
								OutputManager.DEFAULT_EXTENSION;
					
					//Outputmanager for males				
					OutputManager.getManager().newHandler(code+
							TURNOVER_CODE,
							path,
							turnover_file,
							outmode,
							tableFormat,
							repeats);
				}
				//movement output
				if(code.contains(MOVEMENT_CODE))
				{
					String[] outs = Loki.outputCodes();
					
					//set OutputHandler(s)
					for(String out : outs)
					{
						for(int sex = 0; sex< Person.BOTH ;sex++)
						{
						 

							String path =
									FileRegister.getPath(PN.OUTPUT_DIR, FileRegister.OUT);
								
									
							String file = 
								
										File.separator+
										code+
										out+
										Person.SEXSTRINGS[sex]+
										OutputManager.DEFAULT_EXTENSION;
							
							//Outputmanager creates new					
							OutputManager.getManager().newHandler(
									code+out+Person.SEXSTRINGS[sex],
									path,
									file,
									outmode,
									new OutputListFormat(excell),
									repeats);
							
						}
					}
				
				}
	
			}//Demographics of infected coded by M
			else if(code.contains(CLINIC_CODE))
			{

				String path =
						FileRegister.getPath(PN.OUTPUT_DIR, FileRegister.OUT);
					
				//add to the outputmanager
				//create household handler
				String hh_file = 
							File.separator+
							code+
							HOUSEHOLD_CODE+ OutputManager.DEFAULT_EXTENSION;
				
				OutputManager.getManager().newHandler(
						code+HOUSEHOLD_CODE, 
						path,
						hh_file,
						outmode,
						tableFormat,
						repeats);
				
				//create demographic handler
				String age_file = 
					
							File.separator
							+code
							+DEMOGRAPHICS_CODE
							+ OutputManager.DEFAULT_EXTENSION;
				OutputManager.getManager().newHandler(
						code+DEMOGRAPHICS_CODE, 
						path,
						age_file,
						outmode,
						tableFormat,
						repeats);
				//turn over handler
				String turnover_file = 
					File.separator
							+code
							+TURNOVER_CODE
							+ OutputManager.DEFAULT_EXTENSION;
				
				OutputManager.getManager().newHandler(
						code+TURNOVER_CODE, 
						path,
						turnover_file,
						outmode,
						tableFormat,
						repeats);
				
				//fraction infected per home
				String fracinf_file = 
					
							File.separator
							+code
							+FRACINF_TEXT
							+ OutputManager.DEFAULT_EXTENSION;
				OutputManager.getManager().newHandler(
						code+FRACINF_TEXT, 
						path,
						fracinf_file,
						outmode,
						tableFormat,
						repeats);
				
			} else if(code.contains(DiseaseRun.STRAIN_CODE))
			{
				//turn linking of Strain-elements on for output
				Strain.keepLink(true);
				//get path
				String path =
						FileRegister.getPath(PN.OUTPUT_DIR, FileRegister.OUT);
					
				//for strains
				String strain_file = 
					
							File.separator
							+code
							+OutputManager.DEFAULT_EXTENSION;
				OutputManager.getManager().newHandler(
						code, 
						path,
						strain_file,
						DataFormat.COMBINE,
						new StringFormat(false),
						repeats);
				
			}else if(code.contains(CLUSTER_CODE))
			{

				String path =
						FileRegister.getPath(PN.OUTPUT_DIR, FileRegister.OUT);
					
				//add to the outputmanager
				//createcontact group  handler
				String cg_file = 
							File.separator+
							code+
							CONTACTGROUP_CODE+ OutputManager.DEFAULT_EXTENSION;
				
				OutputManager.getManager().newHandler(
						code+CONTACTGROUP_CODE, 
						path,
						cg_file,
						outmode,
						tableFormat,
						repeats);
				
				//create susceptible handler
				String sus_file = 
					(
							File.separator+
							code+
							SUSCEPTIBLE_CODE+ OutputManager.DEFAULT_EXTENSION);
				
				OutputManager.getManager().newHandler(
						code+SUSCEPTIBLE_CODE, 
						path,
						sus_file,
						outmode,
						tableFormat,
						repeats);
				//add to the outputmanager
				//create infection handler
				String inf_file = 
					(
							File.separator+
							code+
							INFECTION_CODE+ OutputManager.DEFAULT_EXTENSION);
				
				OutputManager.getManager().newHandler(
						code+INFECTION_CODE,
						path,
						inf_file,
						outmode,
						tableFormat,
						repeats);
				//create infection handler
				String type_file = 
					(
							File.separator+
							code+
							TYPE_CODE+ OutputManager.DEFAULT_EXTENSION);
				
				OutputManager.getManager().newHandler(
						code+TYPE_CODE, 
						path,
						type_file,
						outmode,
						tableFormat,
						repeats);
				//genes
				for(int i =0; i< Archimedes.askDouble(PN.NUMOFGENES);i++)
				{
					String gene_file =
						(
								File.separator+
								code+
								GENE_CODE+"_"+i+ OutputManager.DEFAULT_EXTENSION);
					
					OutputManager.getManager().newHandler(
							code+GENE_CODE +"_"+i, 
							path,
							gene_file,
							outmode,
							tableFormat,
							repeats);
				}
			}
		else if(code.contains(AGE_CODE))
				{
			String path =
				FileRegister.getPath(PN.OUTPUT_DIR, FileRegister.OUT);
				//age
				OutputListFormat lf = 
					new OutputListFormat(excell);
				int ageclasses  = 
		        	(int)Math.round(Archimedes.askDouble(PN.AGECLASSMAX)/Archimedes.askDouble(PN.AGECLASSWIDTH));
				
				for(int i =0; i< ageclasses;i++)
				{
					String age_file_m_tot =
						(
								File.separator+
								code+
								ClinicRegister.AGEINCMALETOTAL+i+ OutputManager.DEFAULT_EXTENSION);
					
					OutputManager.getManager().newHandler(
							code+ClinicRegister.AGEINCMALETOTAL +i, 
							path,
							age_file_m_tot,
							outmode,
							lf,
							repeats);
					String age_file_f_tot =
						(
								File.separator+
								code+
								ClinicRegister.AGEINCFEMALETOTAL+i+ OutputManager.DEFAULT_EXTENSION);
					
					OutputManager.getManager().newHandler(
							code+ClinicRegister.AGEINCFEMALETOTAL +i, 
							path,
							age_file_f_tot,
							outmode,
							lf,
							repeats);
					String age_file_m_con =
						 (
								File.separator+
								code+
								ClinicRegister.AGEINCMALECON+i+ OutputManager.DEFAULT_EXTENSION);
					
					OutputManager.getManager().newHandler(
							code+ClinicRegister.AGEINCMALECON +i, 
							path,
							age_file_m_con,
							outmode,
							lf,
							repeats);
					String age_file_f_con =
						 (
								File.separator+
								code+
								ClinicRegister.AGEINCFEMALECON+i+ OutputManager.DEFAULT_EXTENSION);
					
					OutputManager.getManager().newHandler(
							code+ClinicRegister.AGEINCFEMALECON +i, 
							path,
							age_file_f_con,
							outmode,
							lf,
							repeats);
					String age_file_m_ex =
						 (
								File.separator+
								code+
								ClinicRegister.AGEINCMALEEX+i+ OutputManager.DEFAULT_EXTENSION);
					
					OutputManager.getManager().newHandler(
							code+ClinicRegister.AGEINCMALEEX +i, 
							path,
							age_file_m_ex,
							outmode,
							lf,
							repeats);
					String age_file_f_ex =
						 (
								File.separator+
								code+
								ClinicRegister.AGEINCFEMALEEX+i+ OutputManager.DEFAULT_EXTENSION);
					
					OutputManager.getManager().newHandler(
							code+ClinicRegister.AGEINCFEMALEEX +i, 
							path,
							age_file_f_ex,
							outmode,
							lf,
							repeats);
					
				}
			}
		}
		
	}


	
	/**
	 * Sets all neccesary input for a disease run
	 * It reads out the advanced cycling from the xml-element 
	 * and sets if neccesary the hypercube
	 * 
	 * @param advanced
	 * @param hc
	 * @throws DataConversionException
	 * @throws InstantiationException
	 * @throws IllegalAccessException
	 * @throws IOException
	 */
	
    
	public void setInput() 	
    			throws DataConversionException, 
    			InstantiationException, 
    			IllegalAccessException, 
    			IOException 
    	{	
    	
		//stepsizes
        Freya.setStepsize(
        		Archimedes.askDouble(PN.STEP));
       
		//set parameters
		//for run 
        //the end of the run is slightly extended in case of output exactly at the end of a run
		this.stop = 
			Archimedes.askDouble(PN.RUNTIME) + Pythagoras.getDefaultPrecision();
		//number of repeats
		this.repeat = 
			Archimedes.askInteger(PN.REPEATS);
		
          
		//set output
			this.setData(Main.output, this.repeat);
	}
	
	/**
	 * Set the event manager of this simulation
	 * @param em2
	 */
	public void setEventmanager(EventManager em2)
	{
		em = em2;
	}
	
	/**
	 * Runs one simulation
	 * @param cr 
	 * @param information for the launching of the run
	 * @throws IllegalAccessException 
	 * @throws InstantiationException 
	 * @throws DataConversionException 
	 *  
	 * @throws Exception 
	 *
	 */
	
	private void simulate(Object launchInfo) 
			throws DataConversionException, 
			InstantiationException, 
			IllegalAccessException 
		
	{
		//no more simulating when stopped
		if(stopped)
			return;
	
		//reset Ratatosk
	    Ratatosk.reset();
	    //register
	    Ratatosk.register(Message.formulate(Message.STOP),
				this);
	    
	    //reset Ymer (i.e. the id of people)
	    Ymer.reset();
	            
	    //(re)initialize the event manager
	    em.initialize();
	    	           
	    //set record interval
        PressRecord.setRecordTimes(Archimedes.askDouble(
									PN.RECORDSTART),
									Archimedes.askDouble(
											PN.RECORDINTERVAL),
											this.stop);
	    //press record
		PressRecord pr = 
			new PressRecord(
					this,
					this,
					Math.max(0.0,
							PressRecord.getNextRecordTime()));
		
		//schedule 
		em.schedule(pr);
       	
		
		//opening of databases 
		OpenDatabases od = new OpenDatabases(this, this,
				Archimedes.askDouble(PN.OPENDATABASE));
		
		em.schedule(od);
		
		 //initialise Idunn
	    Idunn.setEventManager(em);
	    Idunn.init();
	    Idunn.initImport();
	    //initialise Odin
	    Odin.setEventManager(em);
	    Odin.init();
	   		
	    //schedule a stop event
	    Main.scheduleStop(this,launchInfo,this.stop);
	  	    
		//schedule seed change
		if(Gylfi.ask(PN.SEEDCHANGE))
		{
			ChangeSeed cs = 
				new ChangeSeed(this,
						this, 
						Archimedes.askDouble(PN.SEEDCHANGETIME));
			cs.newSeeds(Herbarium.getSeedLong(PN.POPSEED2, repeat-1), Herbarium.getSeedLong(PN.DISSEED2, repeat-1));
			
			em.schedule(cs);
			
		}
	    
	    //start the event manager
	    try{
	    	
	    	this.started = true;

	    	em.start();
	    	
	    	this.started = false;
	    } catch (Exception e)
	    {
	    	Main.handleException(e);
	    }
	    
	    //return
	    return;
	    
	}


	/**
	 * @see java.lang.Object#toString()
	 */
    public String toString()
    {
    	return this.getClass().getSimpleName() +PN.TAB+ this.repeat;
    }


   /**
    * @see simcolep.tools.message.Notifyable#notify(simcolep.tools.message.Message, java.lang.Object, java.lang.Object)
    */
	public void notify(Message message, Object subject, Object source) throws Exception {
		if(message.equals(Message.STOP))
			this.stopRepeat(STOP_CODE);
		
	}
		/**
		 * Return the current repeat
		 * @return repeat
		 */
		public int getRepeat() {
		
			return this.counter+1;
		}

	
}
