# Supplementary material for: Global elimination of leprosy by 2020: are we
Source: Parasit Vectors. 2015 Oct 22;8:548. doi: 10.1186/s13071-015-1143-4 (PMC4618543; doi:10.1186/s13071-015-1143-4)
Supplement: Additional file 3: — SIMCOLEP model with input files. Zip archive contains: Instruction file, SIMCOLEP model (version 1.4.12), Input files for India, Brazil and Indonesia, Source code, R-script for output. The contents of this zip archive are licensed under the Creative Commons Attribution-NonCommercial-NoDerivatives 4.0 International License. To view a copy of this license, visit http://creativecommons.org/licenses/by-nc-nd/4.0/ or send a letter to Creative Commons, PO Box 1866, Mountain View, CA 94042, USA. By opening Additional file 3, you agree to the aforementioned license. You are free to use and share (copy and redistribute the material in any medium or format) the material contained within Additional File 3 under the following terms: Attribution — You must give appropriate credit, provide a link to the license, and indicate if changes were made. You may do so in any reasonable manner, but not in any way that suggests the licensor endorses you or your use. NonCommercial — You may not use the material for commercial purposes. NoDerivatives — If you remix, transform, or build upon the material, you may not distribute the modified material. [file 13071_2015_1143_MOESM3_ESM.zip › Source code/simcolep/sim/event/LaunchInfo.java]

/*
 * This file is part of SIMCOLEP, a simulation model developed by the Department of Public Health, 
 * Erasmus MC, University Medical Center Rotterdam, Rotterdam, The Netherlands.
 *
 * This work is licensed under the Creative Commons Attribution-NonCommercial-NoDerivatives 4.0 International License.
 * To view a copy of this license, visit http://creativecommons.org/licenses/by-nc-nd/4.0/ 
 * or send a letter to Creative Commons, PO Box 1866, Mountain View, CA 94042, USA
 *
 * You are free to:
 * Share — copy and redistribute the material in any medium or format
 * Under the following terms:
 * Attribution — You must give appropriate credit, provide a link to the license, and indicate if changes were 
 * made. You may do so in any reasonable manner, but not in any way that suggests the licensor endorses
 * you or your use.
 * NonCommercial — You may not use the material for commercial purposes.
 * NoDerivatives — If you remix, transform, or build upon the material, you may not distribute the modified material.
 */
package simcolep.sim.event;


import java.text.DateFormat;
import java.util.Locale;

import simcolep.tools.PN;
import simcolep.tools.io.SimulationLog;
import simcolep.tools.message.Message;
import simcolep.tools.message.Ratatosk;

import nl.mgz.simulation.discreteevent.Event;
import nl.mgz.simulation.discreteevent.Targetable;

/**
 * This event sends out a message with the setting of this run. That is it.
 * Time of this message is therefore always 0.
 * 
 * @author ir.E.A.J.Fischer
 * @version 1.0
 * 
 *
 */
public final class LaunchInfo extends Event {
	private static final String TYPE_TEXT1 = "type{unknown}"; //$NON-NLS-1$
	private static final String DATE_TEXT = "date:{"; //$NON-NLS-1$
	private static final String TYPE_TEXT = "type:{"; //$NON-NLS-1$
	private static final String LENGTH_TEXT = "length:{"; //$NON-NLS-1$
	private static final String CLOSE_BRACE = "}"; //$NON-NLS-1$
	private static final String NAME_TEXT = "LaunchInfo:"; //$NON-NLS-1$
	/**
	 * 
	 */
	private static final long serialVersionUID = 8584052681189409023L;
	/**
	 * The higher the priority the more important and sooner an event is executed as compared to events at exactly the same moment.<br>
     * To have a consistancy in prioritizing the following rules are used;
     * <li> Priority from high to low: Simulation events > Disease events > Demographic
     * <li> Priority of simulation events > 500
     * <li> Priority of disease events > 200
     * <li> Priority of demographic events > 100
     * <li> further ordering is logical in biological or epidemiological sense
     *  
     * @see nl.mgz.simulation.discreteevent.Event.priority
     * */
	private static final int PRIORITY = 599;
	
	/**default is unspecified input*/
	private static String MAINFILENAME = "UNSPECIFIED";
	
	/**launch information*/
	private String info = null;
	
	/**
	 * @param source
	 * @param target
	 * @param time
	 */
	public LaunchInfo(Object source, Targetable target, double time) {
		
		super(source, target,0.0);


		if(time>0.0) 
			throw new IllegalArgumentException(
					"LaunchInfo is executed at the beginning of the run");
	}

	/**
	 * 
	 */
	public LaunchInfo() {
		super();
		
	}

	/**
	 * launch information has the following format:
	 * LaunchInfo:\r\n
	 * length:{length of the run}\r\n
	 * type:{'type of run'}\r\n
	 * 
	 * @see nl.mgz.simulation.discreteevent.Event#execute()
	 */
	@Override
	public void execute() {
		//pass the launch information on
		//launch information has the following format:
		//LaunchInfo:\r\n
		//length:{length of the run}\r\n
		//type:{'type of run'}\r\n
		//date:{'start date of run'}\r\n
		Ratatosk.notify(Message.formulate(info),
				this,
				this);
		
		//set this information to the simulation log sothat this can be used
		SimulationLog.setHeaderText(info);

	}
	
	
	/**
	 * Launch information has the following format:
	 * LaunchInfo:\r\n
	 * length:{length of the run}\r\n
	 * type:{'type of run'}\r\n
	 * date:{'start date of run'}\r\n
	 * @param length
	 * @param type
	 * @param date
	 */
	public void setLaunchInfo(double length, 
			String type, 
			java.util.Date date)
	{
		this.info = NAME_TEXT+PN.TAB+MAINFILENAME+PN.LINESEPARATOR+
		LENGTH_TEXT+length+CLOSE_BRACE+PN.LINESEPARATOR+
		TYPE_TEXT+type+CLOSE_BRACE+PN.LINESEPARATOR+
		DATE_TEXT+DateFormat.getDateTimeInstance(DateFormat.SHORT,
                DateFormat.SHORT,
                Locale.getDefault()).format(date)+CLOSE_BRACE+PN.LINESEPARATOR;
	}
	/**
	 * Launch information has the following format:
	 * LaunchInfo:\r\n
	 * length:{length of the run}\r\n
	 * type:{'type of run'}\r\n
	 * date: is set to Now!
	 * @param length
	 */
	public void setLaunchInfoLength(double length) {
		this.info = NAME_TEXT+PN.TAB+MAINFILENAME+PN.LINESEPARATOR
		+LENGTH_TEXT+length+CLOSE_BRACE
		+PN.LINESEPARATOR+TYPE_TEXT1
		+PN.LINESEPARATOR;
		
	}

	/**
	 * 
	 * @param time
	 * @param type
	 */
	public void setLaunchInfo(double time, String type) {
		this.setLaunchInfo(time, 
				type, 
				new java.util.Date(System.currentTimeMillis()));
		
	}

	 /**
	    * @see nl.mgz.simulation.discreteevent.Event#getPriority()
	    */
	    @Override
	    public int getPriority()
	    {
	    	return PRIORITY;
	    }

	    /**
	     * 
	     * @param name
	     */
	    public static void setMainfile(String name) {
			//
	    	MAINFILENAME = name;
		
	    }
}
