# Supplementary material for: Global elimination of leprosy by 2020: are we
Source: Parasit Vectors. 2015 Oct 22;8:548. doi: 10.1186/s13071-015-1143-4 (PMC4618543; doi:10.1186/s13071-015-1143-4)
Supplement: Additional file 3: — SIMCOLEP model with input files. Zip archive contains: Instruction file, SIMCOLEP model (version 1.4.12), Input files for India, Brazil and Indonesia, Source code, R-script for output. The contents of this zip archive are licensed under the Creative Commons Attribution-NonCommercial-NoDerivatives 4.0 International License. To view a copy of this license, visit http://creativecommons.org/licenses/by-nc-nd/4.0/ or send a letter to Creative Commons, PO Box 1866, Mountain View, CA 94042, USA. By opening Additional file 3, you agree to the aforementioned license. You are free to use and share (copy and redistribute the material in any medium or format) the material contained within Additional File 3 under the following terms: Attribution — You must give appropriate credit, provide a link to the license, and indicate if changes were made. You may do so in any reasonable manner, but not in any way that suggests the licensor endorses you or your use. NonCommercial — You may not use the material for commercial purposes. NoDerivatives — If you remix, transform, or build upon the material, you may not distribute the modified material. [file 13071_2015_1143_MOESM3_ESM.zip › Source code/simcolep/sim/event/PressRecord.java]

/*
 * This file is part of SIMCOLEP, a simulation model developed by the Department of Public Health, 
 * Erasmus MC, University Medical Center Rotterdam, Rotterdam, The Netherlands.
 *
 * This work is licensed under the Creative Commons Attribution-NonCommercial-NoDerivatives 4.0 International License.
 * To view a copy of this license, visit http://creativecommons.org/licenses/by-nc-nd/4.0/ 
 * or send a letter to Creative Commons, PO Box 1866, Mountain View, CA 94042, USA
 *
 * You are free to:
 * Share — copy and redistribute the material in any medium or format
 * Under the following terms:
 * Attribution — You must give appropriate credit, provide a link to the license, and indicate if changes were 
 * made. You may do so in any reasonable manner, but not in any way that suggests the licensor endorses
 * you or your use.
 * NonCommercial — You may not use the material for commercial purposes.
 * NoDerivatives — If you remix, transform, or build upon the material, you may not distribute the modified material.
 */
/*
 * Created on 01-Dec-2005
 *
 */
package simcolep.sim.event;

import simcolep.asgard.Idunn;
import simcolep.asgard.Odin;
import simcolep.exceptions.SimulationException;


import nl.mgz.simulation.discreteevent.Event;
import nl.mgz.simulation.discreteevent.Targetable;

/**
 *Press Record or start recording data of this simulation
 *
 * 
 * 
 * @author ir E.A.J. Fischer
 * @version 0.1.2 -- Last Modified 01-Dec-2005
 */
public final class PressRecord extends Event {
	/**
	 * 
	 */
	private static final long serialVersionUID = -3824753853416391528L;
	/**
	 * The higher the priority the more important and sooner an event is executed as compared to events at exactly the same moment.<br>
     * To have a consistancy in prioritizing the following rules are used;
     * <li> Priority from high to low: Simulation events > Disease events > Demographic
     * <li> Priority of simulation events > 500
     * <li> Priority of disease events > 200
     * <li> Priority of demographic events > 100
     * <li> further ordering is logical in biological or epidemiological sense
     *  
     * @see nl.mgz.simulation.discreteevent.Event.priority
     * */
	private static final int PRIORITY = 502;
	/**value returned when there are no times left*/
	public static final double NOTIME = -999;
 
    private static double[] recordtimes = null;
    
    private static int recordtime_index =	-1;
  
    /**
     * @param source
     * @param target
     * @param time
     * 
     */
    public PressRecord(Object source, Targetable target, double time) {
        super(source, target, time);
      
       }

    
    /**
     * Set saving for Freya and Loki to start and than schedules the first record event
     * 
     * 
     * @see nl.mgz.simulation.discreteevent.Event#execute()
     */
    @SuppressWarnings("unchecked")
    @Override
    public void execute() {
       
        /*start saving 
         /*Odin*/
        Odin.getOdin().setSave(true);
        
        /*Idunn*/
        Idunn.getIdunn().setSave(true);
        
        /*create first record event*/
       Record record 
       		= new Record(this,
       				this.getTarget(),
       				PressRecord.getNextRecordTime());
      
       /*schedule*/
       Odin.getEventManager().schedule(record);
    }
    
    /**
     * @see nl.mgz.simulation.discreteevent.Event#getPriority()
     */
     @Override
     public int getPriority()
     {
     	return PRIORITY;
     }

     /**
      * 
      * @return
      */
	public static double getNextRecordTime() {
		//increase index
		recordtime_index++;
		//no more
		if(recordtime_index>=recordtimes.length)
			return NOTIME;
		
		//return time
		return recordtimes[recordtime_index];
	}


	public static void setRecordTimes(double start,
			double interval, double stop) {
		if(stop < start)
			throw new SimulationException("Run ends before start of recording!");
		
		//set index to 0
		recordtime_index = -1;
		//determine number of intervals
		int intervals = 1+(int)((stop - start)/interval);
		//create array
		recordtimes = new double[intervals];
		//set times
		for(int i =0; i<recordtimes.length;i++)
		{
			recordtimes[i] = start + i*interval;
		}
		
		return;
	}

	/**
	 * 
	 * @return 
	 */
	public static double getCurrentRecordTime() {
		//if index was not yet activated return first
		if(recordtime_index-1<0)
			return recordtimes[1];
		//no more
		if(recordtime_index>=recordtimes.length)
			return NOTIME;
		
		//return time
		return recordtimes[recordtime_index];
	}

}
