# Supplementary material for: Global elimination of leprosy by 2020: are we
Source: Parasit Vectors. 2015 Oct 22;8:548. doi: 10.1186/s13071-015-1143-4 (PMC4618543; doi:10.1186/s13071-015-1143-4)
Supplement: Additional file 3: — SIMCOLEP model with input files. Zip archive contains: Instruction file, SIMCOLEP model (version 1.4.12), Input files for India, Brazil and Indonesia, Source code, R-script for output. The contents of this zip archive are licensed under the Creative Commons Attribution-NonCommercial-NoDerivatives 4.0 International License. To view a copy of this license, visit http://creativecommons.org/licenses/by-nc-nd/4.0/ or send a letter to Creative Commons, PO Box 1866, Mountain View, CA 94042, USA. By opening Additional file 3, you agree to the aforementioned license. You are free to use and share (copy and redistribute the material in any medium or format) the material contained within Additional File 3 under the following terms: Attribution — You must give appropriate credit, provide a link to the license, and indicate if changes were made. You may do so in any reasonable manner, but not in any way that suggests the licensor endorses you or your use. NonCommercial — You may not use the material for commercial purposes. NoDerivatives — If you remix, transform, or build upon the material, you may not distribute the modified material. [file 13071_2015_1143_MOESM3_ESM.zip › Source code/simcolep/sim/Gylfi.java]

/*
 * This file is part of SIMCOLEP, a simulation model developed by the Department of Public Health, 
 * Erasmus MC, University Medical Center Rotterdam, Rotterdam, The Netherlands.
 *
 * This work is licensed under the Creative Commons Attribution-NonCommercial-NoDerivatives 4.0 International License.
 * To view a copy of this license, visit http://creativecommons.org/licenses/by-nc-nd/4.0/ 
 * or send a letter to Creative Commons, PO Box 1866, Mountain View, CA 94042, USA
 *
 * You are free to:
 * Share — copy and redistribute the material in any medium or format
 * Under the following terms:
 * Attribution — You must give appropriate credit, provide a link to the license, and indicate if changes were 
 * made. You may do so in any reasonable manner, but not in any way that suggests the licensor endorses
 * you or your use.
 * NonCommercial — You may not use the material for commercial purposes.
 * NoDerivatives — If you remix, transform, or build upon the material, you may not distribute the modified material.
 */
/**
 * created: 23-Aug-2006
 */
package simcolep.sim;

import java.util.Map;
import java.util.LinkedHashMap;

import simcolep.tools.PN;

/**
 * A mythical king of Sweden, <b> Gylfi</b> was in contact with the king of the Asen, Odin<br>
 * Here <code> Gylfi</code> knows all settings of methods 
 * 
 * @author ir. E.A.J. Fischer
 * @version 1.0
 */
public final class Gylfi {

	private static final String GYLFISBRAIN_HEADERTEXT = "******Gylfi's deeper thoughts********"; //$NON-NLS-1$
	
	private static final String NOBRAINTEXT = "Gylfi has no brain"; //$NON-NLS-1$

	private static final String ENDTAG = "***************************************";
	
	/**Brain containing settings*/
	private static Map<String, Boolean> Brain = null;
		
	
	/**
	 * 
	 *
	 */
	private static void makeBrain() {
		Brain = new LinkedHashMap<String,Boolean>();
	}
	/**
	 * 
	 *
	 */
	public static void reset()
	{
		Brain = null;
	}
	/**
	 * Set the brain in one move
	 * @param m
	 */
	public static void set(Map<String,Boolean> m)
	{
		if(Brain==null)
			Brain = m;
		
		else 
			throw new IllegalArgumentException(
					"Brain is not empty");
	}
	
	/**
	 * 
	 * @param s
	 * @param b
	 */
	private static void set(String s, Boolean b)
	{
		if(Brain == null)
			makeBrain();
		
		Brain.put(s,b);
	}
	/**
	 * Add a method to the brain
	 * @param s
	 * @param b
	 */
	public static void tell(String s, Boolean b)
	{
		//if neccesary create brain
		if(Brain==null)
			Gylfi.set(s,b);
		
		//check if this method was not already in the brain
		else if(Brain.containsKey(s))
			throw new IllegalArgumentException(
					"Gylfi's brain already contains " +
					"this method: "+s+"\r\n" +
					"consider using convinceGylfi");
		else
		//put
		Gylfi.set(s,b);
		
	}
	/**
	 * Add a method to the brain
	 * @param s
	 * @param b
	 */
	public static void tell(String s, boolean b)
	{
		//add a Boolean
		tell(s, new Boolean(b));
	}
	
	/**
	 * This method always gets the boolean into the brain
	 * @param s
	 * @param b
	 */
	public static void convince(String s, boolean b)
	{
		//don't ask questions just put it into the brain.
		Gylfi.set(s,b);
	}
	
	/**
	 * ask a certain method
	 * If method is not present return false
	 * @param s
	 * @return false if not in the brain otherwise value
	 */
	public static boolean ask(String s)
	{
		if(Brain == null)
			throw new IllegalArgumentException
					(NOBRAINTEXT);
		//if the brain does not contain the method 
		if(!Brain.containsKey(s))
			return false;
		
		//get the method
		return Brain.get(s).booleanValue();
		
	}
	
	/**
	 * Return the brain of Gylfi as a string
	 * @return
	 */
	public static String BraintoString() {
		StringBuffer brain = new StringBuffer(GYLFISBRAIN_HEADERTEXT+PN.LINESEPARATOR);
		
		for(String s : Brain.keySet())
			brain.append(PN.LINESEPARATOR + s +PN.TAB+Brain.get(s).toString());
				
		brain.append(PN.LINESEPARATOR+ENDTAG);
		return brain.toString();
	}
	
	

	
	
}
