# Supplementary material for: Global elimination of leprosy by 2020: are we
Source: Parasit Vectors. 2015 Oct 22;8:548. doi: 10.1186/s13071-015-1143-4 (PMC4618543; doi:10.1186/s13071-015-1143-4)
Supplement: Additional file 3: — SIMCOLEP model with input files. Zip archive contains: Instruction file, SIMCOLEP model (version 1.4.12), Input files for India, Brazil and Indonesia, Source code, R-script for output. The contents of this zip archive are licensed under the Creative Commons Attribution-NonCommercial-NoDerivatives 4.0 International License. To view a copy of this license, visit http://creativecommons.org/licenses/by-nc-nd/4.0/ or send a letter to Creative Commons, PO Box 1866, Mountain View, CA 94042, USA. By opening Additional file 3, you agree to the aforementioned license. You are free to use and share (copy and redistribute the material in any medium or format) the material contained within Additional File 3 under the following terms: Attribution — You must give appropriate credit, provide a link to the license, and indicate if changes were made. You may do so in any reasonable manner, but not in any way that suggests the licensor endorses you or your use. NonCommercial — You may not use the material for commercial purposes. NoDerivatives — If you remix, transform, or build upon the material, you may not distribute the modified material. [file 13071_2015_1143_MOESM3_ESM.zip › Source code/simcolep/sim/Herbarium.java]

/*
 * This file is part of SIMCOLEP, a simulation model developed by the Department of Public Health, 
 * Erasmus MC, University Medical Center Rotterdam, Rotterdam, The Netherlands.
 *
 * This work is licensed under the Creative Commons Attribution-NonCommercial-NoDerivatives 4.0 International License.
 * To view a copy of this license, visit http://creativecommons.org/licenses/by-nc-nd/4.0/ 
 * or send a letter to Creative Commons, PO Box 1866, Mountain View, CA 94042, USA
 *
 * You are free to:
 * Share � copy and redistribute the material in any medium or format
 * Under the following terms:
 * Attribution � You must give appropriate credit, provide a link to the license, and indicate if changes were 
 * made. You may do so in any reasonable manner, but not in any way that suggests the licensor endorses
 * you or your use.
 * NonCommercial � You may not use the material for commercial purposes.
 * NoDerivatives � If you remix, transform, or build upon the material, you may not distribute the modified material.
 */
/**
 * created: 23-Aug-2006
 */
package simcolep.sim;

import java.util.Map;
import java.util.LinkedHashMap;
import java.util.Random;
import java.util.Set;

import simcolep.exceptions.SimulationException;
import simcolep.tools.PN;
import simcolep.tools.io.SimulationLog;

/**
 * Class contains both the random number generators as the seeds of these random number generators
 * @author ir. E.A.J. Fischer
 * @version 1.0
 */
public final class Herbarium {
	
	/**population code*/
	public static final int POP = 0;
	/**disease code*/
	public static final int DIS = 1;
	/**disease introduction code*/
	public static final int INTRO = 2;
	
	/**number of possible random number generators*/
	private static final int NUM_OF_RAND_GEN = 4;
	
	/***/
	private static final String HEADERTEXT = "********HERBARIUM*********";
	private static final String REPLACESEEDMESSAGE = "Herbarium already has " +
					"this seed in the collection " + PN.LINESEPARATOR +
					"consider using replaceSeed";
	
	/**random number generator of demography excluding drawing from file*/
	private static Random[] rand = 
		new Random[NUM_OF_RAND_GEN];
	
	
	/**
	 * Creates a random number generators
	 * @param i  random number generator for this purpose
	 * @param seed 
	 */
	public static void setRandom(long seed, int i) {
	    rand[i] = new Random(seed);
	    
	}
	
	/**
	 * Return a random number generator coded by i -integer
	 * 
	 * @param i
	 * @return rand
	 */
	public static Random rand(int i)
	{
		return rand[i];
	}
	
	/**SeedBank containing settings*/
	private static Map<String, Long[]> SeedBank = 
		null;
	
	/**Herbarium is initialized for use. Initialization needs number of repeats*/
	private static boolean initialized = false;
		
	/**
	 *create a seed bank for random number generators 
	 *
	 */
	private static void makeBank() {
		SeedBank = 
			new LinkedHashMap<String, Long[]>();
	}
	/**
	 *Reset all seeds 
	 *
	 */
	public static void resetHerbarium()
	{
		SeedBank = null;
		initialized = false;
	}
	/**
	 * Initialize Herbarium
	 * 
	 * @param n
	 */
	public static void initHerbarium(int n, boolean timeasseed)
	{
		if(SeedBank == null)
			throw new SimulationException("add at least names of seeds");
		
		Set<String> keySet = SeedBank.keySet();
		
		if(timeasseed)
		{ 	//use current time and seed
			for(String s : keySet)
			{
				Herbarium.set(s, createSeeds(null, n));
			}
		}else{
			//determine if we have enough seeds
			for(String s: keySet)
			{
				//if smaller create some more
				//using the first entry as a seed for the sawyer
				if(SeedBank.get(s).length < n)
				{
					Long[] seeds = SeedBank.get(s); 
					
					if(seeds.length<1)
						throw new SimulationException("at least specify one seed! or the clock");
					
					Long[] additionalseeds = createSeeds(seeds[0], n-seeds.length);
					
					Long[] newSeeds = new Long[n];
					//combine 
					for(int i =0; i< n;i++)
					{
						if(i < seeds.length)
							newSeeds[i] = seeds[i];
						else 
							newSeeds[i] = additionalseeds[i-seeds.length];
					}
					//replace the seed
					set(s,newSeeds);
					
					//if the seeds had a length of more than one create a log
					if(seeds.length>1)
						SimulationLog.log("For "+s+" additional seeds were created using " + seeds[0] + " as seed to determine extra seeds." +PN.LINESEPARATOR
								+ "new seeds were created for runs " + seeds.length +" until " + n);
				}
				//else do nothing as there are enough seeds anyways
			}
		}
		//set initialized is true
		Herbarium.initialized = true;
		
	}
	/**
	 * Set this long as a seed for this s-run and for this repeat
	 * @param s
	 * @param l
	 * @param repeat
	 */
	private static void set(String s, Long l, int repeat)
	{
		if(SeedBank == null)
			makeBank();
		
		Long[] seed = 
			new Long[repeat+1];
		
		if(SeedBank.get(s)!=null)
		{
			seed = SeedBank.get(s);
			
			if(seed.length < repeat)
			{
				Long[]rep_seed = 
					new Long[repeat+1];
				
				for(int x = 0; x <rep_seed.length;x++)
					rep_seed[x] = seed[x];
						
				seed = rep_seed;
			}
			
			seed[repeat] = l;
			
		}
		SeedBank.put(s,seed);
	}
	
	/**
	 * Add a method to the brain
	 * @param s
	 * @param l
	 */
	public static void addSeeds(String s, Long[] l)
	{
		//if neccesary create brain
		if(SeedBank==null)
			Herbarium.set(s,l);
		
		//check if this method was not already in the brain
		else if(SeedBank.containsKey(s))
			throw new SimulationException(
					REPLACESEEDMESSAGE);
		else//put
			Herbarium.set(s,l);
		
	}
	
	
	/**
	 * This method always gets the seed into the brain
	 * @param s
	 * @param l
	 */
	public static void replaceSeed(String s, long l, int repeat)
	{
		//don't ask questions just put it into the brain.
		Herbarium.set(s,l, repeat);
	}
	
	/**
	 * ask a certain seed coded 
	 * @param s
	 * @param repeat - for this run 
	  */
	public static long getSeed(String s, int repeat)
	{
		
		//or get it from the seedbank
		//if the seed bank is null 
		if(SeedBank == null)
			throw new SimulationException
					("Herbarium has no seedbank");
		//if the brain does not contain the method 
		if(!SeedBank.containsKey(s))
			throw new SimulationException
				("no such seed: "
						+ s);

		//first initialize the Herbarium
		if(initialized)
			//get the method
			return SeedBank.get(s)[repeat].longValue();
		else 
			throw new SimulationException(SimulationException.NOTINITIALIZED);
		
	}
	
	/**
	 * Create seeds based upon a seed (l) for a type of proces (s) for certain (n) times
	 * When the seed (l) is null, the current time is used as the first seed.
	 * 
	 * 
	 * @param l
	 * @param n
	 * 
	 * @return seed
	 */
	private static Long[] createSeeds(Long l, 
									int n) {

		//the basic seed
		long seed;
		
		
		if(l == null)
			seed =	
				System.currentTimeMillis();
		else 
			seed = l.longValue();
		
		

		//the array for the repeats
		Long[] seeds = 
			new Long[n];
		
		//random seeds 
		Random sawyer 
			= new Random(seed); 
		
		for(int x = 0; x < n; x++){
			
			//next seed is random number with intial seed as seed
			//seeds[x]  =  new Long(sawyer.nextLong());
			    
			//TODO: make this optional
			//next seed is previous seed + 1
			seeds[x]= seed+1+x;
		}
		
		
		//set to the seedbank
		return seeds;
		
	}
	
	/**
	 * Set this array for this type
	 * 
	 * @param s
	 * @param seeds
	 */
	private static void set(String s, Long[] seeds) {
		if(SeedBank == null)
			makeBank();
		
		SeedBank.put(s,seeds);
		
	}
	/**
	 * Create a string containing the seeds
	 */
	public static String SeedBanktoString()
	{
		String seeds = HEADERTEXT+PN.LINESEPARATOR;
		
		for(String s : SeedBank.keySet())
		{
			seeds+=s +PN.TAB;
			
			for(Long l: SeedBank.get(s))
					seeds+=l.toString()+PN.TAB;
			
			seeds+=PN.LINESEPARATOR;
		}
		return seeds;
	}

	
	/**
	 * Set new random number generators with new seeds for this repeat
	 * 
	 * @param population
	 * @param disease
	 */
	public static void changeSeeds(Long population, Long disease) {
		if(population!=null)
			Herbarium.setRandom(population.longValue(), POP);
		if(disease!=null)
			Herbarium.setRandom(disease.longValue(), DIS);
	}

	/**
	 * Get a seeds as a Long or null if not present
	 * @param s
	 * @param repeat
	 * @return new Long (getSeed(s,repeat))
	 */
	public static Long getSeedLong(String s, int repeat) {
		if(!initialized)
			throw new SimulationException(SimulationException.NOTINITIALIZED);
			
		if(!SeedBank.containsKey(s))
			return null;
		
		return new Long (getSeed(s,repeat));
			
	}
	
	
	
	

}
