# Supplementary material for: Global elimination of leprosy by 2020: are we
Source: Parasit Vectors. 2015 Oct 22;8:548. doi: 10.1186/s13071-015-1143-4 (PMC4618543; doi:10.1186/s13071-015-1143-4)
Supplement: Additional file 3: — SIMCOLEP model with input files. Zip archive contains: Instruction file, SIMCOLEP model (version 1.4.12), Input files for India, Brazil and Indonesia, Source code, R-script for output. The contents of this zip archive are licensed under the Creative Commons Attribution-NonCommercial-NoDerivatives 4.0 International License. To view a copy of this license, visit http://creativecommons.org/licenses/by-nc-nd/4.0/ or send a letter to Creative Commons, PO Box 1866, Mountain View, CA 94042, USA. By opening Additional file 3, you agree to the aforementioned license. You are free to use and share (copy and redistribute the material in any medium or format) the material contained within Additional File 3 under the following terms: Attribution — You must give appropriate credit, provide a link to the license, and indicate if changes were made. You may do so in any reasonable manner, but not in any way that suggests the licensor endorses you or your use. NonCommercial — You may not use the material for commercial purposes. NoDerivatives — If you remix, transform, or build upon the material, you may not distribute the modified material. [file 13071_2015_1143_MOESM3_ESM.zip › Source code/simcolep/sim/Main.java]

/*
 * This file is part of SIMCOLEP, a simulation model developed by the Department of Public Health, 
 * Erasmus MC, University Medical Center Rotterdam, Rotterdam, The Netherlands.
 *
 * This work is licensed under the Creative Commons Attribution-NonCommercial-NoDerivatives 4.0 International License.
 * To view a copy of this license, visit http://creativecommons.org/licenses/by-nc-nd/4.0/ 
 * or send a letter to Creative Commons, PO Box 1866, Mountain View, CA 94042, USA
 *
 * You are free to:
 * Share � copy and redistribute the material in any medium or format
 * Under the following terms:
 * Attribution � You must give appropriate credit, provide a link to the license, and indicate if changes were 
 * made. You may do so in any reasonable manner, but not in any way that suggests the licensor endorses
 * you or your use.
 * NonCommercial � You may not use the material for commercial purposes.
 * NoDerivatives � If you remix, transform, or build upon the material, you may not distribute the modified material.
 */
/*
 * Created on 16-Nov-2005
 *
 */
package simcolep.sim;

import java.io.IOException;

import java.util.List;
import java.util.Map;
import java.util.Set;
import java.util.LinkedHashMap;
import java.util.LinkedHashSet;

import nl.mgz.simulation.discreteevent.CalendarQueueEventManager;
import nl.mgz.simulation.discreteevent.EventManager;
import nl.mgz.simulation.discreteevent.Targetable;

import org.jdom.DataConversionException;
import org.jdom.JDOMException;


import simcolep.asgard.Idunn;
import simcolep.asgard.Ragnarok;
import simcolep.exceptions.SimulationEndException;
import simcolep.exceptions.SimulationException;
import simcolep.fun2.Archimedes;
import simcolep.fun2.Constant;
import simcolep.fun2.Function;

import simcolep.lepra.State;

import simcolep.sim.event.LaunchInfo;
import simcolep.sim.event.Stop;

import simcolep.tools.PN;
import simcolep.tools.TimeMeasurer;
import simcolep.tools.io.FileRegister;
import simcolep.tools.io.SimulationLog;
import simcolep.tools.message.Ratatosk;
import simcolep.tools.xmlparser.XMLInput;


/**
 * 
 * The simulation always starts in this class. It is the main class
 * 
 * 
 * @author ir E.A.J. Fischer
 * @version 0.1.2 -- Last Modified 16-Nov-2005
 */
public final class Main {

	
	private static final String XML_EXTENSION = ".xml"; //$NON-NLS-1$

	
	/**file with this name should be present if not determined differently*/
	public static final String DEFAULTINPUTFILE = 
		"simin.xml";

	/**Error code in output*/
	public static final double ERRORCODE = -999;
	
	/**Code for manually stopped runs*/
	private static final double STOPCODE = -666;

	/**event manager*/
	private static EventManager em = null;
	
	/**instance responsible for a disease run*/
	public static DiseaseRun dr = null;
	
	/**Map containing outputs for disease run*/
	public static Map<String, List<Double>> output = 
				new LinkedHashMap<String,List<Double>>();
	
	/**this boolean is true when a disease run is running
	 * This is used in method collectData to know which classes to ask for output*/
	public static boolean diseaserun = false;
	
    /**
     * The arguments that can be given to the program are:
     * args[0] - start input filename <b> default: simin.xml</b><br>
     * args[1] - start input path <b>default: System.<i>getProperty</i>("user.dir")<br>
     * @param args
     * @throws IllegalAccessException 
     * @throws InstantiationException 
     * @throws JDOMException 
     * @throws IOException 
     * 
     * 
     */
    
    public static void main(String[] args) throws IOException, JDOMException, InstantiationException, IllegalAccessException {
              
        //determine the start of simulation input file
        XMLInput start = null;
        if(args.length==0) 
        	start = new XMLInput(DEFAULTINPUTFILE);
        if(args.length==1) 
        	start = new XMLInput(args[0]);
        if(args.length >=2)
        	start = new XMLInput(args[0],args[1]);
       
        
        //initialise settings
        //which is reading all input files
        initialize(start,args);
        
        //start the time measurer
        TimeMeasurer time =  
        	TimeMeasurer.startNew(start.getTitle());
        
        //get a fresh event manager
        em = 
        	CalendarQueueEventManager.getInstance();
        
        em.initialize();
           
        DiseaseRun.setSafeMode(Gylfi.ask(PN.SAFEMODE));
        
        //run
        try{
        	Main.diseaseRun();
        } catch (Exception e)
        {
        	handleException(e);
      
        }
        
           
        //End and return full dialog if gui
        time.endWithReport(Gylfi.ask(PN.OVERWRITE_ALL));
       	//simulation logs
       	SimulationLog.close();
       	SimulationLog.closeSpecial(true);
        
       //crush everything that is still running anywhere
       crushMain(); 

    }
    /**
     * 
     * @param e
     * 
     */
    public static void handleException(Exception e)  {
      	
    	if(e.getClass().equals(SimulationException.class))
    	{
    		try {
    			//simulation exception can be handled by stopping current repeat and continue with next
				Main.handleSimulationException(e);
			} catch (IOException e1) {
							
				//create an error log and throw it anyways 
				//create error log
		    	SimulationLog.speciallog(SimulationLog.ERRORLOG,
		    						errorMessage(e1),
		    						false,
		    						true, 
		    						true);
				//throw an exception with which we can live
		    	throw new SimulationEndException(e1);
			}
    		return;
    	} else
    	{	//create an error log and throw it anyways 
    		//create error log
	    	SimulationLog.speciallog(SimulationLog.ERRORLOG,
	    						errorMessage(e),
	    						false,
	    						true, 
	    						true);
//	    	throw an exception with which we can live
	    	throw new SimulationEndException(e);
    	}
			
	}
    /**
     * 
     * @param e
     * @return message
     */
    private static String errorMessage(Exception e)
    {
//    	create dialog message
		String message = e.toString()+PN.LINESEPARATOR;
			
		//Get the trace
		StackTraceElement[] ste = e.getStackTrace();
		//keep size some what within bounds
		int x = 0;
		
		for(StackTraceElement el : ste)
		{
			x++;
			message+=PN.LINESEPARATOR+el.toString();
			if (x > 15)
			{
				message+=PN.LINESEPARATOR+"......"+PN.LINESEPARATOR;
				message+=ste[ste.length-2]+PN.LINESEPARATOR;
				message+=ste[ste.length-1];
				break;
			}
				
		}
		return message;
    }
	/**
     * In the case of a simulation exception,
     * The current repeat/run is stopped and 
     * for all resulting time an error code -999  is filled in<br> 
     * The error is written to a log-file: RUNERROR.log.txt
     * 
     * @param e
     * @throws ClassNotFoundException 
     * @throws IOException 
     */
    private static void handleSimulationException(Exception e) throws IOException{
		
    	//stop current repeat and add error codes to this run
    	try{
    		if(dr!=null)
    			dr.stopRepeat(ERRORCODE);
    	}catch(Exception new_e)
    	{
    		// create error log
        	SimulationLog.speciallog(SimulationLog.ERRORLOG,
        						errorMessage(new_e),
        						true,
        						true, 
        						true);
    	}
    	    	
    	//create error log
    	SimulationLog.speciallog(SimulationLog.ERRORLOG,
    						errorMessage(e),
    						true,
    						true, true);
    			
		//return
		return;
		
	}
	/**
     * Reset / delete / destroy / kill everything of the simulation!
     *
     */
    public static void crushMain() {
		
    	//RAGNAROK will set all instances of gods to null!
    	Ragnarok.start();
    	    	
    	//Eventmanager
    	em = null;
    	
    	//Ratatosk
    	Ratatosk.kill();

    	//
    	diseaserun = false;
    	
    	//disase run
    	dr = null;
    	
    
    	//collect the garbage
    	System.gc();
    	
    	
		
	}
	

    /**
     * Initialize the program 
     * 
     * == reading all input and setting the eventmanagers settings 
     * 
     * @param start start xml file
     * @param args name and path to the start file
     * @throws JDOMException 
     * @throws IOException 
     * @throws IllegalAccessException 
     * @throws InstantiationException 
     * 
     * @throws Exception 
     *
     */
    public static void initialize(XMLInput start, String[] args) 
    		throws InstantiationException, 
    		IllegalAccessException, 
    		IOException, 
    		JDOMException 
    		 {
       
    	//read all input 
        Main.readInput(start, args);
       
        //set eventmanager settings
        CalendarQueueEventManager.managerSettings(Archimedes.askInteger(PN.BUCKETSIZE),
        		(long) Archimedes.askLong(PN.BUCKETWIDTH));
        
        //initialize the Herbarium
        Herbarium.initHerbarium(Archimedes.askInteger(PN.REPEATS),
        		Gylfi.ask(PN.SEED));
       
    }

    /**
     * Method starts with reseting Archimedes, Gylfi and Herbarium sothat new input can be set without problem
     * 
     * Starting from start it will read all files specified there and read the input from it.
     * @param start
     * @param args name and path of the start file
     * @throws IllegalAccessException 
     * @throws InstantiationException 
     * @throws JDOMException 
     * @throws IOException 
     * 
     */
    public static void readInput(XMLInput start, String[] args) 
    			throws InstantiationException, 
    			IllegalAccessException, 
    			IOException, 
    			JDOMException 
    		
    {
    	//reset Archimedes
        Archimedes.reset();
        
        //reset Gylfi
        Gylfi.reset();
        
        //reset Herbarium
        Herbarium.resetHerbarium();
    	
        //set the file name as launch information
    	LaunchInfo.setMainfile(start.getInternalFile().getName()); 
        
        //start reading the start file 
        //should contain necessary information to obtain all other input
        readFile(start);
        
        //set new default in and output paths
        String in_path = 
        	FileRegister.getPath(PN.INPUT_DIR, FileRegister.IN);
        String out_path = 
        	FileRegister.getPath(PN.OUTPUT_DIR, FileRegister.OUT);
        
        //set
        XMLInput.setPaths(in_path,out_path);
                
        //get all the input files 
        Map<String,String> files = 
        		FileRegister.getFiles(FileRegister.IN);
        
        //get the values using a set so duplicates are eliminated
      	Set<String> hs = 
      		new LinkedHashSet<String>();
      	
      	if(files != null)
      		hs.addAll(files.values());
        
      	//remove (potentially) the name of the start file. This one was already read 
      	if(args.length==0)
      		hs.remove(DEFAULTINPUTFILE);
      	else 
      		hs.remove(args[args.length-1]);
        //set functions into Archimedes, methods 
        //into Gylfi and plant seed into the herbarium
        for(String s : hs)
        {
            //if the extension is .xml use it otherwise don't
            if(s.contains(XML_EXTENSION))
            {
            	
            	//create input-file-parser
	            XMLInput p = new XMLInput(s);
	           
	            //read out the input
	            readFile(p);
	            
            }
            
        }
    }
    
   
	/**
	 * Read all information from this xml-input object and adds them to the appropriate places
	 * 
	 * @param xml
	 * @throws IllegalAccessException 
	 * @throws InstantiationException 
	 * @throws DataConversionException 
	 */
    @SuppressWarnings("unchecked")
	private static void readFile(XMLInput xml) 
    		throws DataConversionException, 
    		InstantiationException, 
    		IllegalAccessException {
    	
    	//FUNCTIONS
        Map<String, Function> funcs = xml.getFunctions();
        for(String s : funcs.keySet())
        {
            Archimedes.tell(s, funcs.get(s));
        }
        //PARAMETERS
        Map<String, Double> params = xml.getParameters();
        for(String s : params.keySet())
        {
            Archimedes.tell(s, params.get(s).doubleValue());
        }
        
        //METHODS or BOOLEANS
        Map<String,Boolean> booleans = xml.getBooleans();
        for(String s : booleans.keySet())
        {
        	Gylfi.tell(s,booleans.get(s));
        }
        
        //SEEDS
        Map<String,Long[]> seeds = 
        	xml.getSeeds();
       
        for(String s : seeds.keySet())
        {
        	Herbarium.addSeeds(s,seeds.get(s));
        
        }
        
        //FILES
        Map[] allfiles = xml.getFileNames();
        int io = 0;
        for(Map<String, String> m : allfiles)
        {
            for(String s : m.keySet())
            {
            	FileRegister.putFile(s,m.get(s),io);
            }
            io++;
         }
        
        //PATHS
        Map[] allpaths = xml.getPathNames();
        io = 0;
        for(Map<String, String> m : allpaths)
        {
               for(String s : m.keySet())
               {
            	   FileRegister.putPath(s,m.get(s),io);
               }
               io++;
        }
        
        //OUTPUTS which values are temporarily stored in this class
        Main.output.putAll(xml.getOutputs());
		
	}

    
  /**
   * Run the simulation without 'non-neccesary' people. 
 * @throws Exception 
 * @throws ClassNotFoundException 
 * @throws IOException 
 * @throws IllegalAccessException 
 * @throws InstantiationException 
 * @throws DataConversionException 
 *  
   */
    @SuppressWarnings(PN.UNCHECKED)
	private static void diseaseRun() 
    	throws ClassNotFoundException,
    	DataConversionException, 
    	InstantiationException,

    	IllegalAccessException, 
    	IOException	
    						 {
    	double maxfu = (Archimedes.askDouble(PN.FUEND)/Archimedes.askDouble(PN.FUFREQ));
    	Idunn.setMaxFU(maxfu);
        //detection probability per state
	    Function[][] det_prob = 
	    	new Function[State.MAX_STATE][(int)maxfu+1];
	    
	    for(int x = 0; x<State.MAX_STATE;x++)
	    {
	    	for(int y =0; y< maxfu+1;y++)
	    	{//each follow up separately
	    		if(Archimedes.contains(PN.ACTIVEDETECTIONPROBABILITY+x+"_"+y, Archimedes.FUNCTION))
	    			det_prob[x][y] =
	    				Archimedes.ask(PN.ACTIVEDETECTIONPROBABILITY+x+"_"+y);
	    	//or all the same
	    	else if(Archimedes.contains(PN.ACTIVEDETECTIONPROBABILITY+x, Archimedes.FUNCTION))
    			det_prob[x][y] =
    				Archimedes.ask(PN.ACTIVEDETECTIONPROBABILITY+x);
	    	else 
	    		det_prob[x][y]
	    		         = new Constant();
	    	}
	    }
	    	State.set(det_prob);
         	//Set multiple runs 
        	dr = new DiseaseRun();
        	        	        	        
	        //set Eventmanager
	        dr.setEventmanager(em);
	       
	        //set default output paths
	        FileRegister.setMainPath(
	        		FileRegister.getPath(PN.OUTPUT_DIR,FileRegister.OUT));
	        FileRegister.setMainPath(
	        		FileRegister.getPath(PN.OUTPUT_DIR,FileRegister.OUT),
	        		FileRegister.OUT);
	     
        	//set the input for the run(s)
	        dr.setInput();
	        	        
	        //set disease run if true
	        diseaserun = true;
	        
	        //set progress 
	        if(!Gylfi.ask(PN.GUI))
	        	new Progress();
	        
	        
	        //run
	        dr.go();
	        
	        //set false
	        diseaserun = false;
        
    }

    
    /**
     * 
     * @return
     */
    public static int currentrun()
    {
    	return dr.getRepeat();
    }
    /**
     * Sets the eventmanager
     * 
     * @param newEm
     */
    public static void setEventManager(EventManager newEm)
    {
    	em = newEm;
    }
   

    /**
     * Schedules a stop event and a LaunchInfo event
     * @param source 
     * @param time
     */
    public static void scheduleStop(Object source, Object info ,double time)
    {
    	//schedule stop event
    	Stop stop = new Stop(source,em,time);
        em.schedule(stop);
        
        //if no info is given use the source
        if(info == null)
        	info = source;
        //schedule LaunchInfo
        LaunchInfo li = new LaunchInfo(source,(Targetable) em,0);
        li.setLaunchInfo(time, info.toString());
        em.schedule(li);
        
    }
    
    /**
     * Stop the simulation
     * @throws Exception 
     *
     */
	public static void stop() 
		{
		
		if(dr!=null)
			try {
				dr.stopAll(STOPCODE);
			} catch (Exception e) {
				handleException(e);
			}
		
	}
	
	/**
	 * Collect the data at that moment by calling the right objects to do it
	 * 
	 * @param time
	 * @throws Exception 
	 * @throws IOException 
	 * @throws IOException 
	 */
	public static void collectData(double time) {
		try{
		//disease run collects
			dr.collect(time);
		}catch (IOException ioe)
		{
			handleException(ioe);
		}
	}
		
	
    
}
