# Supplementary material for: Global elimination of leprosy by 2020: are we
Source: Parasit Vectors. 2015 Oct 22;8:548. doi: 10.1186/s13071-015-1143-4 (PMC4618543; doi:10.1186/s13071-015-1143-4)
Supplement: Additional file 3: — SIMCOLEP model with input files. Zip archive contains: Instruction file, SIMCOLEP model (version 1.4.12), Input files for India, Brazil and Indonesia, Source code, R-script for output. The contents of this zip archive are licensed under the Creative Commons Attribution-NonCommercial-NoDerivatives 4.0 International License. To view a copy of this license, visit http://creativecommons.org/licenses/by-nc-nd/4.0/ or send a letter to Creative Commons, PO Box 1866, Mountain View, CA 94042, USA. By opening Additional file 3, you agree to the aforementioned license. You are free to use and share (copy and redistribute the material in any medium or format) the material contained within Additional File 3 under the following terms: Attribution — You must give appropriate credit, provide a link to the license, and indicate if changes were made. You may do so in any reasonable manner, but not in any way that suggests the licensor endorses you or your use. NonCommercial — You may not use the material for commercial purposes. NoDerivatives — If you remix, transform, or build upon the material, you may not distribute the modified material. [file 13071_2015_1143_MOESM3_ESM.zip › Source code/simcolep/tools/ClusterMeasurer.java]

/*
 * This file is part of SIMCOLEP, a simulation model developed by the Department of Public Health, 
 * Erasmus MC, University Medical Center Rotterdam, Rotterdam, The Netherlands.
 *
 * This work is licensed under the Creative Commons Attribution-NonCommercial-NoDerivatives 4.0 International License.
 * To view a copy of this license, visit http://creativecommons.org/licenses/by-nc-nd/4.0/ 
 * or send a letter to Creative Commons, PO Box 1866, Mountain View, CA 94042, USA
 *
 * You are free to:
 * Share — copy and redistribute the material in any medium or format
 * Under the following terms:
 * Attribution — You must give appropriate credit, provide a link to the license, and indicate if changes were 
 * made. You may do so in any reasonable manner, but not in any way that suggests the licensor endorses
 * you or your use.
 * NonCommercial — You may not use the material for commercial purposes.
 * NoDerivatives — If you remix, transform, or build upon the material, you may not distribute the modified material.
 */
package simcolep.tools;


import java.util.Set;

import simcolep.demo.Inhabitant;
import simcolep.demo.Level;
import simcolep.demo.LevelRegister;
import simcolep.demo.Person;
import simcolep.exceptions.SimulationException;
import simcolep.fun2.Archimedes;
import simcolep.lepra.Morbus;
import simcolep.lepra.State;
import simcolep.tools.io.SimulationLog;
import simcolep.tools.io.Table;

/**
 * Measures clustering of disease and disease types in households and creates output
 *
 */
public class ClusterMeasurer {
	/**table size*/
	private static final int ts = 25;
	
	private LevelRegister<Level> reg = null;
	
	private Table sus = null;

	private Table infection = null;

	private Table detection = null;

	private Table type = null;
	/**
	 * 
	 * @param lr
	 */
	public ClusterMeasurer(LevelRegister<Level> lr)
	{
		this.setRegister(lr);
	}
	
	/**
	 * Set register
	 * @param lr
	 */
	private void setRegister(LevelRegister<Level> lr) {
		this.reg = lr;
	}
	/**
	 * Measure if necessary and return a table with clustering of susceptibles
	 * @return sus
	 */
	public Table susceptibility()
	{
		if(sus == null)
			measure();
		
		return sus;
	}
	
	 /**
	 * Measure if necessary and return a table with clustering of infection
	 * @return infection
	 */
	public Table infection()
	{
		if(infection == null)
			measure();
		
		return infection;
	}
	
	/**
	 * Measure if necessary and return a table with clustering of detected
	 * @return detection
	 */
	public Table detection()
	{
		if(detection == null)
			measure();
		
		return detection;
	}
	/**
	 * Measure if necessary and return a table with clustering of type
	 * @return
	 */
	public Table type()
	{
		if(type  == null)
			measure();
		
		return type;
	}
	
	/**
	 * 
	 * @return
	 */
	@SuppressWarnings("unchecked")
	private void measure()
	{
		if(reg == null)
			throw new SimulationException("no register set");
		
		//lists to gather information cutt off at household size ts
		double[][] sus_array = new double[ts][ts]; 
				
		double[][] inf_array = new double[ts][ts]; 
		
		double [][] det_array = new double [ts][ts];
		//type table is larger 
		int rows = (int)((ts+3)/2)*ts;
		double [][] type_array = new double[rows][ts];
		
		//iterate the register determining the fraction of susceptibles per household per household size
		Iterable<Set<Level>> it = reg.getRegister();
		
		for(Set<Level> set : it)
		{
			//determine size
			for(Level l : set)
			{
				int size = l.getHabitationSize();
				if(size>0)
				{
						if(size > sus_array.length-1)
						{
							size = sus_array.length-1;
							SimulationLog.log("Maximum household size of cluster measurer reached, set to maximum = " + ts);
						}
					
						//determine the number of non-susceptibles for each layer
						int[] nonsus = new int [((Person)l.getInhabitant(0)).getMorbi().length];
						int[] noninf = new int [((Person)l.getInhabitant(0)).getMorbi().length];
						int[] nondet = new int [((Person)l.getInhabitant(0)).getMorbi().length];
						int[][] types = new int[((Person)l.getInhabitant(0)).getMorbi().length][Archimedes.askInteger(PN.DISEASETYPES)];
						for(Inhabitant inhab : l.getInhabitants())
						{
							for(int i =0; i < nonsus.length;i++)
							{ 
								Morbus m = ((Person)inhab).getMorbus(i);
								int state = m.getState();
								int type = m.getType();
								types[i][type]+=1;
								if(type==Morbus.IMMUNE_TYPE)
								{
									nonsus[i]++;
									noninf[i]++;
									nondet[i]++;
								}else if(state==State.SUSCEPTIBLE_STATE||state==State.SELFHEAL_STATE||state == State.CURE_STATE)
								{
									noninf[i]++;
									if(!m.isDetected())
										nondet[i]++;
								}
							}
						}
			
				//determine start index of type
				int type_index = 0;
				for(int k =1; k <size;k++)
				{
					type_index += (k+1);
				}
				//put the values in the list
				for(int i =0; i<nonsus.length; i++)
					{
						int sus = Math.max(size-nonsus[i], 0);
							
						sus_array[size][sus]++;
						
						int inf = Math.max(size-noninf[i], 0);
						
						inf_array[size][inf]++;
						
						int det= Math.max(size-nondet[i], 0);
						
						det_array[size][det]++;
						
						int index = type_index + types[i][1];
						
						type_array[index][types[i][2]]++;
					}
				}
			}
		}
		
		//write to output
		sus = new Table(sus_array);
		infection = new Table(inf_array);
		detection  = new Table(det_array);
		type = new Table(type_array);
	}
}
