# Supplementary material for: Global elimination of leprosy by 2020: are we
Source: Parasit Vectors. 2015 Oct 22;8:548. doi: 10.1186/s13071-015-1143-4 (PMC4618543; doi:10.1186/s13071-015-1143-4)
Supplement: Additional file 3: — SIMCOLEP model with input files. Zip archive contains: Instruction file, SIMCOLEP model (version 1.4.12), Input files for India, Brazil and Indonesia, Source code, R-script for output. The contents of this zip archive are licensed under the Creative Commons Attribution-NonCommercial-NoDerivatives 4.0 International License. To view a copy of this license, visit http://creativecommons.org/licenses/by-nc-nd/4.0/ or send a letter to Creative Commons, PO Box 1866, Mountain View, CA 94042, USA. By opening Additional file 3, you agree to the aforementioned license. You are free to use and share (copy and redistribute the material in any medium or format) the material contained within Additional File 3 under the following terms: Attribution — You must give appropriate credit, provide a link to the license, and indicate if changes were made. You may do so in any reasonable manner, but not in any way that suggests the licensor endorses you or your use. NonCommercial — You may not use the material for commercial purposes. NoDerivatives — If you remix, transform, or build upon the material, you may not distribute the modified material. [file 13071_2015_1143_MOESM3_ESM.zip › Source code/simcolep/tools/io/DataFormat.java]

/*
 * This file is part of SIMCOLEP, a simulation model developed by the Department of Public Health, 
 * Erasmus MC, University Medical Center Rotterdam, Rotterdam, The Netherlands.
 *
 * This work is licensed under the Creative Commons Attribution-NonCommercial-NoDerivatives 4.0 International License.
 * To view a copy of this license, visit http://creativecommons.org/licenses/by-nc-nd/4.0/ 
 * or send a letter to Creative Commons, PO Box 1866, Mountain View, CA 94042, USA
 *
 * You are free to:
 * Share — copy and redistribute the material in any medium or format
 * Under the following terms:
 * Attribution — You must give appropriate credit, provide a link to the license, and indicate if changes were 
 * made. You may do so in any reasonable manner, but not in any way that suggests the licensor endorses
 * you or your use.
 * NonCommercial — You may not use the material for commercial purposes.
 * NoDerivatives — If you remix, transform, or build upon the material, you may not distribute the modified material.
 */
package simcolep.tools.io;

import java.io.Serializable;

import java.util.Collection;


/**
 * Specifies the format that the data are in. Format specify the way the output of different repeats is combined or averaged
 * 
 * @author ir. E.A.J. Fischer
 * @version 1.0
 * @param C - the type of data in the collection
 */
public interface DataFormat<C> {

	/**Combine format*/
	public final static int COMBINE =0;
	
	/**average format*/
	public final static int AVERAGE =1;
	
	/**sum format*/
	public final static int SUM =2;
	/**default message when no data is added*/
	public final static String DEFAULTNODATAMESSAGE = "### NO DATA ADDED###";
	
	/**next line*/
	public final static String LINESEPARATOR = System.getProperty("line.separator");

	/**tab*/
	public final static String TAB = "\t";

	/**space*/
	public static final String SPACE = " ";
	
	/**
	 * Combine the outputs without performing any calculations
	 * 
	 * @param output
	 * @return s - output as String
	 */
	public Serializable combine(Collection<C> output);
	
	/**
	 * Average over outputs of repeats
	 * 
	 * @param output
	 * @return c - output in format of the parameter
	 */
	public Object average(Collection<C> output);
	
	/**
	 * Average over outputs of repeats put in a String
	 * 
	 * @param output
	 * @return s - String containing averages 
	 * @see simcolep.tools.io.DataFormat#average(Collection)
	 */
	public Serializable averageString(Collection<C> output);
	
	/**
	 * 
	 * @return an Object that can indicates that no data is found and can be handled by the formatting class
	 */
	public C nodatamessage();

	/**
	 * Sum output entries
	 * 
	 * @param output
	 * @return
	 */
	public Serializable sum(Collection<C> output);

	/**
	 * Return a standard that can always be used in this data format
	 * @return
	 */
	public Serializable standard();
}
