# Supplementary material for: Global elimination of leprosy by 2020: are we
Source: Parasit Vectors. 2015 Oct 22;8:548. doi: 10.1186/s13071-015-1143-4 (PMC4618543; doi:10.1186/s13071-015-1143-4)
Supplement: Additional file 3: — SIMCOLEP model with input files. Zip archive contains: Instruction file, SIMCOLEP model (version 1.4.12), Input files for India, Brazil and Indonesia, Source code, R-script for output. The contents of this zip archive are licensed under the Creative Commons Attribution-NonCommercial-NoDerivatives 4.0 International License. To view a copy of this license, visit http://creativecommons.org/licenses/by-nc-nd/4.0/ or send a letter to Creative Commons, PO Box 1866, Mountain View, CA 94042, USA. By opening Additional file 3, you agree to the aforementioned license. You are free to use and share (copy and redistribute the material in any medium or format) the material contained within Additional File 3 under the following terms: Attribution — You must give appropriate credit, provide a link to the license, and indicate if changes were made. You may do so in any reasonable manner, but not in any way that suggests the licensor endorses you or your use. NonCommercial — You may not use the material for commercial purposes. NoDerivatives — If you remix, transform, or build upon the material, you may not distribute the modified material. [file 13071_2015_1143_MOESM3_ESM.zip › Source code/simcolep/tools/io/FileRegister.java]

/*
 * This file is part of SIMCOLEP, a simulation model developed by the Department of Public Health, 
 * Erasmus MC, University Medical Center Rotterdam, Rotterdam, The Netherlands.
 *
 * This work is licensed under the Creative Commons Attribution-NonCommercial-NoDerivatives 4.0 International License.
 * To view a copy of this license, visit http://creativecommons.org/licenses/by-nc-nd/4.0/ 
 * or send a letter to Creative Commons, PO Box 1866, Mountain View, CA 94042, USA
 *
 * You are free to:
 * Share — copy and redistribute the material in any medium or format
 * Under the following terms:
 * Attribution — You must give appropriate credit, provide a link to the license, and indicate if changes were 
 * made. You may do so in any reasonable manner, but not in any way that suggests the licensor endorses
 * you or your use.
 * NonCommercial — You may not use the material for commercial purposes.
 * NoDerivatives — If you remix, transform, or build upon the material, you may not distribute the modified material.
 */
/**
 * created: 23-Aug-2006
 */
package simcolep.tools.io;

import java.io.File;

import java.util.Map;
import java.util.LinkedHashMap;


/**
 * Registers files 
 * @author ir. E.A.J. Fischer
 * @version 1.0
 */
public final class FileRegister {
	private static final String WINDOWS_SEPARATOR = "/"; //$NON-NLS-1$

	/**user directory*/
	public static final String USERDIR = "user.dir";
	
	/**default path is current directory*/
	private final static String DEFAULT_PATH =
			System.getProperty(USERDIR)+File.separator;
	
	
	/**integer representation of the FILE map*/
	public static final int IN = 0;
	
	/**integer representation of the PATH map*/
	public static final int OUT = 1;
	
	/**integer representation of the FILE map*/
	public static final int FILE = 0;
	
	/**integer representation of the PATH map*/
	public static final int PATH = 1;
	
	/**main path*/
	public static String MAIN_PATH = DEFAULT_PATH;
	
	/**main in path*/
	public static String IN_PATH = DEFAULT_PATH;
	
	/**main out path*/
	public static String OUT_PATH = DEFAULT_PATH;
	
	
	
	
	/**register*/
	private static Map<String, String>[][] 
				Cabinet	= null;
	
	/**
	 * 
	 * @param path
	 */
	public static void setMainPath(String path)
	{
		if(path == null)
			path = DEFAULT_PATH;
		//make platform independent	
		if(path.contains(WINDOWS_SEPARATOR))
			path = path.replaceAll(WINDOWS_SEPARATOR,File.separator);
		
		if(path.endsWith(File.separator))
				MAIN_PATH = path;
		else 
			MAIN_PATH = path+File.separator;
		
		//create output directories if not present
		if(!new File(MAIN_PATH).exists())
			new File(MAIN_PATH).mkdirs();
	}
			
	
	/**
	 * 
	 * @param path
	 */
	public static void setMainPath(String path, int io)
	{
		if(path == null)
			path = FileRegister.DEFAULT_PATH;
			
		//make platform independent	
		if(path.contains(WINDOWS_SEPARATOR))
			path = path.replaceAll(WINDOWS_SEPARATOR,File.separator);
		if(!path.endsWith(File.separator))
			path += File.separator;
		
		if(io == IN)
			IN_PATH = path;
		else if(io == OUT)
			OUT_PATH = path;
		
		//create output directories if not present
		if(!new File(DEFAULT_PATH).exists())
			new File(DEFAULT_PATH).mkdirs();
		
		if(!new File(OUT_PATH).exists())
			new File(OUT_PATH).mkdirs();
		
	}
	/**
	 * 
	 * @param file
	 * @param filename
	 */
	public static void putFile(String file, String filename, int io)
	{
		FileRegister.put(file, filename, io, FILE);
	}
	
	/**
	 * put a path 
	 * @param path
	 * @param pathname
	 * @param io
	 */
	public static void putPath(String path, String pathname, int io)
	{
		FileRegister.put(path, pathname, io,PATH);
	}
	/**
	 * 
	 * @param key name of the object
	 * @param entry the object
	 * @param io input or output
	 * @param type file or path
	 */
	private static void put(String key, String entry, int io ,int type)
	{
		if(Cabinet == null)
			emptyCabinet(); 
		
		Cabinet[io][type].put(key,entry);
	}

	/**
	 * 
	 * @param file
	 * @return filename
	 */
	public static String getFile(String file, int io)
	{
		return FileRegister.get(file,io,FILE);
	}
	
	/**
	 * 
	 * @param path path-name
	 * @param io in or output
	 * @return get(path,io,PATH)
	 */
	public static String getPath(String path, int io)
	{
		if(Cabinet == null)
			return FileRegister.MAIN_PATH;
		
		return FileRegister.get(path,io,PATH);
			}
	/**
	 * 
	 * @param io
	 * @return main in or out path
	 */
	public static String getPath(int io)
	{
		if(io== OUT) 
			return OUT_PATH;
		else if (io == IN)
			return IN_PATH;
		
		return null;
	}
	/**
	 * Return a file that has a complete path to it. The path added infront is either:
	 * <li> a path with the same name
	 * <li> the default path 
	 * 
	 * @param file
	 * @param io
	 * @return path + filename
	 */
	public static String getFile_fullpath(String file, int io)
	{
		//get the path specified for this file
		String path = 
			FileRegister.getPath(file,io);
		if(path == null)
			{
		 //if it is for input
			if(io == IN)
				path+=IN_PATH;
			//or output
			else if (io == OUT)
				path= OUT_PATH;
			else
				//default path
				path = MAIN_PATH;
			}
		
		if(!path.endsWith(File.separator))
			path+=File.separator;
		
		return path + FileRegister.getFile(file,io);
		
	}
	/**
	 * Get the function from the map
	 * @param name
	 * @param io in or output
	 * @param type
	 * @return filename
	 */
	private static String get(String name , int io,int type)
	{
		if(Cabinet == null)
			return null;
		
		return Cabinet[io][type].get(name);
	}
	
	/**
	 * Create a new and empty File cabinet
	 *
	 */
	
	
	@SuppressWarnings("unchecked")
	public static void emptyCabinet()
	{
		//file cabinet
		Cabinet = 
			new Map[2][2];
		
		//input
		Cabinet[IN] = 
			new Map[2];
		
		//files
		Cabinet[IN][FILE] =
			new LinkedHashMap<String,String>();
		//paths
		Cabinet[IN][PATH] =
			new LinkedHashMap<String,String>();
		
		//output
		Cabinet[OUT] =
			new Map[2];
		     
//		files
		Cabinet[OUT][FILE] =
			new LinkedHashMap<String,String>();
		//paths
		Cabinet[OUT][PATH] =
			new LinkedHashMap<String,String>();
		
	}
	
	/**
	 * Get the files either the input or output  
	 * 
	 * @param io
	 * @return Cabinet[FILE][io]
	 */
	public static Map<String, String> getFiles(int io) {
		
		return Cabinet[FILE][io];
	}
	

}
