# Supplementary material for: Global elimination of leprosy by 2020: are we
Source: Parasit Vectors. 2015 Oct 22;8:548. doi: 10.1186/s13071-015-1143-4 (PMC4618543; doi:10.1186/s13071-015-1143-4)
Supplement: Additional file 3: — SIMCOLEP model with input files. Zip archive contains: Instruction file, SIMCOLEP model (version 1.4.12), Input files for India, Brazil and Indonesia, Source code, R-script for output. The contents of this zip archive are licensed under the Creative Commons Attribution-NonCommercial-NoDerivatives 4.0 International License. To view a copy of this license, visit http://creativecommons.org/licenses/by-nc-nd/4.0/ or send a letter to Creative Commons, PO Box 1866, Mountain View, CA 94042, USA. By opening Additional file 3, you agree to the aforementioned license. You are free to use and share (copy and redistribute the material in any medium or format) the material contained within Additional File 3 under the following terms: Attribution — You must give appropriate credit, provide a link to the license, and indicate if changes were made. You may do so in any reasonable manner, but not in any way that suggests the licensor endorses you or your use. NonCommercial — You may not use the material for commercial purposes. NoDerivatives — If you remix, transform, or build upon the material, you may not distribute the modified material. [file 13071_2015_1143_MOESM3_ESM.zip › Source code/simcolep/tools/io/InterruptedOutputReader.java]

/*
 * This file is part of SIMCOLEP, a simulation model developed by the Department of Public Health, 
 * Erasmus MC, University Medical Center Rotterdam, Rotterdam, The Netherlands.
 *
 * This work is licensed under the Creative Commons Attribution-NonCommercial-NoDerivatives 4.0 International License.
 * To view a copy of this license, visit http://creativecommons.org/licenses/by-nc-nd/4.0/ 
 * or send a letter to Creative Commons, PO Box 1866, Mountain View, CA 94042, USA
 *
 * You are free to:
 * Share � copy and redistribute the material in any medium or format
 * Under the following terms:
 * Attribution � You must give appropriate credit, provide a link to the license, and indicate if changes were 
 * made. You may do so in any reasonable manner, but not in any way that suggests the licensor endorses
 * you or your use.
 * NonCommercial � You may not use the material for commercial purposes.
 * NoDerivatives � If you remix, transform, or build upon the material, you may not distribute the modified material.
 */
/**
 * created: 11-Dec-2006
 */
package simcolep.tools.io;

import java.io.EOFException;
import java.io.File;
import java.io.FileWriter;
import java.io.FileInputStream;

import java.io.IOException;
import java.io.ObjectInputStream;
import java.util.Collection;
import java.util.List;
import java.util.LinkedList;

import javax.swing.*;

/**
 * This class is able to read the temporary files generated by Outputhandler and Outputmanager classes export them to other file types that can be read by programs like excell or text-editors
 * 
 * @author ir. E.A.J. Fischer
 * @version 1.0
 */
public class InterruptedOutputReader {

	private static File PATH = new File("D:"+File.pathSeparator);
	/**
	 * @param args - either no arguments or a file name
	 */
	public static void main(String[] args) throws Exception{
		//the file to be read
		File f = null;
		
		//make an instance of the InterruptedOutputReader
		InterruptedOutputReader ior = new InterruptedOutputReader();
		
		if(args.length == 0)
			{
				ior.gui();
				System.exit(0);
			}
		else
			f = new File(args[0]);
			
		File save_file = new File(args[1]);
		
		
		ior.export(f,save_file);
		
		ior.close();
		
	}
	
	/**Object input stream*/
	private ObjectInputStream ois = null;
	
	/**File writer*/
	private FileWriter os = null;
	
	/**List with the objects read from different files*/
	java.util.List<Object> list = null;
	
	/**
	 * Use this feature through a gui
	 *
	 */
	public void gui() throws IOException, ClassNotFoundException
	{
		
		//read files
		this.readFiles();
		
		//request to average multiple files
		int n = JOptionPane.NO_OPTION;
		
		if(this.list.size()>1)
		{
			Object[] options = {"Average","No Average"};
			n = JOptionPane.showOptionDialog(new JDialog(), 
					"Do you want to average the results of multiple files if possible? ", 
					"Average..", 
					JOptionPane.YES_NO_OPTION, 
					JOptionPane.QUESTION_MESSAGE, 
					null,
					options,
					options[0]);
		}
		//if no file are read
		if(this.list.size()< 1)
			return;
		
		//write to file
		this.setSave(this.filechooser(JFileChooser.SAVE_DIALOG));
		
		//if not set
		if(this.os == null)
			this.sure();
		
		if(this.os == null)
			return;
		//write
		this.write(n == JOptionPane.YES_OPTION);
		
		//this closer
		this.close();
		
		//return
		return;
		
		
	}
	
	/**
	 * Check if people want to leave the program
	 * @throws IOException 
	 *
	 */
	private void sure() throws IOException
	{
		Object[] options = {"retry", "exit"};
		
		int i = JOptionPane.showOptionDialog(new JDialog(), 
				"No file selected", 
				null,
				JOptionPane.YES_NO_OPTION,
				JOptionPane.ERROR_MESSAGE,
				null,
				options,
				options[1]);
		
		if(i == JOptionPane.YES_OPTION)
		{
			this.setSave(this.filechooser(JFileChooser.SAVE_DIALOG));
			if(this.os == null)
				this.sure();
		}else 
		{
			return;
		}
	}
	/**
	 * 
	 * @param average
	 */
	public void readFiles()throws ClassNotFoundException, IOException
	{
		//list of output read
		this.list = new LinkedList<Object>();
		
		//next
		boolean next = true;
		//repeated loading of files
				
		while(next)
		{
			//load a file
			boolean okay = this.load(this.filechooser(JFileChooser.OPEN_DIALOG));
						
			//read the file
			if(okay)
				this.read();
			
			//ask if another file is to be loaded
			Object[] options = {"YES","NO"};
			int m = JOptionPane.showOptionDialog(new JDialog(), 
					"Load another file?", 
					"Input files", 
					JOptionPane.YES_NO_OPTION, 
					JOptionPane.QUESTION_MESSAGE, 
					null,
					options,
					options[0]);
			if(m == JOptionPane.NO_OPTION)
				next = false;
		}
		
		return;
		
	}
	/**
	 * Export the file to the save file with the give txt format
	 * @param f
	 * @param save_file
	 * @param txtfrmt
	 * @throws ClassNotFoundException
	 */
	public void export(File f, File save_file) throws ClassNotFoundException, IOException{
		//load the input file
		this.load(f);
		
		//set save file
		this.setSave(save_file);
		
		//read objects until no object is left
		this.readNwrite();
		
	}
	/**
	 * Set the file in which the data of the old temporary file should be stored
	 * @param f
	 */
	private void setSave(File f)throws IOException
	{
		if(f == null)
			return; 
		
		this.os = new FileWriter(f);
		
	}

	/**
	 * Create and show a file chooser
	 * @param string
	 * @return
	 */
	private File filechooser(int i) {
		//create file chooser
		JFileChooser jfc = new JFileChooser(PATH);
		int j = -1;
		//create and show
		if(i == JFileChooser.OPEN_DIALOG)
			j = jfc.showOpenDialog(new JDialog());
		else if(i == JFileChooser.SAVE_DIALOG)
			j = jfc.showSaveDialog(new JDialog());
		else
			throw new IllegalArgumentException("unknown filechooser");
		
		//return null when canceled
		if(j == JFileChooser.CANCEL_OPTION)
			return null;
		
		//return selected file
		if(jfc.getSelectedFile() != null)
			PATH = jfc.getSelectedFile();
		//set path
		return jfc.getSelectedFile();
	}

	
	/**
	 * Load the specified file
	 * 
	 * @param f
	 * @throws IOException 
	 * @throws ClassNotFoundException 
	 */
	private boolean load(File f) throws IOException, ClassNotFoundException
	{
		if(f == null)
			return false;
		//input stream
		FileInputStream fis = new FileInputStream(f);
		this.ois  = new ObjectInputStream(fis);
		return true;
	}
	
	/**
	 * Read objects from the inputfile and process them with the method processObject and write them to a file
	 * @return true - when end of file has been reached or false when other exception occured
	 */
	private boolean readNwrite()throws IOException, ClassNotFoundException
	{
		try{
			try{
				while(true)
					this.os.write(this.processObject(this.readNext()));
				
			}catch (EOFException eof)
			{
				this.os.write("End of file");
				return true;
			}
			
		}catch (Exception e)
		{
			return false;
		}
		
	}
	/**
	 * Reads multiple files and puts the data (if same format) together in one file
	 *
	 */
	@SuppressWarnings("unchecked")
	private void read()throws IOException, ClassNotFoundException
	{
		try{
			while(true)
				 this.list.add(this.readNext());
				
			}catch (EOFException eof)
			{
				return;
			}			
		
	}
	
	/**
	 * Write to file
	 *
	 */
	private void write(boolean average)throws IOException
	{
		//set save
		if(this.os == null)
			throw new NullPointerException("Filewriter is null");
		
		//iterate the list
		for(Object obj : this.list)
		{
			this.os.write(this.processObject(obj));
		}
		if(average)
			this.os.write(this.processObjects(this.list));
	}
	
	/**
	 * Read the next object from the file
	 * 
	 * @throws ClassNotFoundException 
	 * @throws IOException 
	 * 
	 *
	 */
	private Object readNext() throws IOException, ClassNotFoundException
	{
		//read Object
		try{
		return this.ois.readObject();
		} catch (java.io.OptionalDataException ode)
		{
			if(ode.eof)
				throw new EOFException();
			else
				{
				String primitive = "";
					for(int x =0; x < ode.length; x++)
					{
						primitive+= this.ois.read();
					}
					return primitive;
				}
		}
	}

	/**
	 * Close
	 * @throws IOException
	 */
	private void close() throws IOException
	{
		//close input stream
			this.ois.close();
		//close output stream
			this.os.flush();
			this.os.close();
		
	}
	/**
	 * 
	 * @param obj
	 */
	private String processObject(Object obj)
	{
		return obj.toString();
	}
	
	/**
	 * 
	 * @param c
	 * @return
	 */
	@SuppressWarnings("unchecked")
	private String processObjects(Collection<?> c)
	{
		Class OutputClass = c.iterator().next().getClass();
		
		DataFormat df = null;
		if(OutputClass.equals(OutputList.class))
			df = new OutputListFormat();
		else if(OutputClass.equals(Collection.class))
			df = new CollectionFormat();
		else if(OutputClass.equals(List.class))
			df = new CollectionFormat();
		else if(OutputClass.equals(LinkedList.class))
			df = new CollectionFormat();
		else if (OutputClass.equals(Table.class))
			df = new TableFormat();
		else 
			df = new StringFormat(false);
		
		//return a string of the average output
		return df.average(c).toString();
	}
}
