# Supplementary material for: Global elimination of leprosy by 2020: are we
Source: Parasit Vectors. 2015 Oct 22;8:548. doi: 10.1186/s13071-015-1143-4 (PMC4618543; doi:10.1186/s13071-015-1143-4)
Supplement: Additional file 3: — SIMCOLEP model with input files. Zip archive contains: Instruction file, SIMCOLEP model (version 1.4.12), Input files for India, Brazil and Indonesia, Source code, R-script for output. The contents of this zip archive are licensed under the Creative Commons Attribution-NonCommercial-NoDerivatives 4.0 International License. To view a copy of this license, visit http://creativecommons.org/licenses/by-nc-nd/4.0/ or send a letter to Creative Commons, PO Box 1866, Mountain View, CA 94042, USA. By opening Additional file 3, you agree to the aforementioned license. You are free to use and share (copy and redistribute the material in any medium or format) the material contained within Additional File 3 under the following terms: Attribution — You must give appropriate credit, provide a link to the license, and indicate if changes were made. You may do so in any reasonable manner, but not in any way that suggests the licensor endorses you or your use. NonCommercial — You may not use the material for commercial purposes. NoDerivatives — If you remix, transform, or build upon the material, you may not distribute the modified material. [file 13071_2015_1143_MOESM3_ESM.zip › Source code/simcolep/tools/io/NumberFormat.java]

/*
 * This file is part of SIMCOLEP, a simulation model developed by the Department of Public Health, 
 * Erasmus MC, University Medical Center Rotterdam, Rotterdam, The Netherlands.
 *
 * This work is licensed under the Creative Commons Attribution-NonCommercial-NoDerivatives 4.0 International License.
 * To view a copy of this license, visit http://creativecommons.org/licenses/by-nc-nd/4.0/ 
 * or send a letter to Creative Commons, PO Box 1866, Mountain View, CA 94042, USA
 *
 * You are free to:
 * Share — copy and redistribute the material in any medium or format
 * Under the following terms:
 * Attribution — You must give appropriate credit, provide a link to the license, and indicate if changes were 
 * made. You may do so in any reasonable manner, but not in any way that suggests the licensor endorses
 * you or your use.
 * NonCommercial — You may not use the material for commercial purposes.
 * NoDerivatives — If you remix, transform, or build upon the material, you may not distribute the modified material.
 */
/**
 * created: 14-Aug-2006
 */
package simcolep.tools.io;

import java.io.Serializable;
import java.util.ArrayList;
import java.util.Collection;
import java.util.LinkedHashMap;
import java.util.List;
import java.util.Map;
import java.util.TreeMap;


/**
 * Used to format a collection of output of single numbers
 * 
 * @author ir. E.A.J. Fischer
 * @version 1.0
 */
@SuppressWarnings("unchecked")
public final class NumberFormat implements DataFormat {

	/**Can be used in text documents as header for the columns*/
	public static final String HEADER =
		"Average\tMinimum\tMaximum\tValues....";	
	/***/
	public static final String MEAN = "average";
	/***/
	public static final String MIN = "minimum";
	/***/
	public static final String MAX = "maximum";
	/***/
	public static final String VALUES = "values" ;
	/**
	 * 
	 */
	public NumberFormat() {
		super();
		
	}

	/**
	 * @see simcolep.tools.io.DataFormat#combine(java.util.Collection)
	 */
	@SuppressWarnings("unchecked")
	public Serializable combine(Collection output) {
		String res = HEADER+"\r\n";
		
		//combine a map
		for(Object o : output)
		{
			//able to use
			Class c = o.getClass();
			boolean map = c.equals(Map.class)||c.equals(LinkedHashMap.class)||c.equals(TreeMap.class);
			//map contain averages and other from number format
			if(map)
			{
				//average
				res+= ((Map)o).get("average")+"\t";
				
				//minimum
				res+= ((Map)o).get("minimum")+"\t";
				
				//maximum
				res+= ((Map)o).get("maximum")+"\t";
				
				//values
				for(Number n : (List<Number>)((Map)o).get("values"))
						{
					res+=n.toString()+"\t";
						}
							
				//next line
				res+="\r\n";
			}else
					res += o.toString()+"\r\n";
		}
		
		return res;
	}

	
	/**
	 * Although unexpected the average will return a map containing:
	 * <br> respectively: KEY - ENTRY
	 * <li> mean - mean of the outputs
	 * <li> min - minimum value
	 * <li> max - maximum value
	 * <li> values - list containing all values of the outputs
	 * 
	 * @see simcolep.tools.io.DataFormat#average(java.util.Collection)
	 */
	public Object average(Collection output) {
		//average
		double av = 0.0;
		//minimum
		double min = Double.POSITIVE_INFINITY;
		//maximum
		double max = Double.NEGATIVE_INFINITY;
		//values
		List<Number> values = new ArrayList<Number>();
		
		//iterate the outputs
		for(Object o : output)
		{
			//cast to number
			Number n = (Number)o;
			
			//add to average
			av+=n.doubleValue();
			
			//set min
			min = Math.min(n.doubleValue(),min);
			//set max
			max = Math.max(n.doubleValue(),max);
			
			//set value
			values.add(n);
			
		}
		//create that map that will be returned
		Map<String, Object> map 
			= new LinkedHashMap<String, Object>();
		//add the output
		//average
		map.put(NumberFormat.MEAN,new Double(av/output.size()));
		//minimum
		map.put(NumberFormat.MIN,new Double(min));
		//maximum
		map.put(NumberFormat.MAX,new Double(max));
		//the list with all entries
		map.put(NumberFormat.VALUES, values);
		
		// return the map
		return map;
	}

	/**
	 * @see simcolep.tools.io.DataFormat#averageString(java.util.Collection)
	 */
	@SuppressWarnings("unchecked")
	public Serializable averageString(Collection output) {
		//get the data averaged
		Map<String,Object> map = (Map<String,Object>)this.average(output);
		
		//create a single line of text stating the values 
		//average
		StringBuffer res = new StringBuffer(map.get(MEAN)+DataFormat.TAB);
		//min
		res.append(map.get(MIN)+DataFormat.TAB);
		//max
		res.append(map.get(MAX)+DataFormat.TAB);
		//values
		for(Number n : (List<Number>) map.get(VALUES))
		{
			res.append(n.toString()+DataFormat.TAB);
		}
		//return the result
		return res.toString();
	}

	/**
	 * @see simcolep.tools.io.DataFormat#nodatamessage()
	 */
	public String nodatamessage() {
		
		return DataFormat.DEFAULTNODATAMESSAGE;
			
	}

	@Override
	public Serializable sum(Collection output) {
		//average
		double sum = 0.0;
		//minimum
		double min = Double.POSITIVE_INFINITY;
		//maximum
		double max = Double.NEGATIVE_INFINITY;
		//values
		List<Number> values = new ArrayList<Number>();
		
		//iterate the outputs
		for(Object o : output)
		{
			//cast to number
			Number n = (Number)o;
			
			//add to average
			sum+=n.doubleValue();
			
			//set min
			min = Math.min(n.doubleValue(),min);
			//set max
			max = Math.max(n.doubleValue(),max);
			
			//set value
			values.add(n);
			
		}
		
		
		//create a single line of text stating the values 
		//average
		StringBuffer res = new StringBuffer(sum+DataFormat.TAB);
		//min
		res.append(min+DataFormat.TAB);
		//max
		res.append(max+DataFormat.TAB);
		//values
		for(Number n : values)
		{
			res.append(n.toString()+DataFormat.TAB);
		}
		//return the result
		return res.toString();
	}

	@Override
	public Serializable standard() {
			return new Long(0);
	}

}
