# Supplementary material for: Global elimination of leprosy by 2020: are we
Source: Parasit Vectors. 2015 Oct 22;8:548. doi: 10.1186/s13071-015-1143-4 (PMC4618543; doi:10.1186/s13071-015-1143-4)
Supplement: Additional file 3: — SIMCOLEP model with input files. Zip archive contains: Instruction file, SIMCOLEP model (version 1.4.12), Input files for India, Brazil and Indonesia, Source code, R-script for output. The contents of this zip archive are licensed under the Creative Commons Attribution-NonCommercial-NoDerivatives 4.0 International License. To view a copy of this license, visit http://creativecommons.org/licenses/by-nc-nd/4.0/ or send a letter to Creative Commons, PO Box 1866, Mountain View, CA 94042, USA. By opening Additional file 3, you agree to the aforementioned license. You are free to use and share (copy and redistribute the material in any medium or format) the material contained within Additional File 3 under the following terms: Attribution — You must give appropriate credit, provide a link to the license, and indicate if changes were made. You may do so in any reasonable manner, but not in any way that suggests the licensor endorses you or your use. NonCommercial — You may not use the material for commercial purposes. NoDerivatives — If you remix, transform, or build upon the material, you may not distribute the modified material. [file 13071_2015_1143_MOESM3_ESM.zip › Source code/simcolep/tools/io/OutputHandler.java]

/*
 * This file is part of SIMCOLEP, a simulation model developed by the Department of Public Health, 
 * Erasmus MC, University Medical Center Rotterdam, Rotterdam, The Netherlands.
 *
 * This work is licensed under the Creative Commons Attribution-NonCommercial-NoDerivatives 4.0 International License.
 * To view a copy of this license, visit http://creativecommons.org/licenses/by-nc-nd/4.0/ 
 * or send a letter to Creative Commons, PO Box 1866, Mountain View, CA 94042, USA
 *
 * You are free to:
 * Share � copy and redistribute the material in any medium or format
 * Under the following terms:
 * Attribution � You must give appropriate credit, provide a link to the license, and indicate if changes were 
 * made. You may do so in any reasonable manner, but not in any way that suggests the licensor endorses
 * you or your use.
 * NonCommercial � You may not use the material for commercial purposes.
 * NoDerivatives � If you remix, transform, or build upon the material, you may not distribute the modified material.
 */
package simcolep.tools.io;


import java.io.EOFException;
import java.io.File;
import java.io.Reader;
import java.io.FileReader;
import java.io.BufferedReader;
import java.io.FileWriter;
import java.io.Serializable;
import java.io.FileInputStream;
import java.io.FileOutputStream;
import java.io.ObjectInputStream;
import java.io.ObjectOutputStream;
import java.io.IOException;

import java.util.ArrayList;
import java.util.List;


/**
 * This OutputHandler gathers the information and at finalize writes them to file.
 * 
 * @author ir. E.A.J. Fischer
 * @version 1.0
 * 
 *
 */
public final class OutputHandler  {

	private static final String UNCHECKED = "unchecked";

	private static final String TEMP_EXTENSION = ".tmp";

	private static final String TEMP_ADDITION = "temp";

	/**string if the handler did not obtain any information before finish method was called*/
	public static final String NODATA_COLLECTED_MESSAGE =
		"###NO DATA COLLECTED### by OutputHandler"; 
	/**overall temporary folder*/
	private static final String TEMP ="SIMCOLEP_tmp";
	/**
	 * When a outputhandler is initialized with a file that already exists delete it
	 * 
	 */
	protected static boolean overwriteAll = true;
	
	/**
	 * Data format 
	 */
	@SuppressWarnings(UNCHECKED)
	protected DataFormat dataFormat = null;
	
	/**
	 * finalize by combining (0 = default), averaging (1), summing (2) data 
	 */
	protected int outputmode = 0;
	
	/**
	 * Finalize a collected file (true) by reading all lines
	 */
	private boolean fileCollected = false;
	/**
	 * Temporary directory in which information is stored until finalize
	 * 
	 */
	protected File temp_dir = null;
	
	/**
	 * Temporary files
	 */
	protected List<File> temp_files = null;
	
	/**
	 * The outputfile
	 */
	protected File outputFile = null;

	private int repeats = 0;

	private Serializable dataObject = null; 
	
	/**
	 * Set overwriting of existing files on or off (files are appended)
	 * @param b
	 */
	public void setOverwriteall(boolean b)
	{
		overwriteAll = b;
	}
	
	/**
	 * Set up handler 
	 * 
	 * @param file
	 * @param outputmode
	 * @param df
	 */
	@SuppressWarnings(UNCHECKED)
	public void setup(String path, String filename, 
			int outmode, 
			DataFormat df,
			int repeats)
	{
		//finalization 
		this.outputmode = outmode;
		
		//data format
		this.dataFormat = df;
		
		//create file
		File file = new File(path+filename);
		
		//overwriting of file
		if(overwriteAll)
			if(file.exists()) 
				file.delete();
		
		//the output file
		this.outputFile = file;
		
		//number of repeats
		this.repeats = repeats;
		
		if(repeats > 0)
		{
			//create a directory for temporary storage of output
			this.temp_dir = 
				new File(path+File.separator+TEMP+File.separator+filename+
						TEMP_ADDITION+File.separator);
			
			this.temp_dir.mkdirs();
			
			//set to delete on exit (they are temporary anyway)
			this.temp_dir.deleteOnExit();
			
			//delete overall directory on exit
			new File(path+File.separator+TEMP+File.separator).deleteOnExit();
					
		}
	}
	
	/**
	 * Collect output to a temporary file
	 * 
	 * @param output 
	 * @throws IOException 
	 */
	public void collect(Serializable output) throws IOException
	{
	//more than one repeat save data in temp-files	
	if(this.repeats > 0)
		{
		//collect data in temporary files
		if(temp_files == null) 
			this.temp_files = new ArrayList<File>();
		
		//temporary file
		File temp = new File(temp_dir+
				File.separator+
				TEMP_ADDITION+
				this.temp_files.size()+
				TEMP_EXTENSION);
		
		//delete file when exiting the program
		temp.deleteOnExit();
		
		//add to the list of temporary files
		this.temp_files.add(temp);
		
		//output-streams
		FileOutputStream f = 
			new FileOutputStream(temp);
		ObjectOutputStream oos = 
			new ObjectOutputStream(f);
		
		//write
		oos.writeObject(output);
		
		//flush and close
		oos.flush();
		oos.close();
		}else
		{
			//other wise save the data object until finish has been called
			this.dataObject = output;
		}
	
	}
	
	/**
	 * Write all gathered information to a file without adding any information 
	 * 
	 * @throws ClassNotFoundException 
	 * @throws IOException 
	 * @see OutputHandler#finish(String)
	 */
	public void finish() throws IOException, ClassNotFoundException
	{
		//it is a quick method
		this.finish(new String());
	}
	/**
	 * Write all gathered information to a file
	 * @throws IOException 
	 * @throws ClassNotFoundException 
	 *
	 */
	@SuppressWarnings({UNCHECKED,UNCHECKED})
	public void finish(String text) 
		throws IOException, ClassNotFoundException
	{
//		Collection of the output
		List<Object> list = 
			new ArrayList<Object>();
		//if the number of repeats was 1 a data object was stored
		if(this.repeats == 1)
			list.add(dataObject);
		else{
		//if there is nothing to finish
		if(this.temp_files==null) 
			return;
						
		//iterate the files
		for(File f : this.temp_files)
			{
			if(f.exists()&& f.canRead())
				{
					//input stream
					FileInputStream fis = 
						new FileInputStream(f);
					ObjectInputStream ois = 
						new ObjectInputStream(fis);
					
					//read Object
					Object obj = 
						ois.readObject();
					list.add(obj);
					
					//close streams
					fis.close();
					ois.close();
				}
			}
		}
		String output = new String();
		
	
		//either outputmode of combining data
		if(this.outputmode==DataFormat.COMBINE)
			output = this.dataFormat.combine(list).toString();
		else if(this.outputmode==DataFormat.AVERAGE)
			output = this.dataFormat.averageString(list).toString();
		else if(this.outputmode == DataFormat.SUM)
			output = this.dataFormat.sum(list).toString();
					
		
		//write to file
		FileWriter writer = 
			new FileWriter(this.outputFile);
		writer.write(text+output);
		writer.flush();
		writer.close();
		
		//delete temporary files
		this.delete_temp_files();
	}
	
	/**
	 * Finishes the handler but instead of writing the content to file it will return a serializable object (String in current implementation) that represents the value normally written to file.
	 * 
	 * @return 
	 * @throws IOException 
	 * @throws ClassNotFoundException 
	 */
	@SuppressWarnings(UNCHECKED)
	public void finishToFile(FileWriter fw) 
		throws IOException, ClassNotFoundException
	{
		//either outputmode of combining data
		if(this.fileCollected)
			this.readFiles(fw);
		else
		{	//either outputmode of combining data
			if(this.outputmode==DataFormat.COMBINE)
				fw.append(this.string());
			else if(this.outputmode==DataFormat.AVERAGE)
				fw.append(this.average().toString());
			else if(this.outputmode == DataFormat.SUM)
				fw.append(this.sum().toString());
			
		}
		
		//delete temporary files
		this.delete_temp_files();
		
		fw.flush();
	}
	
	/**
	 * Does the same as finish 
	 * but returns an Object as given by the outputmode method in the DataFormat
	 * 
	 * @throws ClassNotFoundException 
	 * @throws IOException 
	 *
	 */
	@SuppressWarnings(UNCHECKED)
	public Serializable sum() throws IOException, ClassNotFoundException
	{
		
		//Collection of the output
		List<Object> list = 
			new ArrayList<Object>();
		
		//no data collected
		if(this.temp_files == null) {
			return (Serializable) dataFormat.nodatamessage();
		}
		
		//iterate the files
		for(File f : this.temp_files)
			{

			if(f.exists()&& f.canRead())
			{
				//input stream
				FileInputStream fis = 
					new FileInputStream(f);
				ObjectInputStream ois = 
					new ObjectInputStream(fis);
				
				//read Object
				Object obj =null;
				try{
				obj = ois.readObject();
				}catch (EOFException e)
				{
					obj = this.dataFormat.standard();
				}
				list.add(obj);
				
				//close streams
				fis.close();
				ois.close();
			}
		}
		
		
		return (Serializable) this.dataFormat.sum(list);
			
		
	}

	/**
	 * Does the same as finish 
	 * but returns an Object as given by the outputmode method in the DataFormat
	 * 
	 * @throws ClassNotFoundException 
	 * @throws IOException 
	 *
	 */
	@SuppressWarnings(UNCHECKED)
	public Serializable average() throws IOException, ClassNotFoundException
	{
		//Collection of the output
		List<Object> list = 
			new ArrayList<Object>();
		
		//no data collected
		if(this.temp_files == null)
			return (Serializable) dataFormat.nodatamessage();
		
		//iterate the files
		for(File f : this.temp_files)
			{
			if(f.exists()&& f.canRead())
			{
			//input stream
				FileInputStream fis = 
					new FileInputStream(f);
				ObjectInputStream ois = 
					new ObjectInputStream(fis);
				
				//read Object
				Object obj =null;
				try{
				obj = ois.readObject();
				}catch (EOFException e)
				{
					obj = this.dataFormat.standard();
				}
				list.add(obj);
				
				//close streams
				fis.close();
				ois.close();
			}
		}
		
		
		return (Serializable) this.dataFormat.average(list);
			
		
	}

	/**
	 * 
	 * @return string containing output handled by this OutputHandler
	 * @throws IOException 
	 * @throws ClassNotFoundException 
	 */
	@SuppressWarnings(UNCHECKED)
	public String string() throws IOException, ClassNotFoundException
	{
		//Collection of the output
		List<Object> list = 
			new ArrayList<Object>();
			
		//when no data was collected for this specific output
		if(this.temp_files==null)
			if(this.dataObject == null)
				return OutputHandler.NODATA_COLLECTED_MESSAGE;
			else 
			{
				list.add(this.dataObject);
				return this.dataFormat.combine(list).toString();
			}
		
		//iterate the files
		for(File f : this.temp_files)
			{
			if(f.exists()&& f.canRead())
			{
				//input stream
				FileInputStream fis = 
					new FileInputStream(f);
				ObjectInputStream ois = 
					new ObjectInputStream(fis);
				
				//read Object
				Object obj =null;
				try{
				obj = ois.readObject();
				}catch (EOFException e)
				{
					obj = this.dataFormat.standard();
				}
				
				list.add(obj);
				
				//close streams
				fis.close();
				ois.close();
			}
		}
		
		return this.dataFormat.combine(list).toString();
	}
	
	/**
	 * @param fw 
	 * 
	 * @return string containing output handled by this OutputHandler
	 * @throws IOException 
	 * 
	 */
	@SuppressWarnings(UNCHECKED)
	public String readFiles(FileWriter fw) 
				throws IOException 
	{			
		//when no data was collected for this specific output
		if(this.temp_files==null)
			return OutputHandler.NODATA_COLLECTED_MESSAGE;
		
		String output = new String();
		
		//iterate the files
		for(File f : this.temp_files)
			{
				//input stream
				Reader fis = 
					new FileReader(f);
				BufferedReader ois = 
					new BufferedReader(fis);
				
				//read Objects
				Object obj = ois.readLine();
				if(obj!=null)
					{
					if(fw== null)
						output+= obj.toString()+DataFormat.LINESEPARATOR;
					else
						fw.append(obj.toString()+DataFormat.LINESEPARATOR);
					}
				while(obj!= null)
				{
					obj = ois.readLine();
					if(obj!=null)
						output+= obj.toString()+DataFormat.LINESEPARATOR;
				}
				
				//close streams
				fis.close();
				ois.close();
				
				//add to list
				output+=DataFormat.LINESEPARATOR;
			}
		
		
		return output;
	}
	/**
	 * Deletes all the temporary files made for this handler. 
	 * The temporary files are already deleted on exit. This method can be used to delete during a program run.
	 * 
	 */
	public void delete_temp_files()
	{
		//if not temporary files present
		if(this.temp_files== null)
						return;
		
		
		//delete the files
		for(File f : this.temp_files)
		{
			f.delete();
		}
		
		//files = null 
			this.temp_files = null;
	
	}
	
	/**
	 * Deleta the temporary directory used by this output handler
	 *
	 */
	public void delete_temp_directory()
	{
		//if already is null return
		if(this.temp_dir == null)
			return;
		
		//delete from harddisk
		this.temp_dir.delete();
		
		//delete as field
		this.temp_dir = null;
	}

	/**
	 * 
	 * @return temp_dir
	 */
	public File getTempDir() {
				return this.temp_dir;
	}
}
