# Supplementary material for: Global elimination of leprosy by 2020: are we
Source: Parasit Vectors. 2015 Oct 22;8:548. doi: 10.1186/s13071-015-1143-4 (PMC4618543; doi:10.1186/s13071-015-1143-4)
Supplement: Additional file 3: — SIMCOLEP model with input files. Zip archive contains: Instruction file, SIMCOLEP model (version 1.4.12), Input files for India, Brazil and Indonesia, Source code, R-script for output. The contents of this zip archive are licensed under the Creative Commons Attribution-NonCommercial-NoDerivatives 4.0 International License. To view a copy of this license, visit http://creativecommons.org/licenses/by-nc-nd/4.0/ or send a letter to Creative Commons, PO Box 1866, Mountain View, CA 94042, USA. By opening Additional file 3, you agree to the aforementioned license. You are free to use and share (copy and redistribute the material in any medium or format) the material contained within Additional File 3 under the following terms: Attribution — You must give appropriate credit, provide a link to the license, and indicate if changes were made. You may do so in any reasonable manner, but not in any way that suggests the licensor endorses you or your use. NonCommercial — You may not use the material for commercial purposes. NoDerivatives — If you remix, transform, or build upon the material, you may not distribute the modified material. [file 13071_2015_1143_MOESM3_ESM.zip › Source code/simcolep/tools/io/OutputList.java]

/*
 * This file is part of SIMCOLEP, a simulation model developed by the Department of Public Health, 
 * Erasmus MC, University Medical Center Rotterdam, Rotterdam, The Netherlands.
 *
 * This work is licensed under the Creative Commons Attribution-NonCommercial-NoDerivatives 4.0 International License.
 * To view a copy of this license, visit http://creativecommons.org/licenses/by-nc-nd/4.0/ 
 * or send a letter to Creative Commons, PO Box 1866, Mountain View, CA 94042, USA
 *
 * You are free to:
 * Share � copy and redistribute the material in any medium or format
 * Under the following terms:
 * Attribution � You must give appropriate credit, provide a link to the license, and indicate if changes were 
 * made. You may do so in any reasonable manner, but not in any way that suggests the licensor endorses
 * you or your use.
 * NonCommercial � You may not use the material for commercial purposes.
 * NoDerivatives � If you remix, transform, or build upon the material, you may not distribute the modified material.
 */
package simcolep.tools.io;

import java.io.File;
import java.io.FileWriter;
import java.io.IOException;
import java.io.Serializable;
import java.io.Writer;

import java.util.Iterator;
import java.util.List;
import java.util.LinkedList;

import simcolep.exceptions.SimulationException;


/**
 * 
 * Outputlist extends the use of linkedlist for the output of the simulation
 * 
 * @author ir E.A.J. Fischer
 *
 * @version 0.1.1 Last Modified 23 dec 2004
 * @param <O>
 */
public class OutputList<O> 
			extends LinkedList<OutputElement<O>> 
				implements Serializable{

	
	private static final String TIME_STRING = "time"; //$NON-NLS-1$

	/**	 serial version UID	 */
	private static final long serialVersionUID = 8332891262669061672L;

	/**
	 * 
	 */
	static final String EXTENSION = ".outputlist.txt";
	
	/**path where the output is placed<br><br> <b> default:</b> <code>System.getProperty("user.dir") + File.separator + "output"</code>*/ 
	static String path = System.getProperty("user.dir") +
									File.separator +
									"output";
	
	/**generic file writer (writes outputlists to this file)*/
	private static FileWriter generic = null;
	
	/**the name of the generic output file*/
	private static final String genericoutputfilename = "genericoutputfile.scl";
	
	/**blocks writing any of the lists to file*/
	private static boolean lockToFile = false;
	
	/**
	 * Set the path where output for this list is set
	 * @param repath
	 */
	public static void setPath(String repath)
	{
		path = repath;
	}

	/**Name of the container*/
    private String name;
    
    /**Type of values in the elements that can be put in this container*/
	private String type;
	
	/**
	 * 
	 */
	public OutputList() {
		super();
		
	}
	/**
	 * 
	 * @param name
	 * @param type
	 */
	public OutputList(String name)
	{
		super();
		this.name = name;
		
	}
	
	/**
	 * 
	 * @param name
	 * @param array
	 */
	@SuppressWarnings("unchecked")
	public OutputList(String name, double[][]array)
	{
		super();
		if(array[0].length>2)
			if(array.length>2)
				throw new IllegalArgumentException("can only handle 2 x n arrays");
		
		this.name = name;
		if(array.length != 2)
		{
		for(double[] d : array)
		{
			OutputElement el = new OutputElement(d[0],new Double(d[1]));
			this.addLast(el);
		}
		}else
		{
			for(int x =0; x<array[0].length;x++)
			{
				OutputElement<Double> el = new OutputElement<Double>(array[0][x],new Double(array[1][x]));
				this.addLast((OutputElement<O>) el);
			}
		}
	}
	
	/**
	 * 
	 * @param name
	 * @param array
	 */
	@SuppressWarnings("unchecked")
	public OutputList(String name, double[] time, int[]array)
	{
		super();
	
		this.name = name;
		if(time.length!= array.length)
			throw new IllegalArgumentException(time.length +" != " +array.length);
		{
			for(int x =0; x<array.length;x++)
			{
				OutputElement<Integer> el = 
					new OutputElement<Integer>(time[x],new Integer(array[x]));
				this.addLast((OutputElement<O>) el);
			}
		}
	}
	/**
	 * 
	 * @param name
	 * @param time
	 * @param array
	 */
	@SuppressWarnings("unchecked")
	public OutputList(String name, Double[] time, int[] array) {
		super();
		
		this.name = name;
		if(time.length!= array.length)
			throw new IllegalArgumentException(time.length +" != " +array.length);
		{
			for(int x =0; x<array.length;x++)
			{
				OutputElement<Integer> el = 
					new OutputElement<Integer>(time[x],new Integer(array[x]));
				this.addLast((OutputElement<O>) el);
			}
		}
	}
	/**
	 * 
	 * @param index
	 * @param element
	 */
	public void add(int index, OutputElement<O> element)
	{
		if(this.type==null)this.type = element.getType();
		
	    if (!element.getType().equals(this.type))throw new SimulationException(SimulationException.TYPESDONOTMATCH);
			
		super.add(index, element);
	}
	/**
	 * 
	 * @param element
	 */
	public void addFirst(OutputElement<O> element)
	{
	    if(this.type==null)this.type = element.getType();
		if (!element.getType().equals(this.type))throw new IllegalArgumentException("types do not match");
		
		super.addFirst(element);
	}
	/**
	 * 
	 * @param element
	 */
	public void addLast(OutputElement<O> element)
	{
	    if(this.type==null)this.type = element.getType();
		if (!element.getType().equals(this.type))throw new SimulationException(SimulationException.TYPESDONOTMATCH+this.type +" != " + element.getType());
		super.addLast(element);
	}
    
    @Override
    public OutputElement<O> get(int x)
    {
        return super.get(x);
    }
	
    /**
     * Returns the iterator of LinkedList but as this list contains OutputElements it will return an iterator that gives OutputElements
     * @see java.lang.Iterable#iterator()
     */
    public Iterator<OutputElement<O>> iterator()
    {
    	return super.iterator();
    }
    /**
     * 
     * @param name
     */
    public void setName(String name)
    {
    	this.name = name;
    }
    
	/**
	 * 
	 * @return name of the list
	 */
	public String getName()
	{
		return this.name;
	}
	
	/**
	 * @see java.util.AbstractCollection#toString()
	 */
	public String toString()
	{
		StringBuffer string = new StringBuffer(name + DataFormat.LINESEPARATOR);
		for(int x = 0; x< this.size();x++)
			{
				string.append(this.get(x)+DataFormat.LINESEPARATOR);
			}
		return string.toString();
	}
	/**
     * writes to file this outputlist in file with the name of the list
     * @throws IOException 
     */
    public void toFile() throws IOException
    {
    	if(lockToFile) 
    		return;
    	FileWriter f = new FileWriter(new File(System.getProperty("user.dir")+File.separator+"output"+File.separator+name+OutputList.EXTENSION));
        this.toFile(f);
        f.flush();
        f.close();
    }
    
    /**
     * writes to file this outputlist in file with the name of the list
     * @param dir
     * @throws IOException 
     */
    public void toFile(String dir) throws IOException
    {
    	if(lockToFile) return;
        
        if(dir.contains(File.separator))
        {   new File(path+dir).mkdirs();
        }else  new File(path+dir).mkdir();
        
        FileWriter f = new FileWriter(new File(path+dir+File.separator+name+OutputList.EXTENSION));
        this.toFile(f);
        
    }
    
    /**
     * 
     * @param f
     * @throws IOException
     */
    public void toFile(Writer f)throws IOException
    {
    	if(lockToFile) return;
    	
        for(OutputElement<O> e : this)
        {
            f.write(e.getTime()+DataFormat.TAB+e.getValue()+DataFormat.LINESEPARATOR);
        }
        f.flush();
        f.close();
    }
    
    /**
     * 
     * @param data
     * @param filename
     * @throws IOException
     */
    @SuppressWarnings("unchecked")
	public static void toFile(List<OutputList> data, String filename, String pathname) throws IOException
    {
    	if(lockToFile) 
    		return;
    	
    	if(pathname == null)
    		pathname = path;
    	
        if(filename.contains(File.separator))
        {   
        	//last occurence of the seperator sign
        	int lastSeparator = filename.lastIndexOf(File.separator)+1;
        	//get the piece of the path
        	pathname = File.separator+ 
        		filename.substring(0,lastSeparator);
        	//cut the first part of the filename
        	filename = filename.substring(lastSeparator);
        	
        	//extend pathname
        	new File(pathname).mkdirs();
        }else  
        	new File(pathname).mkdir();
        
        File output_file = new File(pathname,
        		       		filename+EXTENSION);
        
        FileWriter f = new FileWriter(output_file);
        //write
        toFile(data,f);
    }
    /**
     * 
     * @param data
     * @param s
     * @throws IOException
     */
    @SuppressWarnings("unchecked")
	public static void toFile(List<OutputList> data, String s) throws IOException
    {
    	toFile(data, s, null);
    }
    
 
    
    /**
     * 
     * @param data
     * @param f
     * @throws IOException
     */
    @SuppressWarnings("unchecked")
    public static void toFile(List<OutputList> data,Writer f) throws IOException
    {
    	if(lockToFile) 
    		return;
    	
        f.write(TIME_STRING+DataFormat.TAB);
        //write labels
        for(OutputList o : data)
        {
            f.write(o.getName()+DataFormat.TAB);
        }
        f.write(DataFormat.LINESEPARATOR);
        
        //write data
        for(int x =0; x<data.get(0).size();x++)
        {
            for(int y = 0; y<data.size();y++)
            {
                //from first write the time (notice that the data lists should have the same length and same time points)
                if(y==0)
                	f.write(data.get(y).get(x).getTime()+DataFormat.TAB);
                
                f.write(data.get(y).get(x).getValue()+DataFormat.TAB);
            }
            f.write(DataFormat.LINESEPARATOR);
        }
        
        f.flush();
        f.close();
    }
    
    /**
     * Write this list to the generic file
     * @param list
     * @throws IOException 
     */
    @SuppressWarnings("unchecked")
	public static void toFile(List<OutputList> list) throws IOException
    {
    	if(lockToFile) 
    		return;
    	
    	//if the generic file is null create a file writer 
    	if(generic== null)
    	{
    		//create the folder
    		File dirs = new File(path);
    		dirs.mkdirs();
    		//create the file
    		File f = new File(path+File.separator+genericoutputfilename+OutputList.EXTENSION);
    		//if the file already exist delete
    		if(f.exists())f.delete();
    		//create the fileWriter
    		generic = new FileWriter(f);
    	}
    	
    	//write the list to the generic file
    	toFile(list,generic);
    }
    
    /**
     * flushes and closes the outputstream that was the generic file to write business to.
     * When closed the filewriter will be removed.
     * @throws IOException 
     *
     */
    public static void flushAndcloseGenericFile() throws IOException
    {
    	if(lockToFile) return;
    	
    	//flush
    	generic.flush();
    	
    	//close
    	generic.close();
    	
    	//delete
    	generic = null;
    
    }
    
    /**
     * Create a list containing array of x and y values
     * 
     * @return data
     * @throws ClassCastException
     */
 
    public List<double[]> toList() throws ClassCastException
    {
    	//create list
    	List<double[]> data = new LinkedList<double[]>();
    	//enter all elements in one dimensionale arrays
        for(OutputElement<?> e : this)
        {
            double[]datapoint = {e.getTime(),(Double)e.getValue()};
            data.add(datapoint);
        }
        
        //return list
        return data;
    }
    
    /**
     * Create and returns an OutputList with entries 0,0 so that the size of the list equals i
     * @param i
     * @return list
     */
    public static OutputList<Double> newOutputList(int i,String s) {
        OutputList<Double> list = new OutputList<Double>(s);
        for(int x =0; x<i;x++)
        {
            list.add(new OutputElement<Double>(0.0,0.0));
        }
        return list;
    }
	
}
