# Supplementary material for: Global elimination of leprosy by 2020: are we
Source: Parasit Vectors. 2015 Oct 22;8:548. doi: 10.1186/s13071-015-1143-4 (PMC4618543; doi:10.1186/s13071-015-1143-4)
Supplement: Additional file 3: — SIMCOLEP model with input files. Zip archive contains: Instruction file, SIMCOLEP model (version 1.4.12), Input files for India, Brazil and Indonesia, Source code, R-script for output. The contents of this zip archive are licensed under the Creative Commons Attribution-NonCommercial-NoDerivatives 4.0 International License. To view a copy of this license, visit http://creativecommons.org/licenses/by-nc-nd/4.0/ or send a letter to Creative Commons, PO Box 1866, Mountain View, CA 94042, USA. By opening Additional file 3, you agree to the aforementioned license. You are free to use and share (copy and redistribute the material in any medium or format) the material contained within Additional File 3 under the following terms: Attribution — You must give appropriate credit, provide a link to the license, and indicate if changes were made. You may do so in any reasonable manner, but not in any way that suggests the licensor endorses you or your use. NonCommercial — You may not use the material for commercial purposes. NoDerivatives — If you remix, transform, or build upon the material, you may not distribute the modified material. [file 13071_2015_1143_MOESM3_ESM.zip › Source code/simcolep/tools/io/OutputListFormat.java]

/*
 * This file is part of SIMCOLEP, a simulation model developed by the Department of Public Health, 
 * Erasmus MC, University Medical Center Rotterdam, Rotterdam, The Netherlands.
 *
 * This work is licensed under the Creative Commons Attribution-NonCommercial-NoDerivatives 4.0 International License.
 * To view a copy of this license, visit http://creativecommons.org/licenses/by-nc-nd/4.0/ 
 * or send a letter to Creative Commons, PO Box 1866, Mountain View, CA 94042, USA
 *
 * You are free to:
 * Share � copy and redistribute the material in any medium or format
 * Under the following terms:
 * Attribution � You must give appropriate credit, provide a link to the license, and indicate if changes were 
 * made. You may do so in any reasonable manner, but not in any way that suggests the licensor endorses
 * you or your use.
 * NonCommercial � You may not use the material for commercial purposes.
 * NoDerivatives � If you remix, transform, or build upon the material, you may not distribute the modified material.
 */
package simcolep.tools.io;

import java.io.Serializable;

import java.util.Collection;
import java.util.Iterator;
import java.util.Map;
import java.util.TreeMap;


/**
 * Determines the outputformat for outputlists
 * 
 * @author ir. E.A.J. Fischer
 * @version 1.0
 */
public class OutputListFormat 
			implements DataFormat<OutputList<?>> {

	/**
	 * How to handle null 
	 * true do not allow null values for aggregation, false is ignore value
	 */
	public boolean handleNull = false;
	
	/**
	 * When combining which symbol to use to depict a null or non existing value
	 */
	public final static String nullSymbol = "0.0"; 
	
	/**
	 * Excel cannot contain more than 256 columns (which is incredibly stupid for any spread sheet program not to be flexible in this).
	 * But any if this parameter is true the program will return the results in rows instead of columns
	 */
	public boolean compatible_with_excel = false;
	
	/**
	 * 
	 *
	 */
	public OutputListFormat()
	{
		super();
	}
	
	/**
	 * 
	 * 
	 * @param excell - whether or not concern about excell compatability
	 */
	public OutputListFormat(boolean excell) {
		super();
		this.compatible_with_excel = excell;
		}

	
	/**
	 * The data is stored in separate lists for each repeat or run. 
	 * 
	 * @see simcolep.tools.io.DataFormat#combine(Collection)
	 */
	public Serializable combine(Collection<OutputList<?>> output) {
		if(this.compatible_with_excel)
			return this.combine_rows(output);
		else
			return this.combine_columns(output);
	}
	
	/**
	 * The data is returned with each list as a separate column and 1 x or time value
	 * @param output
	 * @return string of the output
	 * 
	 */
	@SuppressWarnings("unchecked")
	protected Serializable combine_rows(Collection<OutputList<?>> output) {
		//first line will contain the time line 
		StringBuffer first_line = new StringBuffer("--"+DataFormat.TAB);
		int length_first_line = 0;
		//futher text
		StringBuffer result_lines = new StringBuffer();
		
		//combine output
		for(OutputList<?> ol : output)
		{		
			//add the name of the list 
			result_lines.append(ol.getName()+DataFormat.TAB);
			//iterate the outputlist
			for(OutputElement o : ol)
			{
				if(o==null)
					result_lines.append(nullSymbol);
				else
				{
					if(length_first_line <= ol.indexOf(o))
						{
						//add time
						first_line.append(o.getTime()+DataFormat.TAB);
						//add one to the length
						length_first_line++;
						}
					
					result_lines.append(o.getValue().toString()+DataFormat.TAB);
				}
					
			}
			
			result_lines.append(DataFormat.LINESEPARATOR);
		}
			
		first_line.append(DataFormat.LINESEPARATOR);
		first_line.append(result_lines);
		//return the results
		return first_line.toString();
	}

	/**
	 * The data is returned with each list as a separate column and 1 x or time value
	 * @param output
	 * @return s
	 * 
	 */
	protected Serializable combine_columns(Collection<OutputList<?>> output)
	{
			
		//get the sorted maop
		Map<Double,Number[]> lines = this.toLines(output);
		
		//create the output string
		StringBuffer s = new StringBuffer();
		Iterator<Double> it =lines.keySet().iterator();
		while(it.hasNext())
		{
			//key is time
			Double key = it.next();
			s.append(key+DataFormat.TAB);
			//array
			for(Object obj : lines.get(key))
			{
				if(obj == null) 
					s.append(nullSymbol+DataFormat.TAB);
				else 
					s.append(obj.toString()+DataFormat.TAB);
			}
			s.append(DataFormat.LINESEPARATOR);
		}
		
		return s.toString();
	}

	/**
	 * Calculates the averages of all outputlist  
	 * 
	 * @see simcolep.tools.io.DataFormat#aggregate(Collection)
	 * @throws IllegalArgumentException - handling of null values is true and null values are present
	 * @throws ClassCastException - if the output is not a Number
	 */
	public OutputList<?> average(Collection<OutputList<?>> output) {
		//get the treemap with the values
		Map<Double,Number[]> map = this.toLines(output);
		
		//Outputlist 
		OutputList<Double> out = new OutputList<Double>("");
		
		//iterate the lines 
		for(Double d : map.keySet())
		{
			//get the average of the line
			Number[] array = (Number[]) map.get(d);
			double total = 0;
			double count = 0;
			for(Number db : array)
			{
				
				if(db == null)
					{
					 if(handleNull)
						throw new IllegalArgumentException(
								"entry == null " +
								"and handling is set to throw exception");
					}else
						{
							total+=db.doubleValue();
							count+=1.0;
						}				
			 }
			
			//time 
			double time = d.doubleValue();
			//value
			Double value = new Double(total/count);
			
			//add the value to a new OutputElement
			OutputElement<Double> el = new OutputElement<Double>(time,value);
			
			//add to outputlist
			out.addLast(el);
		}
		
		//return the outputlist
		return out;
	}

	/**
	 * @see simcolep.tools.io.DataFormat#averageString(Collection)
	 */
	public Serializable averageString(Collection<OutputList<?>> output) {
		StringBuffer s = new StringBuffer();
		//averages
		OutputList<?> lines = this.average(output);
		//iterate
		for(OutputElement<?> el :lines)
		{
			s.append(el.getTime()+DataFormat.TAB+el.getValue()+DataFormat.LINESEPARATOR);
		}
		
		return s.toString();
	}

	/**
	 * A treemap is created containing arrays of the length of the collection of outputs
	 * for each time untill the list with longrest time 
	 * 
	 * @param output
	 * 
	 * @return 
	 */
	protected TreeMap<Double, Number[]> toLines(Collection<OutputList<?>> output)
	{
		//create a treemap containing arrays length output collection 
		//that is indexed by the Double time of output 
		TreeMap<Double, Number[]>lines = new TreeMap<Double, Number[]>(); 
		
		//size of the array
		int size = output.size();
		
		//iterate collection of output
		int index = 0;
		for(OutputList<?> list : output)
		{
			//iterate outputlist
			for(OutputElement<?> element: list)
			{
				//time
				Double time = new Double(element.getTime());
				//add the value for the rigth time at the right place
				if(lines.containsKey(time))
						lines.get(time)[index] = (Number)element.getValue();
				else{ 
					Number[] line = new Number[size];
					lines.put(time,line);
					lines.get(time)[index] = (Number) element.getValue();
				}
			}
			index++;
		}
		
		return lines;
	}

	/**
	 * 
	 * @see simcolep.tools.io.DataFormat#nodatamessage()
	 */
	@SuppressWarnings("unchecked")
	public OutputList<?> nodatamessage() {
		return new OutputList(OutputHandler.NODATA_COLLECTED_MESSAGE);
			}

	@Override
	public Serializable sum(Collection<OutputList<?>> output) {
		//get the treemap with the values
			Map<Double,Number[]> map = this.toLines(output);
			
			//Outputlist 
			OutputList<Double> out = new OutputList<Double>("");
			
			//iterate the lines 
			for(Double d : map.keySet())
			{
				//get the average of the line
				Number[] array = (Number[]) map.get(d);
				double total = 0;
			
				for(Number db : array)
				{
					
					if(db == null)
						{
						 if(handleNull)
							throw new IllegalArgumentException(
									"entry == null " +
									"and handling is set to throw exception");
						}else
							{
								total+=db.doubleValue();
								
							}				
				 }
				
				//time 
				double time = d.doubleValue();
				//value
				Double value = new Double(total);
				
				//add the value to a new OutputElement
				OutputElement<Double> el = new OutputElement<Double>(time,value);
				
				//add to outputlist
				out.addLast(el);
			}
			
			//return the outputlist as string
			return out.toString();
		
	}

	@Override
	public Serializable standard() {
			return new OutputList<Object>();
	}

	
}
