# Supplementary material for: Global elimination of leprosy by 2020: are we
Source: Parasit Vectors. 2015 Oct 22;8:548. doi: 10.1186/s13071-015-1143-4 (PMC4618543; doi:10.1186/s13071-015-1143-4)
Supplement: Additional file 3: — SIMCOLEP model with input files. Zip archive contains: Instruction file, SIMCOLEP model (version 1.4.12), Input files for India, Brazil and Indonesia, Source code, R-script for output. The contents of this zip archive are licensed under the Creative Commons Attribution-NonCommercial-NoDerivatives 4.0 International License. To view a copy of this license, visit http://creativecommons.org/licenses/by-nc-nd/4.0/ or send a letter to Creative Commons, PO Box 1866, Mountain View, CA 94042, USA. By opening Additional file 3, you agree to the aforementioned license. You are free to use and share (copy and redistribute the material in any medium or format) the material contained within Additional File 3 under the following terms: Attribution — You must give appropriate credit, provide a link to the license, and indicate if changes were made. You may do so in any reasonable manner, but not in any way that suggests the licensor endorses you or your use. NonCommercial — You may not use the material for commercial purposes. NoDerivatives — If you remix, transform, or build upon the material, you may not distribute the modified material. [file 13071_2015_1143_MOESM3_ESM.zip › Source code/simcolep/tools/io/OutputManager.java]

/*
 * This file is part of SIMCOLEP, a simulation model developed by the Department of Public Health, 
 * Erasmus MC, University Medical Center Rotterdam, Rotterdam, The Netherlands.
 *
 * This work is licensed under the Creative Commons Attribution-NonCommercial-NoDerivatives 4.0 International License.
 * To view a copy of this license, visit http://creativecommons.org/licenses/by-nc-nd/4.0/ 
 * or send a letter to Creative Commons, PO Box 1866, Mountain View, CA 94042, USA
 *
 * You are free to:
 * Share � copy and redistribute the material in any medium or format
 * Under the following terms:
 * Attribution � You must give appropriate credit, provide a link to the license, and indicate if changes were 
 * made. You may do so in any reasonable manner, but not in any way that suggests the licensor endorses
 * you or your use.
 * NonCommercial � You may not use the material for commercial purposes.
 * NoDerivatives � If you remix, transform, or build upon the material, you may not distribute the modified material.
 */
/**
 * created: 04-Apr-2006
 */
package simcolep.tools.io;

import java.io.File;
import java.io.FileWriter;
import java.io.IOException;
import java.io.Writer;

import java.text.DateFormat;
import java.util.Collection;
import java.util.Date;
import java.util.HashMap;
import java.util.Locale;
import java.util.Map;
import java.util.LinkedHashMap;


import simcolep.exceptions.SimulationException;
import simcolep.fun2.Archimedes;

import simcolep.sim.Gylfi;
import simcolep.sim.Herbarium;
import simcolep.tools.PN;


/**
 * Manager for output
 * 
 * @author ir. E.A.J. Fischer
 * @version 1.0
 */
public class OutputManager {

	 /**Default extension of output files
	 * This is not added by this manager to file names but filenames can be extended with it by other methods or classes
	 * */
	public static final String DEFAULT_EXTENSION = ".txt";
	/***/
	public static final String PAJEKNETWORKEXTENSION = ".net";
	/***/
	private static final String RUN_AT_TEXT = "Model ran at: ";
	/***/
	private static final String NO_HANDLER ="No output handler of the name:  ";
	
	
	/**the single instance of outputmanager*/
	private static OutputManager manager = null;
	
	

	/**
	 * Default output path
	 */
	public static String DEFAULT_OUTPUT_PATH = 
		System.getProperty("user.dir")+File.separator;
	
	
	
	/**
	 * 
	 * @return manager
	 */
	public static OutputManager getManager()
	{
		if(manager == null) 
				manager = new OutputManager();
		
		return manager; 
	}
	
	
	

	
	/**the managers' outputhandler map*/
	private Map<Object, OutputHandler> handlers = null;
	

	/**filewriter if only one file is written for all outputs*/
	private FileWriter out = null;
	
	private HashMap<String,Writer> databasewriters = null;
	
	
	
	/**
	 * 
	 */
	private OutputManager() {
		super();
		this.initialize();
	}
	
	/**
	 * 
	 *Initializa the map of output handlers
	 */
	public void initialize()
	{
		this.handlers = 
			new LinkedHashMap<Object,OutputHandler>();
	}
	
	/**
	 * Creates and adds a new handler to the manager
	 * 
	 * @param name
	 * @param path
	 * @param file
	 * @param outputmode
	 * @param df
	 */
	public void newHandler(Object name, String path, String file, int outputmode, DataFormat<?> df, int repeats)
	{
		//output handler
		OutputHandler oh = new OutputHandler();
		//set up handler
		oh.setup(path, file,outputmode,df, repeats);
		//add to list
		this.handlers.put(name,oh);
		
		
	}
	
	/**
	 * Add a handler to the manager
	 * 
	 * @param name
	 * @param oh
	 */
	public void addHandler(Object name, OutputHandler oh)
	{
		this.handlers.put(name,oh);
	
	}
	/**
	 * 
	 * @throws IOException
	 */
	public void addDatabasewriter(String code) throws IOException
	{//if the file writer is not yet initialized
		if(this.databasewriters==null)
			this.databasewriters= new HashMap<String, Writer>();
		
		if(!this.databasewriters.containsKey(code))
		{
			//out-file
			String output_file 
					= FileRegister.getFile_fullpath(
							PN.DB_DIR+code, 
							FileRegister.OUT);
			
			this.databasewriters.put(code, new FileWriter(output_file));
			//clean up any stuff
			this.databasewriters.get(code).flush();
		}
	}
	/**
	 * Remove all temporary files created for use of outputhandlers
	 *
	 */
	public void removeHandlerTemporaries()
	{
		for(Object o: this.handlers.keySet())
		{
			this.handlers.get(o).delete_temp_files();
		}
	}
	
	/**
	 * get the handler
	 * @param name
	 * @return handler
	 */
	public OutputHandler getHandler(String name)
	{
		if(!this.handlers.containsKey(name))
			throw new SimulationException(
					NO_HANDLER+name);
		
		return this.handlers.get(name);		 
	}
	
	
	
	/**
	 * Remove the handler
	 * @param name
	 * @return handler
	 */
	public OutputHandler removeHandler(String name)
	{
		return this.handlers.remove(name);
	}
	
	/**
	 * Simple output of a collection
	 * 
	 * @param file
	 * @param output
	 * @throws IOException 
	 */
	public void output(File file, Collection<?> output) 
				throws IOException
	{
		//create file writer
		FileWriter f = new FileWriter(file);
		
		//iterate the collection
		for(Object o : output)
		{
			f.write(o.toString()+DataFormat.LINESEPARATOR);
		}
		
		//close and flush writer
		f.flush();
		f.close();
		
	}
	/**
	 * Simple output of any object
	 * @param file
	 * @param output
	 * @throws IOException 
	 */
	public void output(File file, Object output) 
			throws IOException
	{
		//create file writer
		FileWriter f = new FileWriter(file);
		
		f.write(output.toString()+DataFormat.LINESEPARATOR);
				
		//close and flush writer
		f.flush();
		f.close();
	}
	
	
	/**
	 * Finish this particular handler
	 * 
	 * @param s
	 * @throws IOException 
	 * @throws ClassNotFoundException
	 */
	public void finish(String s) 
			throws IOException, ClassNotFoundException
	{
			this.handlers.get(s).finish();
		
	}
	
	/**
	 * Finalize all handlers in this manager
	 * @param one_file Write all to one file 
	 * 
	 * @throws ClassNotFoundException 
	 * @throws IOException 
	 *
	 */
	public void finishAll(boolean one_file) 
		throws IOException, ClassNotFoundException
	{
		//if the file writer is not yet initialized
			if(this.out==null)
			{
				//out-file
				String output_file 
						= FileRegister.getFile_fullpath(
								PN.OUTPUT_DIR, 
								FileRegister.OUT);
				
				this.out = new FileWriter(output_file);
				//clean up any stuff
				this.out.flush();
			}
		
			if(this.databasewriters != null)
				{
					for(String key : this.databasewriters.keySet())
					{
						this.databasewriters.get(key).flush();
						this.databasewriters.get(key).close();
					}
				}
			ClassCastException handlersCCException = null;
			IOException handlersIOException = null;
			//normal handlers
			for(Object obj : this.handlers.keySet())
			{
				if(one_file)
				{
					//finish the handler and append to the file
					this.out.append(DataFormat.LINESEPARATOR);
					this.out.append(obj.toString()+DataFormat.LINESEPARATOR);
					try{
						try{
							this.handlers.get(obj).finishToFile(this.out);
						} catch (IOException e)
						{
							this.out.append("Handler "+obj.toString()+" threw exception: " + e.getClass().getName()+PN.LINESEPARATOR);
							this.out.flush();
							this.handlers.get(obj).delete_temp_files();
							handlersIOException = e;
						}
					}catch(ClassCastException c)
					{
						this.out.append("Handler "+obj.toString()+" threw exception: " +c.getClass().getName()+PN.LINESEPARATOR);
						this.out.flush();
						this.handlers.get(obj).delete_temp_files();
						handlersCCException = c;
					}
				}else{
					//finish the normal handler
					this.handlers.get(obj).finish();
				}
			}
			
		
			//write all input to the main output file
				//version
				this.out.append(DataFormat.LINESEPARATOR + DataFormat.LINESEPARATOR + PN.VERSION_NAME+DataFormat.LINESEPARATOR);
				//date and time
				Date date = new Date(System.currentTimeMillis());
				DateFormat df = DateFormat.getDateTimeInstance(DateFormat.LONG,
                        DateFormat.SHORT,
                        Locale.getDefault());
				this.out.append(RUN_AT_TEXT +DataFormat.TAB+ df.format(date)+DataFormat.LINESEPARATOR);
				//add the input data
				this.out.append(DataFormat.LINESEPARATOR);
				this.out.append(Archimedes.BraintoString()+DataFormat.LINESEPARATOR);
				this.out.append(DataFormat.LINESEPARATOR+DataFormat.LINESEPARATOR);
				this.out.append(DataFormat.LINESEPARATOR);
				this.out.append(Gylfi.BraintoString()+DataFormat.LINESEPARATOR);
				this.out.append(DataFormat.LINESEPARATOR);
				//seeds
				this.out.append(Herbarium.SeedBanktoString());
				//flush and close
				this.out .flush();
				this.out.close();
				this.out = null;
				
				//if handlers caused an exception throw it now
				if(handlersCCException != null)
					throw handlersCCException;
				if(handlersIOException != null)
					throw handlersIOException;
			
	}
	
	/**
	 * 
	 * @see java.lang.Object#toString()
	 */
	public String toString(){
		StringBuffer s =new StringBuffer("Outputmanager"+DataFormat.LINESEPARATOR+"for ");
		//handlers
			if(!this.handlers.isEmpty())
				s.append("handlers: ");
		for(Object o :this.handlers.keySet())
		{
			s.append(o.toString()+", ");
		}
		 
		s.append(DataFormat.LINESEPARATOR);
			
		return s.toString();
	}

	/**
	 * 
	 * @param code 
	 * @return databasewriter
	 */
	public Writer getDatabaseWriter(String code) {
		return databasewriters.get(code);
	}

}
