# Supplementary material for: Global elimination of leprosy by 2020: are we
Source: Parasit Vectors. 2015 Oct 22;8:548. doi: 10.1186/s13071-015-1143-4 (PMC4618543; doi:10.1186/s13071-015-1143-4)
Supplement: Additional file 3: — SIMCOLEP model with input files. Zip archive contains: Instruction file, SIMCOLEP model (version 1.4.12), Input files for India, Brazil and Indonesia, Source code, R-script for output. The contents of this zip archive are licensed under the Creative Commons Attribution-NonCommercial-NoDerivatives 4.0 International License. To view a copy of this license, visit http://creativecommons.org/licenses/by-nc-nd/4.0/ or send a letter to Creative Commons, PO Box 1866, Mountain View, CA 94042, USA. By opening Additional file 3, you agree to the aforementioned license. You are free to use and share (copy and redistribute the material in any medium or format) the material contained within Additional File 3 under the following terms: Attribution — You must give appropriate credit, provide a link to the license, and indicate if changes were made. You may do so in any reasonable manner, but not in any way that suggests the licensor endorses you or your use. NonCommercial — You may not use the material for commercial purposes. NoDerivatives — If you remix, transform, or build upon the material, you may not distribute the modified material. [file 13071_2015_1143_MOESM3_ESM.zip › Source code/simcolep/tools/io/SimulationLog.java]

/*
 * This file is part of SIMCOLEP, a simulation model developed by the Department of Public Health, 
 * Erasmus MC, University Medical Center Rotterdam, Rotterdam, The Netherlands.
 *
 * This work is licensed under the Creative Commons Attribution-NonCommercial-NoDerivatives 4.0 International License.
 * To view a copy of this license, visit http://creativecommons.org/licenses/by-nc-nd/4.0/ 
 * or send a letter to Creative Commons, PO Box 1866, Mountain View, CA 94042, USA
 *
 * You are free to:
 * Share � copy and redistribute the material in any medium or format
 * Under the following terms:
 * Attribution � You must give appropriate credit, provide a link to the license, and indicate if changes were 
 * made. You may do so in any reasonable manner, but not in any way that suggests the licensor endorses
 * you or your use.
 * NonCommercial � You may not use the material for commercial purposes.
 * NoDerivatives � If you remix, transform, or build upon the material, you may not distribute the modified material.
 */
/*
 * Created on 08-Feb-2005
 *
 *
 */
package simcolep.tools.io;

import java.io.BufferedReader;
import java.io.File;
import java.io.FileReader;
import java.io.FileWriter;
import java.io.IOException;
import java.io.Reader;
import java.io.Writer;

import java.util.Date;
import java.util.Iterator;
import java.util.LinkedHashMap;

import javax.swing.JDialog;

import simcolep.exceptions.SimulationException;
import simcolep.tools.PN;

/**
 * @author ir. E.A.J. Fischer
 * @version 0.1.1
 * 
 * Simulation log keeps a log of interesting things in the simulation
 *
 */
public final class SimulationLog {


	private static final String DEFAULTLOGNAME = "LOG.txt";

	private static final String TEXTFILE_EXTENSION = ".txt"; //$NON-NLS-1$

	/**writer for the generic log file*/
	private static FileWriter logWriter = null;
	
	/**writers for specific purposes*/
	private static LinkedHashMap<String, Writer> speciallogs 
		= new LinkedHashMap<String,Writer>();
	
	/**default path*/
	private static String path = null;
	
	/**generic log name*/
	private static String filename = "LOG";

	/**generic error log name*/
	public static final String ERRORLOG = "RUNERROR.LOG";

	/**Default extension*/
	private static final String DEFAULTEXTENSION = ".TXT";

	/**Message that a log-file was written**/
	private static final String LOGWRITTEN = PN.LINESEPARATOR+"A simulation-log was written for this run: ";
	
   

    
    /**text with which the log is started*/
    private static String headerText = null;
    
   
    
    /**create a log*/
    public static boolean log = true;
	/**
	 * 
	 * @param message
	 * @throws IOException 
	 */
	public static void log(String message)
	{
		//log is off
        if(!log)
        	return;
        //path is not set 
        if(path == null)
        	path =  FileRegister.OUT_PATH;
        /***/
	    if(logWriter==null)
	    	filename = filename+TEXTFILE_EXTENSION;
	    
	    JDialog.setDefaultLookAndFeelDecorated(true);
		try{
			logWriter = 
				new FileWriter(path+filename,true);
			try{
				
				if(headerText == null)
					logWriter.append(millisecondsToString(System.currentTimeMillis())+PN.LINESEPARATOR+message+PN.LINESEPARATOR);
				else
					logWriter.append(headerText+PN.LINESEPARATOR+millisecondsToString(System.currentTimeMillis())+PN.LINESEPARATOR+message+PN.LINESEPARATOR);
			
			}catch (NullPointerException e)
			{
			    logWriter.append(message+PN.LINESEPARATOR);
			}
			logWriter.flush();
		}catch(IOException ioe)
		{
			throw new SimulationException(ioe);
		}
			
		 
	}
	
	/**
	 * 
	 * @param nameOfFile
	 * @param message
	 * @param overwrite
	 * @param with_time
	 * @param with_header
	 * @throws IOException 
	 */
	public static void speciallog(String nameOfFile, 
				String message, 
				boolean overwrite,
				boolean with_time, 
				boolean with_header)
	{
		SimulationLog.speciallog(nameOfFile,
				SimulationLog.DEFAULTEXTENSION,
				message, 
				overwrite,
				with_time, 
				with_header);
	}

	
	/**
	 * Create or append a text file with a message. Overwrite existing files from previous runs
	 * 
	 * @param nameOfFile - name of log file
	 * @param extension - extension of log file
	 * @param message - current message
	 * @param overwrite  - overwrite existing files of this name
	 * @param with_time - write the time of logging
	 * @param with_header - add a header to the log
	 * @throws IOException 
	 * @throws IOException 
	 * 
	 */
	public static void speciallog(String nameOfFile, 
									String extension,
									String message, 
										boolean overwrite,
										boolean with_time, 
										boolean with_header)
	{
   
		//if path is not set
        if(path == null)
        	path =  FileRegister.OUT_PATH;
        
	    //to perserve all saved logs we add the time to the filename
	    String speciallogName = nameOfFile.toUpperCase();
        
        	
        	StringBuffer text = new StringBuffer();
        	if(headerText != null && with_header)
        		text.append(headerText+PN.LINESEPARATOR);
        	
        	if(with_time)
        		text.append(millisecondsToString(System.currentTimeMillis())+PN.LINESEPARATOR+ message);
        	else 
        		text.append(message);
        try{	
	     if(!speciallogs.containsKey(nameOfFile))
		    {
		     
		    	 //check if a file with this name exist if this should be deleted
		    	
		    	 if(overwrite)
		    	 {
		    		 File old_file = new File(path+speciallogName+extension);
		    		 if(old_file.exists())
		    		 	old_file.delete();
		    	 }
		    			 //create this log 
			       speciallogs.put(nameOfFile,
			    		   new FileWriter(path+speciallogName+extension,true).append(text));
			       //flush first appended message
			       speciallogs.get(nameOfFile).flush();
		    }else
            {
		            speciallogs.get(nameOfFile).append(PN.LINESEPARATOR+PN.LINESEPARATOR+text);
		            //flush
		            speciallogs.get(nameOfFile).flush();
		           
		     }
        }catch (IOException ioe)
        {
        	throw new SimulationException(ioe);
        }
		
	}
	/**
	 * @param string
	 * @param d
	 * @param with_time
	 * @throws IOException 
	 * @throws IOException 
	 */
	public static void speciallog(String nameOfFile, double d, boolean with_time)  {
	    
	    speciallog(nameOfFile,Double.toString(d), true, with_time, true);
	    
	}
	/**
	 * @param string
	 * @param d
	 * @throws IOException 
	 * @throws IOException 
	 */
	public static void speciallog(String nameOfFile, int d, boolean with_time)  {
	     
	    
	    speciallog(nameOfFile,Integer.toString(d), true, with_time, true);
	    
	}
	

	/**
	 * Create or append a text file with a message. Overwrite existing files from previous runs
	 * 
	 * @param nameOfFile - name of log file
	 * @param extension - extension of log file
	 * @param message - current message
	 * @param overwrite  - overwrite existing files of this name
	 * @param with_time - write the time of logging
	 * @param with_header - add a header to the log
	 * @throws IOException 
	 * @throws IOException 
	 * 
	 */
	public static void speciallog(String nameOfFile, 
									String extension,
									File file, 
										boolean overwrite,
										boolean with_time, 
										boolean with_header) 
	{
	
//		if path is not set
        if(path == null)
        	path =  FileRegister.OUT_PATH;
        
	    //to perserve all saved logs we add the time to the filename
	    String speciallogName = nameOfFile.toUpperCase();
     
	     
		     if(!speciallogs.containsKey(nameOfFile))
			    {
			     
			    	 //check if a file with this name exist if this should be deleted
			    	
			    	 if(overwrite)
			    	 {
			    		 File old_file = new File(path+speciallogName+extension);
			    		 if(old_file.exists())
			    		 	old_file.delete();
			    	 }
			    	try{ 
			    	 //create writer
			    	 	FileWriter fw= new FileWriter(path+speciallogName+extension,true);
			    	
			    	 	//add headertext
			    	 	if(headerText!=null)
			    	 		fw.append(headerText);
			    	 	
			    	 	//copy line by line
			    	 	//read the file
			    		if(file.canRead())
			    		{ 
			    			Reader fis = 
			    				 new FileReader(file);
			    			BufferedReader d
			    	          = new BufferedReader(fis);
			    			
			    	    
			    	      String nextLine = d.readLine();
			    	    	  while(nextLine !=null)
			    	    	  {
			    	    		  fw.append(nextLine +PN.LINESEPARATOR);
			    	    		  
			    	    		  nextLine = d.readLine();
			    	    	  }
			    	      
			    			
			    	    	  fis.close();
			            
			    		}
			    	
			    	 	//create this log 
				       speciallogs.put(nameOfFile,fw);
				       //flush first appended message
				       speciallogs.get(nameOfFile).flush();
			    	}catch(IOException ioe)
			    	{
			    		throw new SimulationException(ioe);
			    	}
		    }
        
		
       
	
			
	}
	/**
	 * @param outPath
	 * @param instance
	 * @throws IOException 
	 * 
	 *
	 */
	public static void init(String outpath) throws IOException
	{
	    filename = DEFAULTLOGNAME;
	    
	    path = outpath;
	    
        logWriter = new FileWriter(path+filename,true);
			
		
		
	}
	/**
	 * @throws IOException 
	 * 
	 *
	 */
	public final static void close() throws IOException
	{
//		path is not set
        if(path == null)
        	path =  FileRegister.OUT_PATH;
        
        if(logWriter==null) 
        	return;
 
        logWriter.flush();
		   
		logWriter.close();
		
		System.out.println(LOGWRITTEN+PN.LINESEPARATOR + path+filename);
          
	}
	/**
	 * Close special log i.e. other than the generic log file
	 * @throws IOException 
	 * 
	 *
	 */
	public static void closeSpecial() 
	{
//		path is not set
        if(path == null)
        	path =  FileRegister.OUT_PATH;
        
	    if(!speciallogs.isEmpty())
	    {
			  Iterator<String> it =
				  speciallogs.keySet().iterator();
			   while(it.hasNext())
			    {
			        String speciallogname = 
			        	(String)it.next();
			        FileWriter speciallogWriter = 
			        	(FileWriter)speciallogs.get(speciallogname);
			    if(speciallogWriter!= null)
			    {
			    
			    	try{
				    /* ask whether to save the log or not*/
					speciallogWriter.flush();
				    speciallogWriter.close();
			    	}catch (IOException ioe)
			    	{
			    		throw new SimulationException(ioe);
			    	}
				
			    }
			    speciallogs = new LinkedHashMap<String,Writer>();
		    }
	    }
     
	}
	/**
	 * 
	 * @param speciallog
	 * @throws IOException 
	 */
	public static void closeSpecial(String speciallog)
	{
		Writer sfw = 
			speciallogs.remove(speciallog);
		
		if(sfw == null)
			return;
		try{
			sfw.flush();
			sfw.close();
		}catch(IOException ioe)
		{
			throw new SimulationException(ioe);
		}
		
		
	}
	
	/**
	 * Close special log i.e. other than the generic log file
	 * @param no_discarding
	 * @throws IOException 
	 *
	 */
	public static void closeSpecial(boolean no_discarding) 	{
		//path is not set
        if(path == null)
        	path =  FileRegister.OUT_PATH;
        
	    if(!speciallogs.isEmpty())
	    {
		    Iterator<String> it = speciallogs.keySet().iterator();
		    while(it.hasNext())
		    {
		        String speciallogname = (String)it.next();
		        FileWriter speciallogWriter = (FileWriter)speciallogs.get(speciallogname);
		    if(speciallogWriter!= null)
		    {
		    
			try{
			    /* ask whether to save the log or not*/
				speciallogWriter.flush();
			    speciallogWriter.close();
			}catch(IOException ioe)
			{
				throw new SimulationException(ioe);
			}
			    
			    if(no_discarding)
			    	return;
			    else	    {
			        String name = 
			        	path+speciallogname+DEFAULTEXTENSION;
			        deleteLog(name);
			        
			    	}			    
				
				 
		    	}
		    }
		    speciallogs = 
		    	new LinkedHashMap<String,Writer>();
	    }
	}
	
	/**
	 * 
	 *
	 */
    public static void deleteLog(String filename) {
     
            File file = new File(filename);
            file.delete();
          
            return;
        
    }
   
    /**
     * Converts time in milliseconds to a <code>String</code> in the format HH:mm:ss.SSS.
     * @param time the time in milliseconds.
     * @return a <code>String</code> representing the time in the format HH:mm:ss.SSS.
     */
    public static String millisecondsToString(long time)
    {
        Date d = new Date();
        d.setTime(time);
        return d.toString();
        
    }
	
    
    /**
     * Reset the default path
     * @param new_path
     */
    public static void setDefaultpath(String new_path)
    {
    	path = new_path;
    }
    
    /**
     * Set the text with which is added to each logging 
     * @param header
     */
	public static void setHeaderText(String header) {
		// set text
		SimulationLog.headerText = header;
	}

	
}
