# Supplementary material for: Global elimination of leprosy by 2020: are we
Source: Parasit Vectors. 2015 Oct 22;8:548. doi: 10.1186/s13071-015-1143-4 (PMC4618543; doi:10.1186/s13071-015-1143-4)
Supplement: Additional file 3: — SIMCOLEP model with input files. Zip archive contains: Instruction file, SIMCOLEP model (version 1.4.12), Input files for India, Brazil and Indonesia, Source code, R-script for output. The contents of this zip archive are licensed under the Creative Commons Attribution-NonCommercial-NoDerivatives 4.0 International License. To view a copy of this license, visit http://creativecommons.org/licenses/by-nc-nd/4.0/ or send a letter to Creative Commons, PO Box 1866, Mountain View, CA 94042, USA. By opening Additional file 3, you agree to the aforementioned license. You are free to use and share (copy and redistribute the material in any medium or format) the material contained within Additional File 3 under the following terms: Attribution — You must give appropriate credit, provide a link to the license, and indicate if changes were made. You may do so in any reasonable manner, but not in any way that suggests the licensor endorses you or your use. NonCommercial — You may not use the material for commercial purposes. NoDerivatives — If you remix, transform, or build upon the material, you may not distribute the modified material. [file 13071_2015_1143_MOESM3_ESM.zip › Source code/simcolep/tools/io/Table.java]

/*
 * This file is part of SIMCOLEP, a simulation model developed by the Department of Public Health, 
 * Erasmus MC, University Medical Center Rotterdam, Rotterdam, The Netherlands.
 *
 * This work is licensed under the Creative Commons Attribution-NonCommercial-NoDerivatives 4.0 International License.
 * To view a copy of this license, visit http://creativecommons.org/licenses/by-nc-nd/4.0/ 
 * or send a letter to Creative Commons, PO Box 1866, Mountain View, CA 94042, USA
 *
 * You are free to:
 * Share � copy and redistribute the material in any medium or format
 * Under the following terms:
 * Attribution � You must give appropriate credit, provide a link to the license, and indicate if changes were 
 * made. You may do so in any reasonable manner, but not in any way that suggests the licensor endorses
 * you or your use.
 * NonCommercial � You may not use the material for commercial purposes.
 * NoDerivatives � If you remix, transform, or build upon the material, you may not distribute the modified material.
 */
/**
 * created: 04-Apr-2006
 */
package simcolep.tools.io;

import java.io.File;
import java.io.FileWriter;
import java.io.IOException;
import java.io.Serializable;
import java.io.Writer;

import java.util.Iterator;
import java.util.List;

/**
 * 
 * A Table of size R times C. The data is in doubles
 * The table is not resizeable.
 * 
 * @author ir. E.A.J. Fischer
 * @version 1.0
 */
@SuppressWarnings("unchecked")
public class Table 
	implements Iterable,
				Serializable{

	/**
	 * 
	 */
	private static final long serialVersionUID = -4380440059415382222L;

	/**names of the rows*/
	protected String[] rowNames = null;
	
	/**names of the columns*/ 
	protected String[] columnNames = null;
	
	/**the actual table*/
	protected double[][] table = null;
	
	/**number of columns*/
	private int columns = 0;
	
	/**number of rows*/
	private int rows = 0;
	
	/**
	 * Construct a table of rows by columns
	 * 
	 * @param r rows
	 * @param c columns
	 */
	public Table(int r, int c) {
		super();
		this.rowNames = new String[r];
		//default names
		for(int i = 0; i <r;i++)
			{
				this.rowNames[i]=Integer.toString(i);
			}
		this.columnNames = new String[c];
		//default names
		for(int i = 0; i <c;i++)
			{
				this.columnNames[i]=Integer.toString(i);
			}
		
		
		table = new double[r][c];
		this.rows = r;
		this.columns = c;
	}
	
	/**
	 * 
	 * @param size
	 */
	public Table(int[] size) {
		super();
		
		int r = size[0];
		int c = size[1];
		
		this.rowNames = new String[r];
		//default names
		for(int i = 0; i <r;i++)
			{
				this.rowNames[i]=Integer.toString(i);
			}
		this.columnNames = new String[c];
		//default names
		for(int i = 0; i <c;i++)
			{
				this.columnNames[i]=Integer.toString(i);
			}
		
		table = new double[r][c];
		this.rows = r;
		this.columns = c;
		
	}
	
	/**
	 * 
	 * @param size
	 */
	public Table(double[][] table_array) {
		super();
		
		int r = table_array.length;
		int c = table_array[0].length;
		
		this.rowNames = new String[r];
		//default names
		for(int i = 0; i <r;i++)
			{
				this.rowNames[i]=Integer.toString(i);
			}
		this.columnNames = new String[c];
		//default names
		for(int i = 0; i <c;i++)
			{
				this.columnNames[i]=Integer.toString(i);
			}
		
		table = table_array;
		this.rows = r;
		this.columns = c;
		
	}
	
	/**
	 * Set the row name
	 * 
	 * @param row
	 * @param name
	 */
	public void setRowName(int row, String name)
	{
		this.rowNames[row] = name;
	}
	/**
	 * Sets this array as rownames if it is too long or too short it will cut or not fill all names
	 * @param names
	 */
	public void setRowNames(String[] names)
	{
		this.rowNames = this.setNames(this.rowNames,names);			
	}
	
	/**
	 * 
	 * @param our_names
	 * @param names
	 */
	private String[] setNames(String[] our_names, String[] names)
	{
		if(names.length==our_names.length)
			our_names = names;
		
		else
		{
			int max = Math.min(names.length,our_names.length);
			
			for(int index = 0;index < max; index++)
			{
				our_names[index] = names[index];
				
				if(names[index]==null)
					our_names[index] = Integer.toString(index);
			}
		}
		
		return our_names;
	}
	/**
	 * 
	 * @param row
	 * @return row if no name set the name oterwise
	 */
	public String getRowName(int row)
	{
		if(this.rowNames[row]==null)
			return Integer.toString(row);
		else 
			return this.rowNames[row];
	}
	
	/**
	 * 
	 * @return rowNames
	 */
	public String[] getRowNames()
	{
		return this.rowNames;
	}
	
	/**
	 * The size of this table {rows, columns}
	 * 
	 * @return res
	 */
	public int[] getSize()
	{
		int[] res = {this.rows,this.columns};
		return res;
	}
	
	/**
	 * The number columns of this table
	 * @return columns
	 */
	public int c()
	{
		return this.columns;
	}
	/**
	 * The number rows of this table
	 * @return rows
	 */
	public int r()
	{
		return this.rows;
	}
	/**
	 * 
	 * @param column
	 * @param name
	 */
	public void setColumnName(int column, String name)
	{
		this.columnNames[column] = name;
		
		if(name == null)
			this.columnNames[column] = Integer.toString(column);
	}
	/**
	 * Sets this array as column names if it is too long or too short 
	 * it will cut or not fill in all names
	 * @param names
	 */
	public void setColumnNames(String[] names)
	{
		this.columnNames = this.setNames(this.columnNames, names);
	}

	/**
	 * 
	 * @param column
	 * @return column name
	 */
	public String getColumnName(int column)
	{
		if(this.columnNames[column]==null)
			return Integer.toString(column);
		else 
			return this.columnNames[column];
	}
	/**
	 * Get a array containing the column names
	 * @return columnNames
	 */
	public String[] getColumnNames()
	{
			return this.columnNames;
	}
	/**
	 * Set the value of the cell int he table
	 * 
	 * @param row
	 * @param column
	 * @param value
	 */
	public void setCell(int row, int column, double value)
	{
		this.table[row][column] = value;
	}
	
	/**
	 * Get the value of a cell in the table
	 * 
	 * @param row
	 * @param column
	 * @return the value of the cell
	 */
	public double getCell(int row,int column)
	{
		return this.table[row][column];
	}
	
	/**
	 * Set a complete column to this table
	 * @param column
	 * @param list
	 */
	public void setColumn(int column, List<Number> list)
	{
		//check the size of this column
		if(list.size()>columns)
			throw new IndexOutOfBoundsException("too large list for this column ");
		
		//put its values in the table
		for(int i =0; i < list.size(); i++)
		{
			this.table[i][column] = list.get(i).doubleValue();
		}
		
	}
	
	/**
	 * Set a complete column to this table
	 * @param column
	 * @param list
	 */
	public void setColumn(int column, OutputList<Double> list)
	{
		//check the size of this column
		if(list.size()>this.rows)
			throw new IndexOutOfBoundsException(
					"too large list for this column:\r\n " +
					"table size = " +this.columns+" x "+ this.rows);
		
		//put its values in the table
		for(int i =0; i < list.size(); i++)
		{
			this.table[i][column] = list.get(i).getValue().doubleValue();
		}
		
	}
	/**
	 * 
	 * @param column
	 * @return
	 */
	public double[] getColumn(int column)
	{
		double[] res = new double[rows];
		for(int y = 0; y<this.rows;y++)
		{
			res[y] = this.table[y][column];
		}
		return res;
	}
	
	/**
	 * 
	 * @param row
	 * @return
	 */
	public double[] getRow(int row)
	{
		return this.table[row];
	}
	
	/**
	 * The sum of the values in this row
	 * @param row
	 * @return res
	 */
	public double rowTotal(int row)
	{
		double res = 0;
		//get the row
		double[] rowValues = this.table[row];
		
		//iterate and sum
		for(double value : rowValues)
		{
			res+= value;
		}
		
		//return
		return res;
				
	}
	
	/**
	 * The sum of the values in this column
	 * @param column
	 * @return res
	 */
	public double columnTotal(int column)
	{
		double res = 0;
				
		//iterate and sum
		for(int x = 0; x < this.rows;x++)
		{
			res+= this.table[x][column];
		}
		
		//return
		return res;
	}
	
	/**
	 * Set this array in the table starting with the first value of the array (0,0) at row and column
	 * 
	 * @param array
	 * @param row
	 * @param column
	 * 
	 *  @throws IndexOutOfBoundException - when the array, row, column are extend the size of the table 
	 */
	public void setSubtable(double[][] array, int row, int column)
	{
		if(row+array.length>this.rows) 
			throw new IndexOutOfBoundsException(row+"+"+array.length+">"+this.rows);
		if(row+array[0].length>this.columns) 
			throw new IndexOutOfBoundsException(row+"+"+array[0].length+">"+this.columns);
		
		for(double[] rowArray : array)
		{
			for(double cell : rowArray)
			{
				this.table[row][column]= cell;
				column++;
			}
			row++;
		}
	}
	/**
	 * 
	 * @param rowStart
	 * @param rowEnd
	 * @param columnStart
	 * @param columnEnd
	 * @return res
	 */
	public double[][] getSubtable(int rowStart, int rowEnd, int columnStart,int columnEnd)
	{
		//result 
		double[][] res = new double[rowEnd-rowStart][columnEnd-columnStart];
		
		//iterate the table 
		for(int x = rowStart; x < rowEnd; x++)
		{
			for(int y = columnStart;y <columnEnd; y++)
			{
				res[x-rowStart][y-columnStart] = this.table[x][y];
			}
		}
		
		return res;
	}
	
	/**
	 * Determine if the dimensions (rows and columns) equal that of this table
	 * @param table
	 * @return true if the tables have the same size
	 */
	public boolean equalDimensions(Table table)
	{
		//same number of rows
		if(table.getSize()[0]-this.rows!=0) 
			return false;
		
		//same number of columns
		if(table.getSize()[1]-this.columns!=0)
			return false;
		
		//else return true
		return true;
	}
	
	/**
	 * 
	 * @see java.lang.Object#toString()
	 */
	public String toString()
	{
		//estimated string size
		//tabs and carriage returns
		int StrSize = this.rows*4 + this.columns * 12 +this.rows*this.columns*5;
		
		//tab
		StringBuffer s = new StringBuffer(StrSize);
		
		s.append(DataFormat.SPACE+DataFormat.TAB);
		
		//set the column names
		for(int y = 0; y<this.columns;y++)
		{
			s.append(getColumnName(y)+DataFormat.TAB);
		}
		//carriage return
		s.append(DataFormat.LINESEPARATOR);
		//set the values
		for(int x = 0; x<this.rows; x++)
		{
			s.append(this.getRowName(x)+DataFormat.TAB);
			for(int y =0; y<this.columns;y++)
			{
				s.append(this.table[x][y]+DataFormat.TAB);
			}
			s.append(DataFormat.LINESEPARATOR);
		}
		return s.toString();
		
	}

	/**
	 * Add the value d to the current value of the table cell
	 * 
	 * @param r
	 * @param c
	 * @param d
	 */
	public void addtoCell(int r, int c, double d) {
		//check the dimensions of the table
		if(r>this.rows)
			throw new IndexOutOfBoundsException(
					"rows: " + r +  " > " +this.rows);
		 if(c >this.columns)
			 throw new IndexOutOfBoundsException(
					"columns: " + c + " > " + this.columns);
		 
		this.table[r][c]+=d;
		
	}
	
	/**
	 * Divide cell by d
	 * 
	 * @param r
	 * @param c
	 * @param d
	 */
	public void divideCell(int r, int c, double d)
	{
		this.table[r][c]/=d;
	}

	/**
	 * 
	 * @see java.lang.Iterable#iterator()
	 */
	public Iterator iterator() {
		return new TableIterator(this);
	}

	/**
	 * 
	 * @param table2
	 * @param filename_population
	 * @param path
	 * @throws IOException 
	 */
	public static void toFile(Table table, String filename, String pathname) throws IOException {
		
    	if(pathname == null)
    		pathname = OutputList.path;
    	
        if(filename.contains(File.separator))
        {   
        	//last occurence of the seperator sign
        	int lastSeparator = filename.lastIndexOf(File.separator)+1;
        	//get the piece of the path
        	String extendPathwith = 
        		filename.substring(0,lastSeparator);
        	//cut the first part of the filename
        	filename = filename.substring(lastSeparator);
        	
        	//extend pathname
        	pathname += File.separator+extendPathwith;
        	new File(pathname).mkdirs();
        }else  
        	new File(pathname).mkdir();
        
        File output_file = new File(pathname,
        		       		filename+OutputList.EXTENSION);
        
        FileWriter f = new FileWriter(output_file);
        //write
        toFile(table,f);
		}
	
	/**
     * 
     * @param data
     * @param f
     * @throws IOException
     */
    @SuppressWarnings("unchecked")
    public static void toFile(Table table,Writer f) throws IOException
    {
    	
        f.write("time"+"\t");
        //write labels
        
            f.write(table.toString());
       
        
        f.flush();
        f.close();
    }
}
