# Supplementary material for: Global elimination of leprosy by 2020: are we
Source: Parasit Vectors. 2015 Oct 22;8:548. doi: 10.1186/s13071-015-1143-4 (PMC4618543; doi:10.1186/s13071-015-1143-4)
Supplement: Additional file 3: — SIMCOLEP model with input files. Zip archive contains: Instruction file, SIMCOLEP model (version 1.4.12), Input files for India, Brazil and Indonesia, Source code, R-script for output. The contents of this zip archive are licensed under the Creative Commons Attribution-NonCommercial-NoDerivatives 4.0 International License. To view a copy of this license, visit http://creativecommons.org/licenses/by-nc-nd/4.0/ or send a letter to Creative Commons, PO Box 1866, Mountain View, CA 94042, USA. By opening Additional file 3, you agree to the aforementioned license. You are free to use and share (copy and redistribute the material in any medium or format) the material contained within Additional File 3 under the following terms: Attribution — You must give appropriate credit, provide a link to the license, and indicate if changes were made. You may do so in any reasonable manner, but not in any way that suggests the licensor endorses you or your use. NonCommercial — You may not use the material for commercial purposes. NoDerivatives — If you remix, transform, or build upon the material, you may not distribute the modified material. [file 13071_2015_1143_MOESM3_ESM.zip › Source code/simcolep/tools/io/TableFormat.java]

/*
 * This file is part of SIMCOLEP, a simulation model developed by the Department of Public Health, 
 * Erasmus MC, University Medical Center Rotterdam, Rotterdam, The Netherlands.
 *
 * This work is licensed under the Creative Commons Attribution-NonCommercial-NoDerivatives 4.0 International License.
 * To view a copy of this license, visit http://creativecommons.org/licenses/by-nc-nd/4.0/ 
 * or send a letter to Creative Commons, PO Box 1866, Mountain View, CA 94042, USA
 *
 * You are free to:
 * Share � copy and redistribute the material in any medium or format
 * Under the following terms:
 * Attribution � You must give appropriate credit, provide a link to the license, and indicate if changes were 
 * made. You may do so in any reasonable manner, but not in any way that suggests the licensor endorses
 * you or your use.
 * NonCommercial � You may not use the material for commercial purposes.
 * NoDerivatives � If you remix, transform, or build upon the material, you may not distribute the modified material.
 */
/**
 * created: 04-Apr-2006
 */
package simcolep.tools.io;

import java.io.Serializable;
import java.util.Collection;

/**
 * Formats a collection of Tables
 * 
 * @author ir. E.A.J. Fischer
 * @version 1.0
 * 
 */
public class TableFormat implements DataFormat<Table> {

	/**When averaging or summing make all tables fit to the first 
	 * <br> In the case of too many columns or rows add the values in the extra columns to the last
	 * <br> in the case of too less columns or rows expend to extra cells with value 0
	 *  If false only Tables of equal size are summed or averaged 
	 * */
	public boolean fittofirst = true;
	/**
	 * 
	 * @author ir. E.A.J. Fischer
	 * @version 1.0
	 */
	public enum Format{
		HORIZONTAL,
		VERTICAL,
		CELLbyCELL;
		
	}
		
	/**
	 * Format of the tables when the collection is combined
	 * default HORIZONTAL
	 */
	public Format cAlignment = Format.HORIZONTAL;
	
	/**
	 * 
	 */
	public TableFormat() {
		super();
		
	}
	
	
	/**
	 * @see simcolep.tools.io.DataFormat#combine(java.util.Collection)
	 */
	public Serializable combine(Collection<Table> output) {
		
		StringBuffer res = new StringBuffer();
		
		if(cAlignment.equals(Format.VERTICAL))
		{
			for(Table t : output)
			{
				res.append(t.toString()+DataFormat.LINESEPARATOR);
			}
			return res.toString();
		}else if(cAlignment.equals(Format.HORIZONTAL))
		{
			int num = output.size(); 
			//write the column names
			for(Table t : output)
			{
				res.append(DataFormat.TAB);
				for(String cname : t.getColumnNames())
				{
					res.append(cname+DataFormat.TAB);
				}
				res.append(DataFormat.TAB);
			}
			res.append(DataFormat.LINESEPARATOR);
			int row_index = 0;
			//write rowname followed by the values in the row
			while(num>0)
			{
				
				for(Table t : output)
				{
					//if the table has this row
					if(row_index < t.getSize()[0])
					{
						res.append(t.getRowName(row_index)+DataFormat.TAB);
						
						for(double d : t.getRow(row_index))
						{
							res.append(d+DataFormat.TAB);
						}
					}else 
					{
						num--;
						for(int y = 0; y<t.getSize()[1]+1;y++)
						{
							res.append(" "+DataFormat.TAB);
						}
					}
					res.append(DataFormat.TAB);
				}
				row_index++;
				res.append(DataFormat.LINESEPARATOR);
			}
			
			return res.toString();
		}else if(cAlignment.equals(Format.CELLbyCELL))
		{
			throw new IllegalArgumentException("not implemented yet");
		}
		
		return null;
	}

	/**
	 * @see simcolep.tools.io.DataFormat#average(java.util.Collection)
	 */
	public Table average(Collection<Table> output) {
		//table with results
		Table res = null;
		
		//get all the tables added up
		for(Table t : output)
		{
			if(res==null){//new Table 
				res = new Table(t.getSize());
				//set column names
				res.setColumnNames(t.getColumnNames());
				//set row names
				res.setRowNames(t.getRowNames());
			}
			
			//if the size of the table does not equal that of the results table 
			if(!res.equalDimensions(t))
				if(this.fittofirst)
					t = this.fit(t,res);
				else
					throw new IllegalArgumentException(
							"all tables should have " +
							"the same dimensions for averaging");
			
			//add the values to the cells
			for(int x = 0; x<t.getSize()[0];x++)
			{
				for(int y = 0; y<t.getSize()[1]; y++)
				{
					//add the value
					res.addtoCell(x,y,t.getCell(x,y));
				}
			}
			
		}
		
		//divide all cells by the number of tables
		for(int x = 0; x < res.getSize()[0]; x++)
		{
			for(int y = 0; y < res.getSize()[1]; y++)
			{
				res.divideCell(x,y,output.size());
			}
		}
		//return the result
		return res;
	}

	/**
	 * @see simcolep.tools.io.DataFormat#averageString(java.util.Collection)
	 */
	public Serializable averageString(Collection<Table> output) {
		
		return this.average(output).toString();
		
	}

	/**
	 * 
	 * @see simcolep.tools.io.DataFormat#nodatamessage()
	 */
	public Table nodatamessage() {
		Table t = new Table(1,1);
		t.setCell(0,0,Double.NaN);
		t.setColumnName(0,OutputHandler.NODATA_COLLECTED_MESSAGE);
		t.setRowName(0,OutputHandler.NODATA_COLLECTED_MESSAGE);
		
		return t;
	}


	@Override
	public Table sum(Collection<Table> output) {
		//table with results
		Table res = null;
		
		//get all the tables added up
		for(Table t : output)
		{
			if(res==null){//new Table 
				res = new Table(t.getSize());
				//set column names
				res.setColumnNames(t.getColumnNames());
				// set row names
				res.setRowNames(t.getRowNames());
			}
			
			//if the size of the table does not equal that of the results table 
			if(!res.equalDimensions(t))
				if(this.fittofirst)
					t = this.fit(t,res);
				else
					throw new IllegalArgumentException(
							"all tables should have " +
							"the same dimensions for averaging");
			
			//add the values to the cells
			for(int x = 0; x<t.getSize()[0];x++)
			{
				for(int y = 0; y<t.getSize()[1]; y++)
				{
					//add the value
					res.addtoCell(x,y,t.getCell(x,y));
				}
			}
			
		}
		
		//return the result
		return res;
	}

	/**
	 * 
	 * @param t
	 * @param res
	 * @return
	 */
	private Table fit(Table t, Table res) {
		
	
		double[][] t_table = t.table;
		/*columns*/
		/*too many columns*/
		if(t.c()> res.c())
		{
			for(int r = 0; r < t_table.length; r++)
			{
				//for each row add the columns that are too much to the last okay one
				double value = t_table[r][res.c()-1];
				for(int c = res.c(); c <t.c();c++)
				{
					value += t_table[r][c];
					t_table[r][c] = 0;
				}
				t_table[r][res.c()-1] = value;
			}
		}/* too few*/
		else if (t.c()< res.c())
		{
			double[][] dummy_t = new double [t.r()][res.c()];
			for(int r =0; r < t.r(); r++)
			{
				//add zeros for those that are not in t 
				for(int c = 0; c <res.c();c++)
				{
					if(c < t.c())
					{
						dummy_t[r][c] = t_table[r][c];
					}else
						dummy_t[r][c] = 0;
				}
			}
			t_table = dummy_t;
		}
		
		/*rows*/
		/*too many rows*/
		if(t.r()> res.r())
		{
			for(int c = 0; c < t_table[0].length; c++)
			{
				//for each row add the columns that are too much to the last okay one
				double value = t_table[res.r()-1][c];
				for(int r = res.r(); r <t.r();r++)
				{
					value += t_table[r][c];
					t_table[r][c] = 0;
				}
				t_table[res.r()-1][c] = value;
			}
		}/* too few*/
		else if (t.r()< res.r())
		{
			double[][] dummy_t = new double [res.r()][res.c()];
			for(int c =0; c < res.c(); c++)
			{
				//add zeros for those that are not in t 
				for(int r = 0; r <res.r();r++)
				{
					if(r < t.r())
					{
						dummy_t[r][c] = t_table[r][c];
					}else
						dummy_t[r][c] = 0;
				}
			}
			t_table = dummy_t;
		}
		
		//write the correct dimensions to a table
		double[][] new_table = new double[res.r()][res.c()]; 
		for(int r =0; r < res.r(); r++)
		{
			for(int c = 0; c < res.c(); c++)
			{
				new_table[r][c] = t_table[r][c];
			}
		}
		
		t = new Table(new_table);
		return t;
	}


	@Override
	public Serializable standard() {
		return new Table(0,0);
	}

}
