# Supplementary material for: Global elimination of leprosy by 2020: are we
Source: Parasit Vectors. 2015 Oct 22;8:548. doi: 10.1186/s13071-015-1143-4 (PMC4618543; doi:10.1186/s13071-015-1143-4)
Supplement: Additional file 3: — SIMCOLEP model with input files. Zip archive contains: Instruction file, SIMCOLEP model (version 1.4.12), Input files for India, Brazil and Indonesia, Source code, R-script for output. The contents of this zip archive are licensed under the Creative Commons Attribution-NonCommercial-NoDerivatives 4.0 International License. To view a copy of this license, visit http://creativecommons.org/licenses/by-nc-nd/4.0/ or send a letter to Creative Commons, PO Box 1866, Mountain View, CA 94042, USA. By opening Additional file 3, you agree to the aforementioned license. You are free to use and share (copy and redistribute the material in any medium or format) the material contained within Additional File 3 under the following terms: Attribution — You must give appropriate credit, provide a link to the license, and indicate if changes were made. You may do so in any reasonable manner, but not in any way that suggests the licensor endorses you or your use. NonCommercial — You may not use the material for commercial purposes. NoDerivatives — If you remix, transform, or build upon the material, you may not distribute the modified material. [file 13071_2015_1143_MOESM3_ESM.zip › Source code/simcolep/tools/message/Message.java]

/*
 * This file is part of SIMCOLEP, a simulation model developed by the Department of Public Health, 
 * Erasmus MC, University Medical Center Rotterdam, Rotterdam, The Netherlands.
 *
 * This work is licensed under the Creative Commons Attribution-NonCommercial-NoDerivatives 4.0 International License.
 * To view a copy of this license, visit http://creativecommons.org/licenses/by-nc-nd/4.0/ 
 * or send a letter to Creative Commons, PO Box 1866, Mountain View, CA 94042, USA
 *
 * You are free to:
 * Share — copy and redistribute the material in any medium or format
 * Under the following terms:
 * Attribution — You must give appropriate credit, provide a link to the license, and indicate if changes were 
 * made. You may do so in any reasonable manner, but not in any way that suggests the licensor endorses
 * you or your use.
 * NonCommercial — You may not use the material for commercial purposes.
 * NoDerivatives — If you remix, transform, or build upon the material, you may not distribute the modified material.
 */
/*
 * Created on 07-Nov-2005
 *
 */
package simcolep.tools.message;

import java.util.Map;
import java.util.LinkedHashMap;


/**
 * Messages that are passed through by Ratatosk
 * This class contains a list of constants that can be used for messaging. These constants start with an M 
 * @author ir. E.A.J. Fischer
 * @version 1.3
 */
public final class Message {
	
	/*pre-imlemented messages all constant names start with an M*/
	/**birth*/
	public static final String BIRTH = "b";
	/**death*/
	public static final String DEATH = "d";
	/**change age category*/
	public static final String AGE = "a";
	/**wedding*/
	public static final String WEDDING = "w";
	/**spouse dies*/
	public static final String SPOUSEDEATH = "sd";
	/**activation*/
	public static final String ACTIVATE = "act";
	/**splitting up of a level/household*/
	public static final String SPLIT = "sl";
	/**add an inhabitant to a level*/
	public static final String ADDINHABITANT = "ai";
	/**remove an inhabitant from a level*/
	public static final String REMOVEINHABITANT = "ri";

	/**Infected*/
	public static final String INFECTED = "i";
	/**change infection state*/
	public static final String CHANGESTATE = "cs";
	/**import infection*/
	public static final String IMPORTINFECTION = "imp";
		
	/**Blanket treatment*/
	public static final String BLANKET = "bl";
	/**contact tracing*/
	public static final String CONTACTTRACING = "ct";
	/**Follow up*/
	public static final String FOLLOWUP = "fu";
	/**Passive detection or self reporting*/
	public static final String PASDETECTION = "pasdet";
	/**Survey */
	public static final String SURVEY = "sur";
	/**End of treatment*/
	public static final String TREATMENTEND = "te";
	/**cure*/
	public static final String CURE = "cure";
	/**activation of a morbus*/
	public static final String MORBUSACTIVATION = "mact";
	/**stop simulation*/
	public static final String STOP = "stop";
	/**Infection went extinct*/
	public static final String EXTINCT = "ext";
	/**contractions start*/
	public static final String WOE = "woe";
	/**schedule births*/
	public static final String CONCEPTIONS = "conc";
	/**launch information*/
	public static final String LAUNCHINFO = "LaunchInfo";
	/**bcg campaign*/
	public static final String BCGCAMPAIGN = "bcg";
	
	
	

	
	
	
	/**contains already formulated messages*/
    private static Map<String, Message> messages =
    	null;
    	
    /**contains additional information with a messages*/
    private static Map<Message, Object[]> info_messages =
    	null;
    
	/**message*/
	private String message = null;
	
	/**
     * 
     * @param string
     */
    private Message(String string) {
        this.message = string;
    }
    
   
    /**
     * Formulate the specific message
     * @param string
     * @return message for popnum and with string as message
     */
    public static Message formulate(String string)
    {
        //determine if it was formulated before 
        if (messages==null) 
        	messages = 
        		new LinkedHashMap<String,Message>();
        if(!messages.containsKey(string))
        	messages.put(string,new Message(string));
        //return the message
        return messages.get(string);
    }
    
    /**
     * Formulate the specific message
     * @param string
     * @param info
     * @return message for popnum and with string as message
     */
     public static Message formulate(String string, Object[] info)
    {
    
    	 //formulate the message
    	  Message m = Message.formulate(string);
    	  
    	  //add additional information
    	  if(info_messages == null)
    		  info_messages = new LinkedHashMap<Message, Object[]>();
    	  info_messages.put(m,info);
    	      
       //return
       return m;
    }
    /**
     * Compare string to the message 
     * @param s
     * 
     */
    public boolean equalsIgnoreCase(String s)
    {
        return s.equalsIgnoreCase(message);
    }
    
    /**
     * 
     * @param s
     * 
     */
    public boolean equals(String s)
    {
        return s.equals(message);
    }
    /**
     * 
     * @param m
     * @return true if message and population number equal
     */
    public boolean equals(Message m)
    {
        return (this.message.equals(m.message));
    }
    
      
    /**
     * 
     * @return message
     */
    public String getMessage()
    {
        return this.message;
    }
    
    /**
     * Get the additional information
     * @return info
     */
    public Object[] getInfo()
    {
    	return info_messages.get(this);
    }
    
    /**
     * Set the information
     * @param obj
     */
    public void setInfo(Object[] obj)
    {
    	//remove old information
    	info_messages.remove(this);
    	//add new information
    	info_messages.put(this,obj);
    }
    
    /**
     *
     * @see java.lang.Object#toString()
     */
    public String toString()
    {
       String s = 
    	   this.message; 
       
       if(info_messages.get(this)!= null)
    	   for(Object o : info_messages.get(this))
    		   s+=o.toString();
       
       return s;
    }
   

}
