# Supplementary material for: Global elimination of leprosy by 2020: are we
Source: Parasit Vectors. 2015 Oct 22;8:548. doi: 10.1186/s13071-015-1143-4 (PMC4618543; doi:10.1186/s13071-015-1143-4)
Supplement: Additional file 3: — SIMCOLEP model with input files. Zip archive contains: Instruction file, SIMCOLEP model (version 1.4.12), Input files for India, Brazil and Indonesia, Source code, R-script for output. The contents of this zip archive are licensed under the Creative Commons Attribution-NonCommercial-NoDerivatives 4.0 International License. To view a copy of this license, visit http://creativecommons.org/licenses/by-nc-nd/4.0/ or send a letter to Creative Commons, PO Box 1866, Mountain View, CA 94042, USA. By opening Additional file 3, you agree to the aforementioned license. You are free to use and share (copy and redistribute the material in any medium or format) the material contained within Additional File 3 under the following terms: Attribution — You must give appropriate credit, provide a link to the license, and indicate if changes were made. You may do so in any reasonable manner, but not in any way that suggests the licensor endorses you or your use. NonCommercial — You may not use the material for commercial purposes. NoDerivatives — If you remix, transform, or build upon the material, you may not distribute the modified material. [file 13071_2015_1143_MOESM3_ESM.zip › Source code/simcolep/tools/message/Ratatosk.java]

/*
 * This file is part of SIMCOLEP, a simulation model developed by the Department of Public Health, 
 * Erasmus MC, University Medical Center Rotterdam, Rotterdam, The Netherlands.
 *
 * This work is licensed under the Creative Commons Attribution-NonCommercial-NoDerivatives 4.0 International License.
 * To view a copy of this license, visit http://creativecommons.org/licenses/by-nc-nd/4.0/ 
 * or send a letter to Creative Commons, PO Box 1866, Mountain View, CA 94042, USA
 *
 * You are free to:
 * Share — copy and redistribute the material in any medium or format
 * Under the following terms:
 * Attribution — You must give appropriate credit, provide a link to the license, and indicate if changes were 
 * made. You may do so in any reasonable manner, but not in any way that suggests the licensor endorses
 * you or your use.
 * NonCommercial — You may not use the material for commercial purposes.
 * NoDerivatives — If you remix, transform, or build upon the material, you may not distribute the modified material.
 */
/*
 * Created on 7-jul-2005
 *
 *
 */
package simcolep.tools.message;

import java.io.IOException;

import java.util.Set;
import java.util.LinkedHashMap;
import java.util.LinkedHashSet;

import simcolep.exceptions.SimulationException;
import simcolep.sim.Main;


/**
 * 
 * <b> Ratatosk</b> is a squirrel that runs over the stem of Yggdrasil bringing gossip from the wise Eagle in the top of Yggdrasil to Nidhogg and back again.
 * It is also the bringer of snow and rain. <br><br>
 * In SIM<i>CO</i>LEP it is the messenger between the different Gods and Objects of the Interface Notifyable.
 * @author ir. E.A.J. Fischer
 *@version 0.1.1 -- Last Modified: 7-jul-2005
 */
public class Ratatosk{
	/***/
	public static final String UNKNOWNMESSAGE = "message is unknown what to do for this class";
	
	/**Let Ratatosk shut up*/
	private static boolean MUTE = false;

	/**map containing objects listening to*/
    private static LinkedHashMap<Message,Set<Notifyable>> messageTo 
    		= new LinkedHashMap<Message,Set<Notifyable>>();
   
    /**list with eavesdropper*/
    private static Set<Eavesdropper> eavesDroppers 	
    	= new LinkedHashSet<Eavesdropper>();
    
    /**
     * register a certain Object to be notified by certian messages
     * @param message
     * @param obj
     * @return true
     * 
     */
    @SuppressWarnings("unchecked")
    public static boolean register(Message message, Notifyable obj)
    {
    	if(messageTo == null)
    		initialize();
                      
        if(messageTo.containsKey(message))
        {
            Set set = ((Set)messageTo.get(message));
            if(set.contains(obj))
            	throw new IllegalArgumentException("Can only register once per Object and message " + obj);
            if(!set.add(obj))
            	throw new IllegalArgumentException("not registered");
            return true;
               
        }else
        {
            LinkedHashSet<Notifyable> set = new LinkedHashSet<Notifyable>();
            set.add(obj);
            messageTo.put(message,set);
            return true;
            
        }
    }
    /**
     * 
     * @param eavesdropper
     * @return true if added
     */
    public static boolean register(Eavesdropper eavesdropper)
    {
    	if(eavesDroppers == null)
    		initialize();
    		
    	return eavesDroppers.add(eavesdropper);
    }
    /**
     * Notify those that have registered to listen to this typical message
     * @param message
     * @param subject
     * @param source
     * @throws IOException 
     * 
     */
    public static void notify(Message message, Object subject, Object source) 
    		
    {
    	if(MUTE)
    		return;
    	//first inform the eavesDroppers
    	for(Eavesdropper ed : eavesDroppers)
    	{
    		ed.listenIn(message);
    	}
    	if(message.getMessage().contains(Message.LAUNCHINFO))
			return;
    	
    	try{
    		
	    	//notify those that are registered
	        for(Notifyable next : ((Set<Notifyable>)messageTo.get(message)))
		     {
	           		next.notify(message,subject,source);
	        }
	  
    	}catch(Exception e){
    		
    		if(!messageTo.containsKey(message))
    			Main.handleException(new SimulationException("Nobody registered to listen to: "+ message));
    		Main.handleException(e);
    	}
    		
    }
    
    /**
     * 
     *
     */
    public static void initialize()
    {
    	//creaet message to map
    	if(messageTo == null)
    		messageTo = new LinkedHashMap<Message,Set<Notifyable>>();
    	
    	//eavesDroppers set
    	if(eavesDroppers == null)
    		eavesDroppers = new LinkedHashSet<Eavesdropper>();
    	
    	MUTE = false;
    }
    
    /**
     * 
     * resets Ratatosk (messageTo = new HashMap<String,LinkedHashSet>())
     * 
     */
    public static void reset()
    {
        messageTo = new LinkedHashMap<Message,Set<Notifyable>>();
        MUTE = false;
    }
    /**
     * Kill Ratatosk and all its tasks with it!
     *
     */
    public static void kill()
    {
    	
    	messageTo = null;
    	    	
    	eavesDroppers = null;
    }
    /**
     * Mute Ratatosk
     */
    public static void silence()
    {
    	MUTE = true;
    }
    /**
     * @param message
     * @param obj
     */
    @SuppressWarnings("unchecked")
	public static void unregister(Message message, Object obj) {
       ((Set)messageTo.get(message)).remove(obj);
        
    }
    /**
     * 
     * @param eavesdropper
     * @return true if removed
     */
    public static boolean unregister(Eavesdropper eavesdropper)
    {
    	return eavesDroppers.remove(eavesdropper);
    }
    
    
    /**
     * 
     * @return messageTo.isEmpty();
     */
	public static boolean isEmpty() {
			return messageTo.isEmpty();
	}
}
