# Supplementary material for: Global elimination of leprosy by 2020: are we
Source: Parasit Vectors. 2015 Oct 22;8:548. doi: 10.1186/s13071-015-1143-4 (PMC4618543; doi:10.1186/s13071-015-1143-4)
Supplement: Additional file 3: — SIMCOLEP model with input files. Zip archive contains: Instruction file, SIMCOLEP model (version 1.4.12), Input files for India, Brazil and Indonesia, Source code, R-script for output. The contents of this zip archive are licensed under the Creative Commons Attribution-NonCommercial-NoDerivatives 4.0 International License. To view a copy of this license, visit http://creativecommons.org/licenses/by-nc-nd/4.0/ or send a letter to Creative Commons, PO Box 1866, Mountain View, CA 94042, USA. By opening Additional file 3, you agree to the aforementioned license. You are free to use and share (copy and redistribute the material in any medium or format) the material contained within Additional File 3 under the following terms: Attribution — You must give appropriate credit, provide a link to the license, and indicate if changes were made. You may do so in any reasonable manner, but not in any way that suggests the licensor endorses you or your use. NonCommercial — You may not use the material for commercial purposes. NoDerivatives — If you remix, transform, or build upon the material, you may not distribute the modified material. [file 13071_2015_1143_MOESM3_ESM.zip › Source code/simcolep/tools/PN.java]

/*
 * This file is part of SIMCOLEP, a simulation model developed by the Department of Public Health, 
 * Erasmus MC, University Medical Center Rotterdam, Rotterdam, The Netherlands.
 *
 * This work is licensed under the Creative Commons Attribution-NonCommercial-NoDerivatives 4.0 International License.
 * To view a copy of this license, visit http://creativecommons.org/licenses/by-nc-nd/4.0/ 
 * or send a letter to Creative Commons, PO Box 1866, Mountain View, CA 94042, USA
 *
 * You are free to:
 * Share � copy and redistribute the material in any medium or format
 * Under the following terms:
 * Attribution � You must give appropriate credit, provide a link to the license, and indicate if changes were 
 * made. You may do so in any reasonable manner, but not in any way that suggests the licensor endorses
 * you or your use.
 * NonCommercial � You may not use the material for commercial purposes.
 * NoDerivatives � If you remix, transform, or build upon the material, you may not distribute the modified material.
 */
package simcolep.tools;

/**
 * This class contains the String representations of all parameters in the program
 * 
 * 
 * @author Dr. ir. E.A.J. Fischer
 * @version 1.3.6 
 */
public final class PN {

	//version information
	/**name of the main frame*/
	public static final String VERSION_NAME = 
		"SIMCOLEP version 1.4.12";
	
	//	suppress warning 
	public static final String UNCHECKED = "unchecked";
	
	/*text additions*/
	public static final String LINESEPARATOR = 
		System.getProperty("line.separator");
		
	public static final String TAB = "\t";
	public static final String SPACE = " ";
	public static final String RIGHT_SQUARE_BRACKET = "[";
	public static final String LEFT_SQUARE_BRACKET = "]";
	public static final String SEMICOLON = ";";
	public static final String THREEDOTS = "...";
	
	
	/*input - output*/
	public static final String OUTPUT_DIR = "output"; 
	
	public static final String DB_DIR = "database";

	public static final String INPUT_DIR = "input";
	
	public static final String OUTPUT_TO_ONE_FILE = "one_file";
	
	public static final String OVERWRITE_ALL = "overwrite_all";
	
	//	System parameters
	/**name of bucketwidth parameter*/
	public static final String BUCKETWIDTH = 
		"bucketWidth";
	public  static final String BUCKETSIZE = 
		"bucketSize";
	/**checks certain alogrithms, but slows computation*/
	public static final String SAFEMODE = "safemode";
	/**give a user interface*/
	public static final String GUI = "GUI";
	/**in case of error give dialog*/
	public static final String DIALOG = "dialog";
	/**History saving is a debugging option*/
	public static final String SAVEHISTORY = "savehist"; //$NON-NLS-1$
	/**create seeds by clock*/
	public static final String SEED = "clockseed";
	/**change seeds*/
	public static final String SEEDCHANGE = "cseed";
	/**change seed at this time */
	public static final String SEEDCHANGETIME = "cseedtime";
	/**measure computation time*/
	public static final String MEASURE_TIME = "timemeasurer";
	
	
	//Model settings
	/**number of layers*/
	public static final String L = "layers";
	/**step size*/
	public static final String STEP = "step";
	/**Width of the age classes*/
	public static final String AGECLASSWIDTH = "ageclasswidth";
	/**initial maximum age*/
	public static final String AGECLASSMAX = "ageclassmax";
	/**number of levels of contact*/
	public static final String LEVELDEPTH = "level_depth";
	/**level rank for dwelling*/
	public static final String RANKCONTACT = "rank_contact";
	
	//Run parameters
	/**string parameter name of RUNTIME*/
	public static final String RUNTIME = 
		"RunTime";
		/**string parameter name of RECORDINTERVAL*/
	public static final String RECORDINTERVAL = 
		"recordInterval";
		/**string of parameter RECORDSTART*/
	public static final String RECORDSTART = 
		"recordStart";
	/**time to open databases*/
	public static final String OPENDATABASE = "databaseStart";
	
	/**number of repeats*/
	public static final String REPEATS = "repeats"; //$NON-NLS-1$
	
	/*Seeds*/
   	/**name of seed for population random number generator*/
	public static final String POPSEED = "pop";
	/**name of seed for disease random number generator*/
	public static final String DISSEED = "dis";
	/**name of seed for disease random number generator*/
	public static final String INTROSEED = "intro";
	/*secondary seeds*/
	/**name of seed for population random number generator*/
	public static final String POPSEED2 = "pop2";
	/**name of seed for disease random number generator*/
	public static final String DISSEED2 = "dis2";
	
	//Demography 
	/**initial age distribution of females*/ 
	public static final String INITAGEDIST_FEMALE = "initagedist_female";
	/**initial age distribution of males*/
	public static final String INITAGEDIST_MALE = "initagedist_male";
	/**initial size distribution of households*/
	public static final String INITLEVELSIZEDIST = "initlevelsize";
	
	//Demographic parameters and functions
	/**population size at time t*/
	public static final String POPSIZE = "popsize"; //$NON-NLS-1$

	/**survival of females*/
    public static final String FEMALE_SURVIVAL = "femalesurvival"; //$NON-NLS-1$
    /**survival of males*/
	public static final String MALE_SURVIVAL = "malesurvival"; //$NON-NLS-1$

	/**weighing function for birhts*/
	public static final String BIRTH_WEIGTH = "w_birth"; //$NON-NLS-1$
	
	/**sex ratio of newly born*/
	public static final String SEXRATIO = "sexratio"; //$NON-NLS-1$
	
	/**fraction married males*/
	public static final String MARRIED_MALES = "MarriedMales"; //$NON-NLS-1$
		/**fraction married females*/
	public static final String MARRIED_FEMALES = "MarriedFemales"; //$NON-NLS-1$
	
	/**weighting of levels with random movement*/
	public static final String LEVELWEIGHT = "levelweight";
	
	/**allowing movement after marriage*/
	public static final String MOVEAFTERMARRIAGE = "RMafterM";
	
	/**movement rate of females*/
	public static final String MOVEFEMALE = "move_female";
	/**movement rate of males*/
	public static final String MOVEMALE = "move_male";
	
	/**timing until hh split*/
	public static final String SPLIT = "split";
	
	/*movement parameters*/
	/**density of movement of a widow*/
	public static final String DENSMOVEWID = "densityMoveWidow";
	public static final String MOVEWIDOWER = "fractMoveWidower";
	public static final String MOVEWIDOW = "fractMoveWidow";
	public static final String MOVETOMALE = "movetomale";
	public static final String MOVETOFEMALE = "movetofemale";
	public static final String MOVESINGLE = "movesingle";
		
	//Disease functions and parameters
	/**Functions describing natural history of an infection*/
	public static final String DISEASE_HISTORY = "DiseaseHistory"; //$NON-NLS-1$
	/**number of disease types*/
	public static final String DISEASETYPES = "distypes";
	
    /**string presentation of this self heal state parameter*/
	public static final String SELFHEAL = "selfheal_state";
	/**string presentation of this cure state parameter*/
	public static final String CURE = "cure_state";
	
	/**Name of parameter determining the model */
	public static final String IMODELNAME = "iModel";
	/**code for genes*/
	public static final String GENE = "g";
	/**number of genes in a gene inheritance model*/
	public static final String NUMOFGENES = "genes";
	/**number of alleles (followed in input by gene number)*/
	public static final String NUMOFALLELES = "alleles";
	/**Name param probability inheritance from mother (for type or susceptibility model)*/
	public static final String PROBDISMOM = "dis_mom";

	/** generic transmission rate name*/
	public static final String BETA = "beta"; //$NON-NLS-1$
	
	/**Name of param for type of random mixing
	 * <br>i.e.<br>
	 * <li> 777 members same dwelling excluded
	 * <li> 888 members same group of levels excluded
	 * <li> 999 everyone included
	 * */
	public static final String RANDOMMIXINGCODE = "random_mixing_code"; //$NON-NLS-1$
	public static final String CONTACT_GP = "c_pop";
	public static final String DWELLINGCONTACT = "c_dwel";
	
	/*import of infection*/
	public static final String IMPMETHOD = "import_method";
	public static final String IMPTYPE = "import_type";
	public static final String IMPHHSIZE = "import_hhsize";
	public static final String IMP_PER_EVENT = "imports_per_event";
	public static final String TIMEFIRSTIMP = "time_of_firstImport";
	public static final String TIMING_IMP = "TimeOfImport";
	public static final String IMPEVENTS = "import_events";
	
	/**generic detection rate */
	public static final String DETECTION = "det";
	/**active detection*/
	public static final String ACTIVEDETECTIONPROBABILITY = "Detection";

	/*vaccination*/
	public static final String BCGCOVERAGE = "BCGcoverage";
	public static final String BCGCAMPAIGN = "BCGcampaign";
	public static final String BCGCAMP_TYPE = "BCGcampaigntype";
	public static final String BCGSHIFT = "BCGshift";
	public static final String INFBCGSHIFT = "infBCGshift";
	public static final String BCGPROTECT = "BCGprotection";
	public static final String BCG = "BCG";
	public static final String TO = "to";
	/**effect of revaccination*/
	public static final String BCGREVAC = "BCGrevac";
	
	/*bcg campaign*/
	public static final String STARTBCGCAMPAIGN = "BCGcampaign_start";
	public static final String ENDBCGCAMPAIGN = "BCGcampaign_end";
	public static final String BCGCAMPLEVEL = "bcgLevel";
    public static final String BCGCAMPFREQ = "bcgFreq";

    /*interventions on/off */
	public static final String CONTACTTRACING = "contacttracing";
	public static final String SURVEY = "survey";
	public static final String PROPHYLACTIC = "prophylactic";
	public static final String BLANKET = "blanket";
	public static final String FOLLOWUP = "followup";
	public static final String CONTACTVACCINATION = "contactvaccination";
	
	/*treatment*/
	public static final String TSTART = "tStart";
	
	/*contact tracing*/
	public static final String CCLEVEL = "ccLevel";
	public static final String CCINDIVIDUAL = "ccIndividual";
	public static final String CSTART = "cStart";
	public static final String CCRANK = "ccRank";
	
	/*prophylactics*/
	public static final String PCLEVEL = "pcLevel";
	public static final String PCINDIVIDUAL = "pcIndividual";
	public static final String PSTART = "pStart";
	public static final String PCRANK = "pcRank";
	
	/*survey*/
	public static final String SCLEVEL = "scLevel";
	public static final String SCINDIVIDUAL = "scIndividual";
	public static final String SSTART = "sStart";
	public static final String SEND = "sEnd";
	public static final String SFREQ = "sFreq";
	
	/*blanket*/
	public static final String BCLEVEL = "bcLevel";
	public static final String BCINDIVIDUAL = "ccIndividual";
	public static final String BSTART = "bStart";
	public static final String BEND = "bEnd";
	public static final String BFREQ = "bFreq";
	
	/*follow up of contacts*/
	public static final String FUEND = "fuEnd";
	public static final String FUFREQ = "fuFreq";
	public static final String FCINDIVIDUAL = "cfIndividual";
	
	
	/*vaccination of contacts*/
	public static final String VCLEVEL = "vcLevel";
	public static final String VCINDIVIDUAL = "vcIndividual";
	public static final String VSTART = "vStart";
	public static final String VCRANK = "vcRank";

	/**treatment duration*/
	public static final String TREATMENTDURATION = "treatmentduration";

	/**relapse*/
	public static final String UPGRADE_AT_RELAPSE = "relapseUpgraded";
	public static final String RELAPSETYPE = "relapseType";
	public static final String RELAPSEPERIOD = "relapse_period";
	public static final String RELAPSECHANCE = "relapse";

	/*reaction to chemoprophylatica*/
	public static final String CHEMOCURE = "chemocure";
	public static final String CHEMODELAY = "chemodelay";
	
	/*Function attributes*/
	/**Cumulative discrete functions*/
	public static final String CUMULATIVE = "cum";
	/**Interpolate between entries of discrete function*/
	public static final String INTERPOLATE = "interpolate";

	/**only levels with this factor contain susceptibles*/
	public static final String DFACTOR = "dFactor";

	public static final String HOMOZYGOUS = "homozygous";

	public static final String PREVENTINBREEDING = "preventinbreeding";

	public static final String TWOSUSMECH = "twosusmechanisms";

	public static final String TSMDIST = "tsmDistribution";

	

	


	
	
	

	


	
}
