# Supplementary material for: Global elimination of leprosy by 2020: are we
Source: Parasit Vectors. 2015 Oct 22;8:548. doi: 10.1186/s13071-015-1143-4 (PMC4618543; doi:10.1186/s13071-015-1143-4)
Supplement: Additional file 3: — SIMCOLEP model with input files. Zip archive contains: Instruction file, SIMCOLEP model (version 1.4.12), Input files for India, Brazil and Indonesia, Source code, R-script for output. The contents of this zip archive are licensed under the Creative Commons Attribution-NonCommercial-NoDerivatives 4.0 International License. To view a copy of this license, visit http://creativecommons.org/licenses/by-nc-nd/4.0/ or send a letter to Creative Commons, PO Box 1866, Mountain View, CA 94042, USA. By opening Additional file 3, you agree to the aforementioned license. You are free to use and share (copy and redistribute the material in any medium or format) the material contained within Additional File 3 under the following terms: Attribution — You must give appropriate credit, provide a link to the license, and indicate if changes were made. You may do so in any reasonable manner, but not in any way that suggests the licensor endorses you or your use. NonCommercial — You may not use the material for commercial purposes. NoDerivatives — If you remix, transform, or build upon the material, you may not distribute the modified material. [file 13071_2015_1143_MOESM3_ESM.zip › Source code/simcolep/tools/TimeMeasurer.java]

/*
 * This file is part of SIMCOLEP, a simulation model developed by the Department of Public Health, 
 * Erasmus MC, University Medical Center Rotterdam, Rotterdam, The Netherlands.
 *
 * This work is licensed under the Creative Commons Attribution-NonCommercial-NoDerivatives 4.0 International License.
 * To view a copy of this license, visit http://creativecommons.org/licenses/by-nc-nd/4.0/ 
 * or send a letter to Creative Commons, PO Box 1866, Mountain View, CA 94042, USA
 *
 * You are free to:
 * Share — copy and redistribute the material in any medium or format
 * Under the following terms:
 * Attribution — You must give appropriate credit, provide a link to the license, and indicate if changes were 
 * made. You may do so in any reasonable manner, but not in any way that suggests the licensor endorses
 * you or your use.
 * NonCommercial — You may not use the material for commercial purposes.
 * NoDerivatives — If you remix, transform, or build upon the material, you may not distribute the modified material.
 */
/*
 * Created on 05-Jan-2005
 *
 *
 */
package simcolep.tools;


import java.util.HashMap;
import java.util.Vector;
import java.util.LinkedList;


import simcolep.tools.io.SimulationLog;

/**
 * Time measurer is a tool to measure times from start to end and in between returns in hours with millisecond precision
 * @author ir. E.A.J. Fischer
 * @version 0.1.1 -- last modified -- 26-07-05
 *
 */
public class TimeMeasurer {

	private static final String TIMEMEASUREMENT_TEXT = "timemeasurement";

	private static final String STARTTOEND_TEXT = "Start to end in: ";

	private static final String TOTALTIME_TEXT = "Total time: ";

	private static final String TAB = "\t";

	private static String LINESEPARATOR = System.getProperty("line.separator");

	/***/
	private static Vector<TimeMeasurer> measurers 
					= null;
	

	/**time at which the timer was started*/
	private  long starttime = 0;
	

	
    /**recorded times*/
	private LinkedList<String> times = 
		new LinkedList<String>();
	
	/**previous time*/
	private long previous = 0;

	/**Title*/
	private static String title = "";

	/** false when timer is off*/
	private static boolean timer = true;
	
	/**names for measurments*/
	private HashMap<Integer,String> specialnames = 
			new HashMap<Integer,String>();
	
	
	/**
	 * 
	 */
	public TimeMeasurer() {
		super();
		
	}
    /**
     * 
     * @return t
     */
    public static TimeMeasurer startNew()
    {
    	if(!timer)
    		return new TimeMeasurer();
    	//create a new time measurer
        TimeMeasurer t = 
        	new TimeMeasurer();
        //remember
        if(measurers == null)
        	measurers = new Vector<TimeMeasurer>();
        measurers.add(t);
        //start
        t.start();
        //return
        return t;
    }
    
    /**
     * 
     * @param title
     * @return t
     */
    public static TimeMeasurer startNew(String title)
    {
    	TimeMeasurer.title = title;
    	
    	return TimeMeasurer.startNew();
    }
    /**
     * Record and return a lap
     * @return last
     */
    public static String lap()
    {
    	if(!timer)
    		return null;
    	//if null 
    	if(measurers == null)
    		return null;
    	//get the last entered 
    	return measurers.get(measurers.size()-1).relapsedTime();
    }
    
    /**
     * Record and return a lap
     * @return last
     */
    public static String lap(String name)
    {
    	if(!timer)
    		return null;
    	//if null 
    	if(measurers == null)
    		return null;
    	//set the name
    	measurers.get(measurers.size()-1).specialnames.put(new Integer(measurers.size()-2),name);
    	//get the last entered 
    	return measurers.get(measurers.size()-1).relapsedTime();
    }

	/**
	 * The parameter gui determines whether the output is written to file or given in a JDialog at the end
	 * 
	 *
	 */
	public void start()
	{ 	
		if(!timer)
    		return;
		
		starttime = 
			System.currentTimeMillis();
 
	}
	/**
	 * 
	 * @return time from previous call to this method to this point
	 */
	public String relapsedTime()
	{ 	
		if(!timer)
    		return null;
		//if previous was not set yet set the start time
	    if(this.previous <=0)
	    	this.previous = this.starttime;
	    //get the current time
	    long time = System.currentTimeMillis();
	    //create a string with the time since the previous call or start
	    String t = millisecondsToString(time-this.previous); 
	    //add to the list of times
	    this.times.add(t);
	    //set previous to current
	    this.previous =time;
	    //return the time passed
	    return t;
	}
	
	
	/**
	 * 
	 * @return String
	 *
	 */
	private String end()
	{
		if(!timer)
    		return null;
		
		return millisecondsToString(
				System.currentTimeMillis()-starttime);
	}
	
	/**
	 * 
	 *
	 */
	public void endOut()
	{
		
	    System.out.println(end());
	}
	/**
	 *Ends this timemeasurer by writing to a log-file 
	 *
	 */
	public void endLog()
	{
		if(!timer)
    		return;
	
       SimulationLog.setHeaderText(null);
       SimulationLog.speciallog(TIMEMEASUREMENT_TEXT,
    		   STARTTOEND_TEXT+end()+LINESEPARATOR, 
    		   false, 
    		   false,
    		   true);
    
	}
	/**
	 * End with full information on the laps and times passsed
	 * 
	 * @param overwrite existing logs
	 * 
	 *
	 */
	public void endWithReport(boolean overwrite)
	{
		if(!timer)
    		return;
		
	    String end = end();
	    String Alltime = TimeMeasurer.title;
	   
	   for(int x = 0;x<this.times.size();x++)
	    {
	       if(this.specialnames.get(new Integer(x))!=null)
	    		   Alltime += LINESEPARATOR+this.specialnames.get(x) +TAB+this.times.get(x);
	       else
	    	   Alltime += LINESEPARATOR+"Measurement: "+ x +TAB+this.times.get(x);
	    }
	   Alltime += LINESEPARATOR+TOTALTIME_TEXT + end +LINESEPARATOR;
	    
	   SimulationLog.setHeaderText(null);
	   SimulationLog.speciallog(TIMEMEASUREMENT_TEXT,
    			   Alltime, 
    			   overwrite,
    			   false, 
    			   true);
       
	}
	/**
	 * Converts time in milliseconds to a <code>String</code> in the format HH:mm:ss.SSS.
	 * @param time the time in milliseconds.
	 * @return a <code>String</code> representing the time in the format HH:mm:ss.SSS.
	 */
	public static String millisecondsToString(long time)
	{
	    long milliseconds = (time % 1000);
	    long seconds = ((time/1000) % 60);
	    long minutes = ((time/60000) % 60);
	    long hours = ((time/3600000) % 24);
	    String millisecondsStr = (milliseconds<10 ? "00" : (milliseconds<100 ? "0" : ""))+milliseconds;
	    String secondsStr = (seconds<10 ? "0" : "")+seconds;
	    String minutesStr = (minutes<10 ? "0" : "")+minutes;
	    String hoursStr = (hours<10 ? "0" : "")+hours;
	    return new String(hoursStr+":"+minutesStr+":"+secondsStr+"."+millisecondsStr);
	}
	
	/**
	 * Turn gui and timer on or off
	 * @param gui
	 * @param timer
	 */
	public static void turnoff(boolean timer) {

		timer = false;
		
	}


}
