# Supplementary material for: Global elimination of leprosy by 2020: are we
Source: Parasit Vectors. 2015 Oct 22;8:548. doi: 10.1186/s13071-015-1143-4 (PMC4618543; doi:10.1186/s13071-015-1143-4)
Supplement: Additional file 3: — SIMCOLEP model with input files. Zip archive contains: Instruction file, SIMCOLEP model (version 1.4.12), Input files for India, Brazil and Indonesia, Source code, R-script for output. The contents of this zip archive are licensed under the Creative Commons Attribution-NonCommercial-NoDerivatives 4.0 International License. To view a copy of this license, visit http://creativecommons.org/licenses/by-nc-nd/4.0/ or send a letter to Creative Commons, PO Box 1866, Mountain View, CA 94042, USA. By opening Additional file 3, you agree to the aforementioned license. You are free to use and share (copy and redistribute the material in any medium or format) the material contained within Additional File 3 under the following terms: Attribution — You must give appropriate credit, provide a link to the license, and indicate if changes were made. You may do so in any reasonable manner, but not in any way that suggests the licensor endorses you or your use. NonCommercial — You may not use the material for commercial purposes. NoDerivatives — If you remix, transform, or build upon the material, you may not distribute the modified material. [file 13071_2015_1143_MOESM3_ESM.zip › Source code/simcolep/tools/xmlparser/XMLInput.java]

/*
 * This file is part of SIMCOLEP, a simulation model developed by the Department of Public Health, 
 * Erasmus MC, University Medical Center Rotterdam, Rotterdam, The Netherlands.
 *
 * This work is licensed under the Creative Commons Attribution-NonCommercial-NoDerivatives 4.0 International License.
 * To view a copy of this license, visit http://creativecommons.org/licenses/by-nc-nd/4.0/ 
 * or send a letter to Creative Commons, PO Box 1866, Mountain View, CA 94042, USA
 *
 * You are free to:
 * Share � copy and redistribute the material in any medium or format
 * Under the following terms:
 * Attribution � You must give appropriate credit, provide a link to the license, and indicate if changes were 
 * made. You may do so in any reasonable manner, but not in any way that suggests the licensor endorses
 * you or your use.
 * NonCommercial � You may not use the material for commercial purposes.
 * NoDerivatives � If you remix, transform, or build upon the material, you may not distribute the modified material.
 */
/*
 * Created on 17-Nov-2005
 *
 */
package simcolep.tools.xmlparser;

import java.io.File;
import java.io.FileNotFoundException;
import java.io.IOException;

import java.util.ArrayList;
import java.util.List;
import java.util.LinkedList;
import java.util.Map;
import java.util.LinkedHashMap;
import java.util.SortedMap;
import java.util.TreeMap;

import org.jdom.Attribute;
import org.jdom.DataConversionException;
import org.jdom.Element;
import org.jdom.JDOMException;

import simcolep.exceptions.SimulationException;
import simcolep.fun2.Archimedes;
import simcolep.fun2.DiscreteFunctionInput;
import simcolep.fun2.DiscreteFunctionInputElement;
import simcolep.fun2.Function;
import simcolep.fun2.QDiscreteFunction;
import simcolep.fun2.IDistribution;
import simcolep.fun2.TimeDistribution;
import simcolep.fun2.cFunction;
import simcolep.fun2.Archimedes.Library;

import simcolep.lepra.function.AbstractDiseaseHistoryFunction;
import simcolep.lepra.function.Hypocrates;

import simcolep.tools.PN;
import simcolep.tools.io.FileRegister;
import simcolep.tools.io.OutputList;

/**
 * Input of functions and parameters
 * 
 * 
 * @author ir E.A.J. Fischer
 * @version 0.1.2 -- Last Modified 17-Nov-2005
 */
public class XMLInput extends XMLSimpleInput {

	/*Names of direct children in the input files*/
	private static final String TITLE = "Title"; //$NON-NLS-1$
	private static final String OUTPUT = "Output"; //$NON-NLS-1$
	private static final String METHODS = "Methods"; //$NON-NLS-1$
	private static final String FUNCTIONS = "Functions"; //$NON-NLS-1$
	private static final String PARAMETERS = "Parameters"; //$NON-NLS-1$
	private static final String SEEDS = "Seeds"; //$NON-NLS-1$
	private static final String PATH = "Path";
	private static final String FILES = "Files";
	/*children of path*/
	private static final String IN = "in";
	private static final String OUT = "out";
	
	/*attribute names*/
	/**For the paths */
	private static final String ABSOLUTE_PATH = "absPath"; //$NON-NLS-1$
	/**output at certain time point*/
    private static final String TIME = "time"; //$NON-NLS-1$
	/**attribute called value for parameters*/
	private static final String VALUE = "value";
	/**attribute determining the function type*/
	private static final String TYPE = "type"; //$NON-NLS-1$
	
	/*possible attribute values with special action*/
	private static final String ON = "on"; //$NON-NLS-1$
	private static final String TRUE = "true"; //$NON-NLS-1$
	private static final String OFF = "off"; //$NON-NLS-1$
	private static final String FALSE = "false"; //$NON-NLS-1$
	private static final Object TIMEDISTRIBUTION = "TimeDistribution";
	private static final String IDISTRIBUTION = "IDistribution"; //$NON-NLS-1$
	private static final String INTERVAL_STARTS = "interval_starts"; //$NON-NLS-1$
	private static final String MIN = "min"; //$NON-NLS-1$
	
	/*mathematical operators*/
	/** Multiplier*/
	private static final String MULTIPLIER = "x"; //$NON-NLS-1$
	private static final String POWER = "^"; //$NON-NLS-1$
	private static final String DIVIDER = "/"; //$NON-NLS-1$
	/**separators of values in a string*/
	private static final String[] SEPARATORS = {" ", "\t",",",";"};


	

	/**map containing instances of functions by type of function*/
    private static LinkedHashMap<String, Function> functionmap = 
    			new LinkedHashMap<String,Function>(); 
               
    /**input path (input files are extended with this path) <br> 
     * default: System.getProperty("user.dir")/input/*/
    public static File inpath = 
    	new File(FileRegister.IN_PATH);
    
    /**output path (output is saved in this directory)<br> 
     * default: System.getProperty("user.dir")/output/ */
    public static File outpath = 
    	new File(FileRegister.OUT_PATH); 
    
    
    /**
	 * Set the default in- and output paths
	 * @param IN
	 * @param OUT
	 * 
	 * @throws DataConversionException 
	 */
	public static void setPaths(String IN, String OUT) 
			throws DataConversionException {
	    
	    //input
		if(IN!= null)
		{
		    File in = new File(IN);
		    inpath = in;
		    if(!in.exists())
		    	in.mkdirs();
		}
		if(OUT!=null)
		{
			//output
		    File out = new File(OUT);
		    outpath = out;
		    if(!out.exists())
		    	out.mkdirs();
		}
	    //set the output lists path
	    OutputList.setPath(outpath.getPath());
	    
	    
	}

	/**
     *Initialises Functions sothat a map containing instances by name can be used<br>
     *Archimedes.Library contains all standard functions<br>
     *Hypocrates is a enum-type containing diseasefunctions
     *
     * @throws IllegalAccessException 
     * @throws InstantiationException 
     */
    private static void init() throws InstantiationException, IllegalAccessException 
    {
    	//get Archi's library
    	Library[] c = Archimedes.Library.values();
    	//iterate them
    	for(Library l : c)
    	{
    		//get instance
    	   Function f = l.getInstance();
    	   //put in the map
    	   functionmap.put(f.getClass().getSimpleName(),f);
           
       }
    	//get the library of disease functions
    	for(Hypocrates h : Hypocrates.values())
    	{
    		//get instance
    		Function f = h.getInstance();
    		//put in the map
    		functionmap.put(f.getClass().getSimpleName(),f);
    	}
    
    }
    
    /**
     * Add custom function f for the input that is not in Archimedes.Library or Hypocrates
     * 
     * @param f
     * @throws IllegalAccessException 
     * @throws InstantiationException 
     */
    public static void addFunction(Function f) throws InstantiationException, IllegalAccessException
    {
    	//check if the map is not empyt
        if(functionmap.isEmpty())
        	init();
        
        //add function
    	functionmap.put(f.getClass().getSimpleName(),f);
    }
    
    /**
	 * Create a function from an element of the xml-file
	 * @param el
	 * @return f
	 * 
	 * @throws DataConversionException 
	 * @throws IllegalAccessException 
	 * @throws InstantiationException 
	 */
	
	@SuppressWarnings("unchecked")
	public static Function createFunction(Element el) 
		throws DataConversionException, 
			InstantiationException, 
			IllegalAccessException {
	    //null will result in null
		if(el == null)
	    	return null;
	    
	    
	    //get the type of function from the map with functions
	    String type = el.getAttributeValue(TYPE);
	    
	    if(!functionmap.containsKey(type))
	    	throw new SimulationException(SimulationException.UNKNOWNFUNCTION_MESSAGE + type);
	    //get instance of this function type
	    Function f = 
	    	functionmap.get(type).getClass().newInstance();
	    
	    //if it is a combined function do it differently
	    if(f.inputGroup()==Function.COMBINED_FUNCTION_INPUT)
	    	return create_cFunction(el);
	    
	    if(f.inputGroup() ==Function.DISEASE_FUNCTION_INPUT)
	    	return create_diseaseFunction(el);
	 	 //continuous function
	    if(f.inputGroup()==Function.CONTINUOUS_FUNCTION_INPUT )	    {
	        for(Attribute a : (List<Attribute>)el.getAttributes())
	        {
	        	
	            if(!a.getName().equalsIgnoreCase(TYPE))
	            {
	                
	                double double_value = readParameter(a);
	                	                
	                f.changeParameter(a.getName(),double_value);
	                
	            }
	        }
	    }
	    	    //discrete functions
	    else if(f.inputGroup()==Function.DISCRETE_FUNCTION_INPUT)
	       	{
	        	String string_interpolate = 
	        		el.getAttributeValue(PN.INTERPOLATE);
	        	
	        	boolean interpolate = true;
	        	
	        	if(string_interpolate != null)
	        		if(string_interpolate.equalsIgnoreCase(OFF)||string_interpolate.equalsIgnoreCase(FALSE))
	        			interpolate = false;
	        	
	        	((QDiscreteFunction)f).interpolate(interpolate);
	        	
	        	((QDiscreteFunction)f).setFunction(getDiscreteFunctionInput(el));
	        	}
	    
	    return f;
	}

	/**
	 * @param el
	 * @throws IllegalAccessException 
	 * @throws InstantiationException 
	 * @throws DataConversionException 
	 */
	
	@SuppressWarnings("unchecked")
	private static Function create_cFunction(Element el) throws DataConversionException, InstantiationException, IllegalAccessException {
	
		//a cFunction element has elements of each function
		List<Element> functions = 
			el.getChildren();
		//if
		if(el.getChild(INTERVAL_STARTS)== null)
			throw new SimulationException(
					"combined function: " 
					+el.getName()+
					" needs element:\r\n interval_starts");
		//and attributes that determine from which time point they start
		List<Attribute> starts = 
			el.getChild(INTERVAL_STARTS).getAttributes();
		
		functions.remove(el.getChild(INTERVAL_STARTS));
		
		if(starts.size()!=functions.size())
			throw new SimulationException(
					"Functions and starts should be" +
					" the same length");
		
		//create array of functions and starts
		Function[] funcs = 
			new Function[functions.size()];
		double [] i_starts = 
			new double[starts.size()];
		
		for(int index = 0; index<funcs.length; index++)
		{
			funcs[index] = 
				XMLInput.createFunction(functions.get(index));
			
			i_starts[index] = 
				starts.get(index).getDoubleValue();
		}
			
		//create the function
		if(el.getAttributeValue(TYPE).equals(TIMEDISTRIBUTION))
			return new TimeDistribution(i_starts, funcs);
		else if(el.getAttributeValue(TYPE).equals(IDISTRIBUTION))
			return new IDistribution(i_starts, funcs);
		else
			return new cFunction(i_starts,funcs);
	}

	/**
	 * @param el
	 * @throws IllegalAccessException 
	 * @throws InstantiationException 
	 * @throws DataConversionException 
	 */
	@SuppressWarnings("unchecked")
	private static Function create_diseaseFunction(Element el) throws DataConversionException, InstantiationException, IllegalAccessException {
	
		//a cFunction element has elements of each function
		List<Element> functions = 
			el.getChildren();
		
		//create array of functions and starts
		Map<String, Function> funcs = 
			new LinkedHashMap<String, Function>();
		
		
		for(Element e : functions)
		{
			funcs.put(e.getName(),
					XMLInput.createFunction(e));
		}
			
		//create the function
		return   //get instance of this function type
	    	    ((AbstractDiseaseHistoryFunction)functionmap.get(el.getAttribute(TYPE).getValue()).getClass().newInstance()).set(funcs);
	}
	/**
	 * Read and return discrete function input
	 * 
	 * @param el
	 * @return dfi
	 * @throws DataConversionException
	 */
	@SuppressWarnings("unchecked")
	private static DiscreteFunctionInput getDiscreteFunctionInput(Element el) throws DataConversionException {
	
	    DiscreteFunctionInput dfi = 
	    	new DiscreteFunctionInput(
	    			el.getAttributeValue(PN.CUMULATIVE).equals(TRUE));
	    
	    List<Element> elist = (List<Element>)el.getChildren();
	    for(Element e : elist)
	    {
	        dfi.add(new DiscreteFunctionInputElement(
	        		readParameter(e.getAttribute(MIN)),readParameter(e.getAttribute(VALUE))));
	    }
	
	    return dfi;
	}

	/**
     * @param filename
     * @throws IOException
     * @throws JDOMException
     * @throws IllegalAccessException 
     * @throws InstantiationException 
     */
    public XMLInput(String filename) 
    		throws IOException, 
    		JDOMException, 
    		InstantiationException, 
    		IllegalAccessException {
        //super constructor
    	super(XMLInput.inpath.toString(),filename);
        
    	//initialize map
        if(functionmap.isEmpty())
        	init();
    }

    
    /**
     * @param path
     * @param filename
     * @throws IOException
     * @throws JDOMException
     * @throws IllegalAccessException 
     * @throws InstantiationException 
     */
    public XMLInput(String path, String filename) 
    					throws IOException,
    						JDOMException, 
    						InstantiationException, 
    						IllegalAccessException 
    						{
    	//super constructor
    	super(path, filename);
        
    	//initialize map
        if(functionmap.isEmpty())
        	init();
        
    }

    /**
     * @param file
     * @throws IOException 
     * @throws JDOMException 
     * @throws IllegalAccessException 
     * @throws InstantiationException 
     *
     */
    public XMLInput(File file) 
    		throws JDOMException,
    			IOException, 
    			InstantiationException, 
    			IllegalAccessException {
        super(file);
        //initialize map 
        if(functionmap.isEmpty())
        	init();
    }

    /**
     * @throws IllegalAccessException 
     * @throws InstantiationException 
     * 
     */
    public XMLInput() throws InstantiationException, IllegalAccessException {
        super();
//      initialize map
        if(functionmap.isEmpty())
        	init();
    }
    
    /**
     * Get the value of a parameter specified by the string
     * @param s
     * @return value of parameter with name string
     */
    @SuppressWarnings("unchecked")
	public double getParameter(String s)
    {
//    	iterate the elements that are called Functions
    	for(Element e : (List<Element>)this.domDocument.getRootElement().getChildren(PARAMETERS))
    	{
    		//return the first Function found by this name (=> never use names twice!)
    		if(e.getChild(s) != null)
    			return readParameter(e.getChild(s).getAttribute(VALUE));
    	}
    		throw new NullPointerException("no such parameter: "+s);
    }
    
    /**
     * Reads the parameters from the domDocument and return a Map containing these values with the name as key
     * 
     * @return params
     */
    @SuppressWarnings("unchecked")
    public Map<String,Double> getParameters()
    {
        List<Element> e_list = 
        	this.domDocument.getRootElement().getChildren(PARAMETERS);
       //create map
        LinkedHashMap<String,Double> params = 
        	new LinkedHashMap<String,Double>();
        
        //if the element does not exist return empty map
        if(e_list.isEmpty()) 
        	return params;
        for(Element el : e_list)
        {
	        //other wise fill 
	        for(Element e : (List<Element>)el.getChildren()) 
	        {
	            params.put(e.getName(),readParameter(e.getAttribute(VALUE)));
	        }
        }
        return params;
    }
    
    /**
     * Read parameters that can be of the following formats
     * 
     * <li>a single double value => returns this value
     * <li>a fraction (e.g. 1/6) => returns numerator divided by denominator
     * <li> a multiplication (e.g. 2x3) => returns multiplication of 2 times 3
     * <li>a power (e.g. 2^2) => returns solution of that equations
     * 	<li> a exponent of E (e.g. e^2)  
     * @param e
     * @return value
     */
    private static double readParameter(Attribute a)
    {
    	//check if the attribute is not null
    	if(a == null)
    		throw new NullPointerException("Attribute containing value == null");
    	
    	//get the value as String and clean it (remove spaces returns tabs etc.)
    	String s_value = cleanString(a.getValue());
    	double value = 0;
    	if(s_value.contains(DIVIDER))
        {
        	
        		//split the string along the operator
        	String[] nom_over_denom = s_value.split(DIVIDER); 
        	//determine both parts
        	
        	//calculate the value
        	value = Double.parseDouble(nom_over_denom[0])/Double.parseDouble(nom_over_denom[1]);
        	
        }else if (s_value.contains(POWER))
        	{
        		
        			//split the string along the operator
                	String[] base_power = s_value.split(POWER);
                	//determine both parts
                	double base = 0;
                	if(base_power[0].toUpperCase().contains("E"))
                		base = Math.E;
                	else 
                		base = Double.parseDouble(base_power[0]);
                	
                	double power = Double.parseDouble(base_power[1]);
                	//calculate the value
                	value = Math.pow(base,power);
                	
        	}
        else if(s_value.contains(MULTIPLIER))
        		{
    		//split the string along the operator
        	String[] nom_over_denom = s_value.split(MULTIPLIER); 
        	//determine both parts
        	
        	//calculate the value
        	value = Double.parseDouble(nom_over_denom[0])*Double.parseDouble(nom_over_denom[1]);
    		
        	}
        else
        	value = Double.parseDouble(s_value);
    	
    	//return the value
    	return value;
    	
    }
   
   
    /**
     * Reads the seeds from the domDocument and return a Map containing these values with the name as key
     * 
     * @return seeds
     */
    @SuppressWarnings("unchecked")
    public Map<String,Long[]> getSeeds()
    {
        List<Element> e_list = 
        	this.domDocument.getRootElement().getChildren(SEEDS);
       //create map
        LinkedHashMap<String,Long[]> seeds = 
        	new LinkedHashMap<String,Long[]>();
        
        //if the element does not exist return empty map
        if(e_list.isEmpty()) 
        	return seeds;
        
        //other wise fill 
        for(Element el : e_list)
        {
	        for(Element e : (List<Element>)el.getChildren())
	        {
	        	String content = e.getValue().trim();
	        	//get the content
	        	String[] values = this.cuttValue(content);
	        
	        	//values as long
	            Long[] vals = 
	            	new Long[values.length];
	            
	            for(int index = 0; index < vals.length; index++)
	            {
	            	vals[index]=Long.valueOf(values[index].trim());
	            }
	            	        	
	        	seeds.put(e.getName(),vals);
	        }
        }
        return seeds;
    }
    /**
     * Cutts a certain value into pieces separated by separation chars
     * @param content
     * @return
     */
    private String[] cuttValue(String content) {
		List<String> cutted = new ArrayList<String>();
		cutted.add(content);
    	for(String separator : XMLInput.SEPARATORS)
		{
    		List<String> smallercutts = new ArrayList<String>();
    		for(String smaller : cutted)
			{
    			String[] cut = smaller.split(separator);
    			for(String piece : cut)
    			{
    				if(piece.trim().length()>0)
    					smallercutts.add(piece.trim());
    			}
			}
    		cutted = smallercutts;
		}
    	//all separators have cutt the string
    	String[] values = new String[cutted.size()];
    	for(int i =0; i< values.length;i++)
    		values[i]= cutted.get(i);
    	
    	return values;
	}

	/**
     * Reads function from the domDocument
     * @param s
     * @return f
     * @throws DataConversionException 
     * @throws IllegalAccessException 
     * @throws InstantiationException 
     */
    @SuppressWarnings("unchecked")
	public Function getFunction(String s) throws DataConversionException, 
    											InstantiationException, 
    											IllegalAccessException,
    											NullPointerException
    {
    	//iterate the elements that are called Functions
    	for(Element e : (List<Element>)this.domDocument.getRootElement().getChildren(FUNCTIONS))
    	{
    		//return the first Function found by this name (=> never use names twice!)
    		if(e.getChild(s) != null)
    			return createFunction(this.domDocument.getRootElement().getChild(FUNCTIONS).getChild(s));
    	}
        return null;
    }
    
    /**
     * read all functions that are in this file
     * 
     * @return map containing the functions in the XMLfile
     * @throws IllegalAccessException 
     * @throws InstantiationException 
     * @throws DataConversionException 
     */
    @SuppressWarnings("unchecked")
	public Map<String, Function> getFunctions() 
		throws DataConversionException, 
		InstantiationException, 
		IllegalAccessException
    {
    	//create a map to store the functions
    	//use LinkedHashMap so that the same order of functions as in the file is preserved 
        Map<String,Function> fmap 
        	= new LinkedHashMap<String,Function>();
        
        
        
        //if there are no functions 
        if(this.domDocument.getRootElement().getChildren(FUNCTIONS)==null) 
        	return fmap;
        
        //iterate all the Functions - elements
        for(Element f_e : (List<Element>)this.domDocument.getRootElement().getChildren(FUNCTIONS))
        {
	        //iterate the list of functions contained by each Functions element
	        for(Element e : (List<Element>) f_e.getChildren())
	            {
	                fmap.put(e.getName(),createFunction(e));
	            }
        }
        //return the map
        return fmap;
    }

    /**
	 * From the inputfile read and return setting (on/off or true/false)
	 * @param s
	 * @return boolean value of this string
	 */
	@SuppressWarnings("unchecked")
	public boolean getBoolean(String s)
	{
		//get the methods
		 for(Element e_list : (List<Element>) this.domDocument.getRootElement().getChildren(METHODS))
		 {
			 //get the element of this name
			 Element el = e_list.getChild(s);
			 if(el!= null)
			 {
				 //return the value true if value is "on"
				 if(el.getAttributeValue(VALUE).equalsIgnoreCase(ON))
					 return true;
				 //return false if value is "off"
				 if(el.getAttributeValue(VALUE).equalsIgnoreCase(OFF))
					 return false;
				 
				 //else return the parsed value
			     return Boolean.valueOf(el.getAttributeValue(VALUE));
			 }
	     
		 }
		 //method was not found
		 throw new NullPointerException("File: " +this.filename+ 
					 "\r\ndoes not contain method: " + s );
	}

	/**
	 * Reads the parameters from the domDocument and return a Map containing these values with the name as key
	 * 
	 * @return params
	 */
	@SuppressWarnings("unchecked")
	public Map<String,Boolean> getBooleans()
	{
		//create a map
	    Map<String,Boolean> booleans = 
	    	new LinkedHashMap<String,Boolean>();
	    
	    //elements containing methods
	    List<Element> e_list =  this.domDocument.getRootElement().getChildren(METHODS);
	    //return if the element Methods is not available
	    if(e_list == null)
	    	return booleans;
	    //iterate
	    for(Element el : e_list)
	    {
	    	//iterate the separate methods elements
		    for(Element e : (List<Element>)el.getChildren())
		    {
		        if(e.getAttributeValue(VALUE).equalsIgnoreCase(ON))
		        	booleans.put(e.getName(),true);
		        else
		        	booleans.put(e.getName(),Boolean.valueOf(e.getAttributeValue(VALUE)));
		    }
	    }
	    //return
	    return booleans;
	}

	/**
	 *  Create a file from the information in the element and with the path starting in start_path
	 *  
	 * @param el
	 * @param start_path
	 * @return f
	 * @throws IOException
	 */
    @SuppressWarnings("unchecked")
	public File getFile(Element el, File start_path) 
    		throws IOException
    {
    		//if the element is null well return null
    		if(el == null)
    			return null;
    	
    		//attributes of the element
	        List<Attribute> alist = el.getAttributes();
	    	
	        //start of the path     
	        String totalPath = start_path.getPath();
	       
	        //add the attributes to the total path
	        for(Attribute a : alist)
	        {
	        	//no need for two file separators is there
	        	if(totalPath.endsWith(File.separator))
	        			totalPath+=a.getValue();
	        	else
	        			totalPath+=File.separator + a.getValue();
	        }
	        
	        //create file
	        File f = new File(totalPath.trim());
	        //if the file does not exist it should be created
	        if(!f.exists())
	            {   
	        	//create the path	
	        	String path = f.getPath().substring(0,f.getPath().lastIndexOf(File.separator));  
	                new File(path).mkdirs();
	                //create the file
	               // f.createNewFile();
	            }
	        return f;
        
    }
    /**
     * Returns a file at the place specified by in/out path and the name in the insim.xml file
     * 
     * @param s - name of the file
     * @param io - in/out put file
     * @return File - null if this file was not specified in the inputfile
     * @throws IOExcept	ion 
     */
    @SuppressWarnings("unchecked")
	public File getFile(String io, String s) 
    			throws IOException
    {
    	//create the start path
    	String start_path = null;
        
        if(io.equalsIgnoreCase(IN)) 
        	start_path = inpath.getPath();
        else if(io.equalsIgnoreCase(OUT))
        	start_path = outpath.getPath();
        else
        	start_path = System.getProperty(FileRegister.USERDIR);
    	
        //get the list of file specifications 
    	List<Element> e_list = this.domDocument.getRootElement().getChildren("Files");
    	Element el = null;
    	for(Element e : e_list)
    	{
    		//if it contains the io specified files
    		if(e.getChild(io)!=null)
    			el = e.getChild(io).getChild(s);
    		
    	}
    	//if it was not found return null
    	if (el == null)
    		return null;
    	
       //create an return
       return this.getFile(el,new File(start_path));
    }
    
    /**
     * Get the filename specified by the io parameter and filename strings
     * 
     * @param io
     * @param file
     * 
     */
    @SuppressWarnings("unchecked")
	public String getFileName(String io, String file)
    {
    	
    	//get the list of Files elements
    	List <Element> e_list = 
    		this.domDocument.getRootElement().getChildren("Files");
    	
    	//get the element
       Element el = null;
       for(Element e : e_list)
       {
    	   // get the child
    	   if(e.getChild(io)!= null)    	   
    	   el = 
    		   e.getChild(io).getChild(file);
       }
       if(el == null)
    	   return null;
       //create an return
       return this.getFileName(el);
    }
    
    /**
     * Reads out the filename information from this element and returns this as a path
     * 
     * @param el
     * 
     * @return totalPath
     */
    @SuppressWarnings("unchecked")
	public String getFileName(Element el)
    {
    	// if the element is null well return null
		if(el == null)
			return null;
	
		//attributes of the element
        List<Attribute> alist = el.getAttributes();
    	
        //start of the path     
        String totalPath = new String("");
       
        //add the attributes to the total path
        for(Attribute a : alist)
        {
        	//no need for two file separators is there
        	if(totalPath.endsWith(File.separator))
        			totalPath+=a.getValue();
        	else
        			totalPath+=File.separator + a.getValue();
        }
       
        if(totalPath.startsWith(File.separator))
        	totalPath = totalPath.substring(1);
       
        return totalPath.trim();
    }
    
    /**
     * 
     * @return Map containing the names of the files 
     */
    @SuppressWarnings("unchecked")
	public Map[] getFileNames() {

    	//get list of file name elements
    	List<Element> e_list = 
    		this.domDocument.getRootElement().getChildren(FILES);
    	
    	//the maps
    	SortedMap[] filenames = 
    		new TreeMap[2];
    	filenames[0] =
    		new TreeMap();
    	filenames[1] =
    		new TreeMap();
    	          
    	
    	//if the document does not contain files return empty maps
    	if(e_list.isEmpty())
    		 {
    		 filenames[0] = new TreeMap();
    		 filenames[1] = new TreeMap();
    		 return filenames;
    		}
	    //string for both in and out
	    String[] inout = {IN,OUT};
	    
	    //iterate the elements
	   
	    for(Element element : e_list)
	    {
	    	//position of the array of treemaps
	    	int x = 0;
			for(String io : inout)
		    {
				SortedMap<String,String> map = 
		    		new TreeMap<String,String>();
							
		    //elements
				Element io_element = 
					element.getChild(io);
				List<Element> l = null;
				if(io_element==null)
					l = new LinkedList();
				else 
					l = 
						io_element.getChildren();
		    	
			for(Element e : l)
		    	{
		    		String s = this.getFileName(e);
		    		
		    		   		map.put(e.getName(), s);
		    	}
				
				filenames[x++].putAll(map);
			
		    }
	    }
		return filenames;
	}

	/**
	 * get all in- and output files
	 * 
	 * @return Map containing files 
	 * @throws FileNotFoundException
	 * @throws IOException
	 */
	@SuppressWarnings("unchecked")
	public Map<String,File> getFiles() 
			throws FileNotFoundException,
			IOException
	{
		Map<String, File> map 
		 = new LinkedHashMap<String,File>();
	    
	    String[] inout = {IN,OUT};
		for(String io : inout)
		{
			map.putAll(this.getFiles(io));
		 }
		return map;
	}

	
	/**
	 * 
	 * @return Map containing files 
	 * @throws FileNotFoundException
	 * @throws IOException
	 */
	@SuppressWarnings("unchecked")
	public Map<String,File> getFiles(String io) 
			throws FileNotFoundException,IOException
	{
		Map<String, File> map = 
			new LinkedHashMap<String,File>();
	   	
			//start path
			String start_path = null;
			
	        if(io.equalsIgnoreCase(IN)) 
	        	start_path = inpath.getPath();
	        else if(io.equalsIgnoreCase(OUT))
	        	start_path = outpath.getPath();
	        else 
	        	start_path = FileRegister.IN_PATH;
	         //elements
	        List<Element> e_list = 
	        	this.domDocument.getRootElement().getChildren(FILES);
	        for(Element el : e_list)
	        {
	        	if(el.getChild(io)!= null)
	        	{
	        		List<Element> l =  el.getChild(io).getChildren();
	        		for(Element e : l)
	        		{
	        			File f = 
	        				this.getFile(e, new File(start_path));
	        			if(f != null)
	        				map.put(e.getName(),f);
	        		}
	        	}
	        }
	    
		return map;
	}

	/**
	 * Returns main in and output path if the xml-file contains them 
	 * If not it will throw a IllegalArgumentException
	 * @param IO - in or out -> else exception
	 * @return path
	 */
	@SuppressWarnings("unchecked")
	public String getPath(String IO) {
	
		List<Element> e_list =
			this.domDocument.getRootElement().getChildren(PATH);
		
		for(Element el : e_list)
		{
			//specify element
			Element path_element =
				el.getChild(IO);
			
			if(path_element == null)
				throw new IllegalArgumentException(this.filename+
						"\r\n does not contain "+ IO +"-element");
			// create path			
			String path = 
				FileRegister.USERDIR;
			//determine whether it is a relative or absolute path
			if(Boolean.parseBoolean(path_element.getAttributeValue(ABSOLUTE_PATH)))
					{
						path = "";
					}
			
			//get content
			path += path_element.getTextNormalize();
			
			//replace / for File.separator symbols
			path.replaceAll(DIVIDER,File.separator);
		}
		if(path == null)
			throw new IllegalArgumentException(this.filename+
					"\r\n does not contain "+ IO +"-element");
		//return the path
		return path;
	
		
	}

	/**
	 * Gets  the directories specified by s
	 * @param s
	 * @return File with path
	 * @throws DataConversionException 
	 */
	public File getPath(String s, String io) 
				throws DataConversionException
	{   
	    //return
	    return new File(this.getPathName(s,io));
	          
	    
	}
	
	/**
	 * 
	 * @return  map containing paths and their names
	 * @throws DataConversionException
	 */
	@SuppressWarnings("unchecked")
	public Map<String,File> getPaths() 
			throws DataConversionException
	{
		//names
		Map[] names = getPathNames();
		
		//map to return
		Map<String, File> paths 
				= new LinkedHashMap<String,File>();
		for(Map m : names)
		{
			for(Object o : m.keySet())
			{
				paths.put(o.toString(),new File(m.get(o).toString()));
			}
		}
		
		return paths;
		
	}
	
	/**
	 * 
	 * @param s
	 * @return path
	 * @throws DataConversionException 
	 */
	@SuppressWarnings("unchecked")
	public String getPathName(String  s, String io) 
				throws DataConversionException
	{
		//get the element with this path
	    List<Element> e_list = 
	    	this.domDocument.getRootElement().getChildren(PATH);
	    
	    String epath = null;
	    
	    for (Element io_e : e_list)
	    {
	    
	    	//get the io part
	    	Element e = io_e.getChild(io);
	    	
		    if(e != null) 
		    {		
		    e = e.getChild(s);
		    
		    	if(e != null) 
		    	{
				    
				    //if this element is an absolute path
				    epath = e.getText();
				    if(epath.contains(PN.TAB)||epath.contains(PN.LINESEPARATOR))
				    	epath = cleanString(path);
				    
				    //check if the pathe ends with a file separator character otherwise add
				    if(!(epath.endsWith(DIVIDER)||epath.endsWith(File.separator)))
				    	epath += File.separator;
				    	
				    //if it is an absolute path
				     if(e.getAttribute(ABSOLUTE_PATH).getBooleanValue())
				                       return epath;
				        
				    
				        //otherwise add the current directory to the path
				    epath = System.getProperty(FileRegister.USERDIR)+
				    		File.separator
				    		+epath;
		    	}
		    }
	    }
	    return epath;
	}
	
	/**
	 * 
	 * @return an array with two maps containing in and output paths
	 * @throws DataConversionException
	 */
	@SuppressWarnings("unchecked")
	public Map[] getPathNames() 
			throws DataConversionException
	{
		//in- output strings
		String[] IO = 
					{IN,OUT};
		
		//map
		Map[] map = 
			new LinkedHashMap[2];
		map[0] = 
			new LinkedHashMap();
		map[1] =
			new LinkedHashMap();
		
		//leist of path name elements
		List<Element> e_list = 
			this.domDocument.getRootElement().getChildren(PATH);
			
		//if the document does not contain files return empty maps
    	if(e_list.isEmpty())
    		 {
    		 map[0] = new LinkedHashMap();
    		 map[1] = new LinkedHashMap();
    		 return map;
    		}
    	//iterate
	    for(Element el : e_list)
	    {
			for(int x = 0; x < IO.length;x++)
			{
				//get the list
				 //elements
				Element io_element = 
					el.getChild(IO[x]);
				List<Element> l = null;
				if(io_element==null)
					l = new LinkedList();
				else 
					l = 
						io_element.getChildren();
				
				Map<String, String> paths
					= new LinkedHashMap<String,String>();
				
				for(Element e : l)
				{
					paths.put(e.getName(),this.getPathName(e.getName(),IO[x]));
				}
				
				map[x].putAll(paths);
			}
		}
		return map;
	}
	

	/**
	 * Clean the string from spaces, tabs, carriage returns and enters
	 * @param s
	 * @return s
	 */
	private static String cleanString(String s) {
		//first trim
		s = s.trim();
		//replace all /t 
		s = s.replaceAll(PN.TAB,"");
		//and /r
		s = s.replaceAll(PN.LINESEPARATOR,"");
	
		//return
		return s.trim();
	}

	/**
     * Read form this file element (Output) a map containing codes in strings with a list of times when to collect these data
     * If it does not contain this element return empty map
     * 
     * @return map
	 * @throws DataConversionException 
     *  
     */
    @SuppressWarnings("unchecked")
	public Map<String,List<Double>> getOutputs() 
				throws DataConversionException
    {
    	//Map to return
    	Map<String, List<Double>> map = 
    		new LinkedHashMap<String,List<Double>>();
    	
    	//get the list of output elements
    	List<Element> e_list 
    		= this.domDocument.getRootElement().getChildren(OUTPUT);
    	
    	for(Element oe : e_list)
    	//if not there return
    	if(oe != null)
    	{
	    	//list of outputs
	    	List<Element>output = oe.getChildren();
	    	
	    	//put in the map
	    	for(Element e : output)
	    	{
	    		List<Double> times 
	    			= new LinkedList<Double>();
	    		
	    		for(Attribute a : (List<Attribute>)e.getAttributes())
	    		{
	    			if(a.getName().contains(TIME))
	    			{
	    			
							times.add(new Double(a.getDoubleValue()));
					}
	    		}
	    		
	    		map.put(e.getName(),times);
	    	}
    	}
    	
    	return map;
    }
    /**
     * Get the specifications of a certain output
     * @param s
     * @return  times
     * @throws DataConversionException 
     */
    @SuppressWarnings("unchecked")
	public List<Double> getOutput(String s) throws DataConversionException
    {
    	//list output elements
    	List<Element> e_list = this.getdomDocument().getRootElement().getChildren(OUTPUT);
    	//list to return
    	List<Double> times = new LinkedList<Double>();
    	
    	//iterate
    	for(Element e : e_list)
    	{
	    	//if e != null
    		if(e!=null)
    		{
	    		//iterate attributes			
				for(Attribute a : (List<Attribute>)e.getAttributes())
				{
					if(a.getName().contains(TIME))
					{
						times.add(new Double(a.getDoubleValue()));
					}
				}
    		}
    	}
		return times;
    }
    
    /**
     * 
     * @see java.lang.Object#toString()
     */
    public String toString()
      {
    	return this.filename;
    }

	/**
	 * @return title 
	 */
	public String getTitle() {
		Element title_el = 
			this.domDocument.getRootElement().getChild(TITLE);
		if(title_el == null)
			return null;
		else 
			return title_el.getText();
		
	}

    
}
