# Supplementary material for: Global elimination of leprosy by 2020: are we
Source: Parasit Vectors. 2015 Oct 22;8:548. doi: 10.1186/s13071-015-1143-4 (PMC4618543; doi:10.1186/s13071-015-1143-4)
Supplement: Additional file 3: — SIMCOLEP model with input files. Zip archive contains: Instruction file, SIMCOLEP model (version 1.4.12), Input files for India, Brazil and Indonesia, Source code, R-script for output. The contents of this zip archive are licensed under the Creative Commons Attribution-NonCommercial-NoDerivatives 4.0 International License. To view a copy of this license, visit http://creativecommons.org/licenses/by-nc-nd/4.0/ or send a letter to Creative Commons, PO Box 1866, Mountain View, CA 94042, USA. By opening Additional file 3, you agree to the aforementioned license. You are free to use and share (copy and redistribute the material in any medium or format) the material contained within Additional File 3 under the following terms: Attribution — You must give appropriate credit, provide a link to the license, and indicate if changes were made. You may do so in any reasonable manner, but not in any way that suggests the licensor endorses you or your use. NonCommercial — You may not use the material for commercial purposes. NoDerivatives — If you remix, transform, or build upon the material, you may not distribute the modified material. [file 13071_2015_1143_MOESM3_ESM.zip › Source code/simcolep/tools/xmlparser/XMLOutput.java]

/*
 * This file is part of SIMCOLEP, a simulation model developed by the Department of Public Health, 
 * Erasmus MC, University Medical Center Rotterdam, Rotterdam, The Netherlands.
 *
 * This work is licensed under the Creative Commons Attribution-NonCommercial-NoDerivatives 4.0 International License.
 * To view a copy of this license, visit http://creativecommons.org/licenses/by-nc-nd/4.0/ 
 * or send a letter to Creative Commons, PO Box 1866, Mountain View, CA 94042, USA
 *
 * You are free to:
 * Share — copy and redistribute the material in any medium or format
 * Under the following terms:
 * Attribution — You must give appropriate credit, provide a link to the license, and indicate if changes were 
 * made. You may do so in any reasonable manner, but not in any way that suggests the licensor endorses
 * you or your use.
 * NonCommercial — You may not use the material for commercial purposes.
 * NoDerivatives — If you remix, transform, or build upon the material, you may not distribute the modified material.
 */
/*
 * Created on 23-Dec-2004
 *
 */
package simcolep.tools.xmlparser;


import java.io.File;
import java.io.FileNotFoundException;
import java.io.FileOutputStream;
import java.io.IOException;
import java.util.Collection;

import org.jdom.*;
import org.jdom.output.Format;
import org.jdom.output.XMLOutputter;


/**
 * @author ir E.A.J. Fischer
 *@version 0.1.1-- Last Modified 08-02-05
 */
public class XMLOutput {
	/**name of the file*/
	private String filename = null;
	
	/**output stream*/
	private FileOutputStream out = null;
	
	/**internal docu,ent*/
	private org.jdom.Document internalDoc = null;
	
	/**
	 * Constructor will create outputstream to a file with this name
	 * @param filename
	 * @throws FileNotFoundException 
	 */
	public XMLOutput(String filename) 
				throws FileNotFoundException 
	{
		//file name
		this.filename = filename;
		//output stream
		this.out = new FileOutputStream(System.getProperty("user.dir")+File.separator+"output"+File.separator+this.filename+".xml");
		
		
		
	}
	
	/**
	 * Constructor will creat outputstream to a file with this name and in this path
	 * @param path
	 * @param filename
	 * @throws FileNotFoundException 
	 */
	public XMLOutput(String path,String filename) 
			throws FileNotFoundException {
//		file name
		this.filename = filename;
		//output stream
		
		this.out = new FileOutputStream(this.filename+".xml");
		
		
	}
    
    /**
     * Constructor creates a file stream to this file
     * @param file
     * @throws FileNotFoundException 
     */
	public XMLOutput(File file) 
			throws FileNotFoundException {
       this.filename = file.getName();
       
       this.out = new FileOutputStream(file);
    }
	
	/**
	 * Constructor uses the give ouput stream
	 * @param fos
	 */
	public XMLOutput(FileOutputStream fos) 
	{
		this.out = fos;
	}

    /**
	 * Writes an jdom-Document to an XML-file
	 * 
	 * @param doc
     * @throws IOException 
	 */
	public void OutputXML (Document doc) 
			throws IOException {
			
			XMLOutputter outputter = new XMLOutputter();
			//set 'pretty'format
			outputter.setFormat(Format.getPrettyFormat());
			//output
			outputter.output(doc, out);
			//flush
			this.out.flush();
			
		
		}
	/**
	 * Writes an element to the internal document
	 * @param element
	 */
	public void OutputXML(org.jdom.Element element)
	{
		//if the internaldocument was not set yet 
		if(this.internalDoc == null)
				this.internalDoc = new Document(new org.jdom.Element("output"));
		
		//add this element to the content
		this.internalDoc.getRootElement().addContent(element);
		
	}
	/**
	 * 
	 * @param string
	 * @param element
	 */
	public void OutputXML(String string, Element element) {
//		if the internaldocument was not set yet 
		if(this.internalDoc == null)
				this.internalDoc = new Document(new org.jdom.Element("output"));
		//an element of this type?
		if(this.internalDoc.getRootElement().getChild(string)==null)
			this.internalDoc.getRootElement().addContent(new Element(string));
		
		//add the element
		this.internalDoc.getRootElement().getChild(string).addContent(element);
			
		
	}

	/**
	 * Writes a list of elements to the internal documents
	 * @param children
	 */
	public void OutputXML(java.util.List<?> children)
	{
		//if the internaldocument was not set yet
		if(this.internalDoc == null)
				this.internalDoc = new Document(new Element("output"));
		//add this element to the content
		this.internalDoc.addContent(children);
		
	}
	
	/**
	 * Add the children to the element with the specific string as name
	 * @param string
	 * @param children
	 */
	public void OutputXML(String string, Collection<?> children) {
		//if the internaldocument was not set yet 
		if(this.internalDoc == null)
				this.internalDoc = new Document(new org.jdom.Element("output"));
		//an element of this type?
		if(this.internalDoc.getRootElement().getChild(string)==null)
			this.internalDoc.getRootElement().addContent(new Element(string));
		
		//add the element
		this.internalDoc.getRootElement().getChild(string).addContent(children);
	}
	
	/**
	 * Sets the rootelement to an element with specified name
	 * @param name
	 */
	public void setRootElement(String name)
	{
		//create internal document
		if(this.internalDoc==null)
			this.internalDoc = new Document(new Element(name));
		else
		{
			//detach old root
			Element root = this.internalDoc.detachRootElement();
			Content content = root.detach();
			
			//creat new root
			Element newRoot = new Element(name);
			//add old content
			newRoot.addContent(content);
			//add new root to the document
			this.internalDoc.setRootElement(newRoot);
		}
	}
	
	/**
	 * Sets the newRoot as the rootelement 
	 * 
	 * @param newRoot
	 */
	public void setRootElement(Element newRoot)
	{
		//create internal document
		if(this.internalDoc==null)
			this.internalDoc = new Document(newRoot);
		else
		{
			//detach old root
			Element root = this.internalDoc.detachRootElement();
			Content content = root.detach();
			
			//add old content
			newRoot.addContent(content);
			//add new root to the document
			this.internalDoc.setRootElement(newRoot);
		}
	}
	
	
	/**
	 * Writes the internal document to file and then closes the outputstream
	 * @throws IOException 
	 *  
	 *
	 */
	public void end() 
		throws IOException
	{
		//write
		this.OutputXML(this.internalDoc);
	    
		//close
		this.close();
		
	}
	
	/**
	 * Closes the outputstream 
	 * <br>Does <b>not</b> write the internal document to file first than use method end() 
	 * 
	 * @throws IOException
	 */
	public void close() 
			throws IOException
	{
		out.flush();
		out.close();
	}
}
