# Supplementary material for: Global elimination of leprosy by 2020: are we
Source: Parasit Vectors. 2015 Oct 22;8:548. doi: 10.1186/s13071-015-1143-4 (PMC4618543; doi:10.1186/s13071-015-1143-4)
Supplement: Additional file 3: — SIMCOLEP model with input files. Zip archive contains: Instruction file, SIMCOLEP model (version 1.4.12), Input files for India, Brazil and Indonesia, Source code, R-script for output. The contents of this zip archive are licensed under the Creative Commons Attribution-NonCommercial-NoDerivatives 4.0 International License. To view a copy of this license, visit http://creativecommons.org/licenses/by-nc-nd/4.0/ or send a letter to Creative Commons, PO Box 1866, Mountain View, CA 94042, USA. By opening Additional file 3, you agree to the aforementioned license. You are free to use and share (copy and redistribute the material in any medium or format) the material contained within Additional File 3 under the following terms: Attribution — You must give appropriate credit, provide a link to the license, and indicate if changes were made. You may do so in any reasonable manner, but not in any way that suggests the licensor endorses you or your use. NonCommercial — You may not use the material for commercial purposes. NoDerivatives — If you remix, transform, or build upon the material, you may not distribute the modified material. [file 13071_2015_1143_MOESM3_ESM.zip › Source code/simcolep/tools/xmlparser/XMLSimpleInput.java]

/*
 * This file is part of SIMCOLEP, a simulation model developed by the Department of Public Health, 
 * Erasmus MC, University Medical Center Rotterdam, Rotterdam, The Netherlands.
 *
 * This work is licensed under the Creative Commons Attribution-NonCommercial-NoDerivatives 4.0 International License.
 * To view a copy of this license, visit http://creativecommons.org/licenses/by-nc-nd/4.0/ 
 * or send a letter to Creative Commons, PO Box 1866, Mountain View, CA 94042, USA
 *
 * You are free to:
 * Share — copy and redistribute the material in any medium or format
 * Under the following terms:
 * Attribution — You must give appropriate credit, provide a link to the license, and indicate if changes were 
 * made. You may do so in any reasonable manner, but not in any way that suggests the licensor endorses
 * you or your use.
 * NonCommercial — You may not use the material for commercial purposes.
 * NoDerivatives — If you remix, transform, or build upon the material, you may not distribute the modified material.
 */
/*
 * Created on 7-jul-2005
 *
 *
 */
package simcolep.tools.xmlparser;

import java.io.File;
import java.io.IOException;

import org.jdom.Document;
import org.jdom.JDOMException;
import org.jdom.input.SAXBuilder;


/**
 * @author ir. E.A.J. Fischer
 *@version 0.1.1 -- Last Modified: 7-jul-2005
 */
public  class XMLSimpleInput {
    /**name of the file */
	protected String filename = null;
	
	/**path to the file*/
    protected String path = null;
   
    /**document in xml-format*/
	protected org.jdom.Document domDocument;
	
	/**actual file*/
    protected File file;
    


	/**
	 * 
	 * @param fn
	 */
	
	protected XMLSimpleInput(String fn)
				throws IOException,
				JDOMException
	{
		//path
	    this.path = 
	    	XMLInput.inpath.toString();
		
	    //filename
	     if(fn.endsWith("xml"))
	    	this.filename = new String(fn);
	    else
	    	this.filename = new String(fn+".xml");
	    
	    //create the file
	    this.file = new File(this.filename);
	    
	    //read the xml-file in
	    getXMLfile();
	}
	/**
	 * @param path
	 * @param fn
	 */
	
	public XMLSimpleInput(String path,String fn) throws IOException, JDOMException
	{
	    this.path = path;
	    
	    //filename
	     if(fn.endsWith("xml"))
	    	this.filename = new String(fn);
	    else
	    	this.filename = new String(fn+".xml");
		
	     //create the file
	    this.file = new File(this.path+File.separator+this.filename);
	    
	    //read the xml-file in
		getXMLfile();
	}
    /**
     * 
     * @param file
     * @throws JDOMException
     * @throws IOException
     */
    public XMLSimpleInput(File file) 
    			throws JDOMException, 
    			IOException
    {
    	this.file = file;
    	this.filename  = file.getName();
    	this.path = file.getPath();
    	//remove filename
    	this.path = this.path.substring(this.path.lastIndexOf(File.separator));
    	//get the file
    	 getXMLfile(file);
    }
	
    /**
	 * 
	 *
	 */
	protected XMLSimpleInput()
	{
	}
	/**
	 * 
	 * 
	 * @return org.jdom.Document domDocument
	 */
	public org.jdom.Document getXMLfile()throws IOException, JDOMException
	{   	
		if(this.domDocument!=null) 
			return this.domDocument;
		//else build from what we already know
	
		//create a file
		if(this.file==null)
			this.file = new File(this.path,this.filename);
		
		//and get the XML-file
	   this.domDocument = getXMLfile(this.file);
	   
	   //return it
	   return this.domDocument;
		
	}
    
    /**
     * 
     * @param file
     * @return this.domDocument
     * @throws JDOMException
     * @throws IOException
     */
    private org.jdom.Document getXMLfile(File file) throws JDOMException, IOException {
        //sax builder
    	SAXBuilder d = new SAXBuilder();
    	//build the document
        this.domDocument = d.build(file);
         //return the document
        return this.domDocument;
        
    }
    
   /**
    * 
    * @return Document
    */
    public Document getdomDocument()
    {
        return this.domDocument;
    }
    
    /**
     * Returns the file that was used to read from
     * 
     * @return file
     */
    public File getInternalFile()
    {
    	return this.file;
    }
}
